# Supplementary material for: A workflow for mathematical modeling of subcellular metabolic pathways in leaf metabolism of Arabidopsis thaliana
Source: Front Plant Sci. 2013 Dec 24;4:541. doi: 10.3389/fpls.2013.00541 (PMC3872044; doi:10.3389/fpls.2013.00541)
Supplement: Table S2 — Reactions included in the reduced model (column B) are compared to reactions of the original reconstruction network (column E). Reactions which have been identified to be affected differentially during cold exposure of sensitive and tolerant Arabidopsis accessions are marked in yellow (referring to Figure 1). [file DataSheet2.XLSX]

## Sheet: Blatt1
Reactions of reduced metabolic model			Reactions of metabolic reconstruction model (from Mintz-Oron et al., 2012)
1	undefined		1	undefined
2	cysteinylglycine{Vacuole} -> glycine{Vacuole} + cysteine{Vacuole}		2	reduced flavodoxin{Vacuole} + GTP{Vacuole} + 2 * H+{Vacuole} = H2O{Vacuole} + "an oxidized flavodoxin"{Vacuole} + dGTP{Vacuole}
3	glutathione{Vacuole} -> glutamate{Vacuole} + cysteinylglycine{Vacuole}		3	H2O{Cytoplasm} + tiglyl-CoA{Cytoplasm} -> 2-methyl-3-hydroxybutyryl-CoA{Cytoplasm}
4	alpha-ketoglutarate{Vacuole} + serine{Vacuole} = glutamate{Vacuole} + hydroxypyruvate{Vacuole}		4	2 * H+{Plastid} + "reduced flavodoxin"{Plastid} + GTP{Plastid} = dGTP{Plastid} + H2O{Plastid} + "an oxidized flavodoxin"{Plastid}
5	proline + alpha-ketoglutarate{Vacuole} -> succinate{Vacuole} + L-4-hydroxy-proline{Vacuole} + CO2{Vacuole}		5	coumarin{Plastid} + H+{Plastid} + NADPH{Plastid} = dihydrocoumarin{Plastid} + NADP+{Plastid}
6	serine{Vacuole} + homocysteine{Vacuole} -> cystathionine{Vacuole}		6	quercetin 3-sulfate{Peroxisome} + phosphoadenosine-5'-phosphosulfate{Peroxisome} = "adenosine 3',5'-bisphosphate"{Peroxisome} + H+{Peroxisome} + quercetin-3,3'-bissulfate
7	S-adenosyl-L-homocysteine{Vacuole} -> homocysteine{Vacuole} + adenosine{Vacuole}		7	H2O{Peroxisome} + 5-hydroxyisourate{Peroxisome} -> "5-hydroxy-2-oxo-4-ureido-2,5-dihydro-1H imidazole-5-carboxylate"{Peroxisome}
8	S-adenosyl-L-methionine{Vacuole} -> S-adenosyl-L-homocysteine{Vacuole}		8	H2O{Cytoplasm} + 2-Naphthoyl-CoA{Cytoplasm} = "coenzyme A"{Cytoplasm} + "2-Naphthoic acid"{Cytoplasm}
9	adenosine{Vacuole} = inosine{Vacuole}		9	reduced flavodoxin{Mitochondrion} + 2 * H+{Mitochondrion} + GTP{Mitochondrion} = dGTP{Mitochondrion} + H2O{Mitochondrion} + "an oxidized flavodoxin"{Mitochondrion}
10	AMP{Vacuole} -> adenosine{Vacuole} + phosphate{Vacuole}		10	NAD+{Endoplasmic_reticulum} + H2O{Endoplasmic_reticulum} + methylmalonate-semialdehyde{Endoplasmic_reticulum} + "coenzyme A"{Endoplasmic_reticulum} -> propionyl-CoA{Endoplasmic_reticulum} + NADH{Endoplasmic_reticulum} + 2 * H+{Endoplasmic_reticulum} + HCO3-{Endoplasmic_reticulum}
11	inosine{Vacuole} = inosine-5'-phosphate{Vacuole} + ADP{Vacuole}		11	ATP{Plastid} + D-ribulose-5-phosphate{Plastid} -> D-ribulose-1,5-bisphosphate + ADP{Plastid}
12	diphosphate{Vacuole} + inosine-5'-phosphate{Vacuole} = hypoxanthine{Vacuole}		12	NAD+{Mitochondrion} + "coenzyme A"{Mitochondrion} + methylmalonate-semialdehyde{Mitochondrion} + H2O{Mitochondrion} -> NADH{Mitochondrion} + 2 * H+{Mitochondrion} + HCO3-{Mitochondrion} + propionyl-CoA{Mitochondrion}
13	deoxyribose-5-phosphate{Vacuole} = acetaldehyde + D-glyceraldehyde-3-phosphate{Vacuole}		13	NADPH{Vacuole} + H+{Vacuole} + coumarin{Vacuole} = dihydrocoumarin{Vacuole} + NADP+{Vacuole}
14	acetaldehyde + pyruvate{Vacuole} -> CO2{Vacuole}		14	H2O{Vacuole} + 5-hydroxyisourate{Vacuole} -> "5-hydroxy-2-oxo-4-ureido-2,5-dihydro-1H imidazole-5-carboxylate"{Vacuole}
15	methylisocitrate{Vacuole} = pyruvate{Vacuole} + succinate{Vacuole}		15	lactate + NAD+{Cytoplasm} = pyruvate{Cytoplasm} + NADH{Cytoplasm} + H+{Cytoplasm}
16	trans-O-Hydroxybenzylidenepyruvate{Vacuole} = pyruvate{Vacuole} + Salicylaldehyde{Vacuole}		16	CO2{Peroxisome} + Acetophenone{Peroxisome} = "Benzoyl acetate"{Peroxisome}
17	Salicylaldehyde{Vacuole} = salicylate{Vacuole}		17	reduced flavodoxin{Cytoplasm} + GTP{Cytoplasm} + 2 * H+{Cytoplasm} = H2O{Cytoplasm} + "an oxidized flavodoxin"{Cytoplasm} + dGTP{Cytoplasm}
18	fumarate{Vacuole} = succinate{Vacuole}		18	Fecosterol{Cytoplasm} = episterol{Cytoplasm}
19	4-fumaryl-acetoacetate -> fumarate{Vacuole} + acetoacetate{Vacuole}		19	isopentenyl diphosphate{Plastid} + "di-trans,poly-cis-Octaprenyl diphosphate" = diphosphate{Plastid} + "di-trans,poly-cis-Nonaprenyl diphosphate"
20	xylulose{Vacuole} = xylose		20	acetone cyanohydrin + UDP-D-glucose{Endoplasmic_reticulum} = linamarin + UDP{Endoplasmic_reticulum}
21	xylulose{Vacuole} = D-xylulose-5-phosphate{Vacuole} + ADP{Vacuole}		21	L-valine{Mitochondrion} + alpha-ketoglutarate{Mitochondrion} = 2-keto-isovalerate{Mitochondrion} + L-glutamate{Mitochondrion}
22	sucrose-6-phosphate{Vacuole} -> sucrose{Vacuole} + phosphate{Vacuole}		22	H2O{Cytoplasm} =
23	sucrose{Vacuole} -> fructose{Vacuole} + glucose{Vacuole}		23	alpha-ketoglutarate{Plastid} + L-valine{Plastid} = 2-keto-isovalerate{Plastid} + L-glutamate{Plastid}
24	sucrose-6-phosphate{Vacuole} -> fructose{Vacuole} + glucose-6-phosphate{Vacuole}		24	N-acetyl-L-ornithine{Cytoplasm} + H2O{Cytoplasm} = acetate{Cytoplasm} + H+{Cytoplasm} + L-ornithine{Cytoplasm}
25	melibiose{Vacuole} -> glucose{Vacuole} + galactose{Vacuole}		25	UDP-L-rhamnose + quercetin = UDP{Cytoplasm} + "quercetin 3-O-rhamnoside"
26	cellulose{Vacuole} -> glucose{Vacuole}		26	prephenate{Plastid} + NADP+{Plastid} = p-hydroxyphenylpyruvate{Plastid} + CO2{Plastid} + H+{Plastid} + NADPH{Plastid}
27	glucose{Vacuole} = fructose{Vacuole}		27	5-hydroxyisourate{Cytoplasm} = 5-hydroxyisourate{Peroxisome}
28	choline{Vacuole} -> glucose{Vacuole}		28	H2O{Plastid} + "adenosine 3',5'-bisphosphate"{Plastid} -> phosphate{Plastid} + 3 * H+{Plastid} + AMP{Plastid}
29	maltose{Vacuole} -> glucose{Vacuole}		29	5-hydroxyisourate{Cytoplasm} = 5-hydroxyisourate{Vacuole}
30	raffinose{Vacuole} -> melibiose{Vacuole} + fructose{Vacuole}		30	isopentenyl diphosphate{Plastid} + "all-trans-hexaprenyl diphosphate"{Plastid} = diphosphate{Plastid} + "all-trans-heptaprenyl diphosphate"{Plastid}
31	stachyose{Vacuole} -> fructose{Vacuole}		31	coenzyme A{Cytoplasm} + acetate{Cytoplasm} + ATP{Cytoplasm} = acetyl-CoA{Cytoplasm} + phosphate{Cytoplasm} + 2 * H+{Cytoplasm} + ADP{Cytoplasm}
32	stachyose{Vacuole} = raffinose{Vacuole}		32	isopentenyl diphosphate{Endoplasmic_reticulum} + "all-trans-hexaprenyl diphosphate"{Endoplasmic_reticulum} = diphosphate{Endoplasmic_reticulum} + "all-trans-heptaprenyl diphosphate"{Endoplasmic_reticulum}
33	stachyose{Vacuole} -> raffinose{Vacuole} + galactose{Vacuole}		33	D-ribulose-5-phosphate{Plastid} -> formate{Plastid} + 3,4-dihydroxy-2-butanone-4-P
34	galactose{Vacuole} = ADP{Vacuole}		34	UDP-galactose{Mitochondrion} + 18:1-16:0-MGDG{Mitochondrion} = 18:1-16:0-DGDG{Mitochondrion} + UDP{Mitochondrion}
35	phosphate{Vacuole} = "alpha-D-glucose 1-phosphate"{Vacuole} + maltotriose{Vacuole}		35	GDP-D-mannose{Plastid} = GDP-L-galactose{Plastid}
36	alpha-D-glucose 1-phosphate{Vacuole} = diphosphate{Vacuole}		36	cholesterol{Cytoplasm} ->
37	galactarate{Vacuole} = galacturonate{Vacuole}		37	UDP-galactose{Plastid} + 18:1-16:0-MGDG{Plastid} = UDP{Plastid} + 18:1-16:0-DGDG{Plastid}
38	galacturonate{Vacuole} -> "alpha-D-galacturonate 1-phosphate"{Vacuole} + ADP{Vacuole}		38	ferrocytochrome b5{Cytoplasm} = "ferrocytochrome b5"{Endoplasmic_reticulum}
39	diphosphate{Vacuole} = "alpha-D-galacturonate 1-phosphate"{Vacuole}		39	H2O{Plastid} + N-acetyl-L-ornithine{Plastid} = L-ornithine{Plastid} + H+{Plastid} + acetate{Plastid}
40	UDP-D-glucuronate{Vacuole} = CO2{Vacuole}		40	S-formylglutathione + H2O{Peroxisome} -> glutathione{Peroxisome} + formate{Peroxisome}
41	Deoxyguanosine + phosphate{Vacuole} = guanine{Vacuole}		41	phosphate{Mitochondrion} + 3 * H+{Mitochondrion} + GDP-D-glucose{Mitochondrion} = "alpha-D-glucose 1-phosphate"{Mitochondrion} + GDP{Mitochondrion}
42	arginine{Vacuole} = citrulline{Vacuole}		42	ribose-1-phosphate{Plastid} = D-ribose-5-phosphate{Plastid}
43	citrulline{Vacuole} -> ornithine{Vacuole} + CO2{Vacuole}		43	H2O{Peroxisome} + tiglyl-CoA{Peroxisome} -> 2-methyl-3-hydroxybutyryl-CoA{Peroxisome}
44	ornithine{Vacuole} -> putrescine{Vacuole} + CO2{Vacuole}		44	NADPH{Cytoplasm} + H+{Cytoplasm} + coumarin{Cytoplasm} = NADP+{Cytoplasm} + dihydrocoumarin{Cytoplasm}
45	cis-aconitate{Vacuole} = isocitrate{Vacuole}		45	GDP-D-mannose{Cytoplasm} = GDP-L-galactose{Cytoplasm}
46	citrate{Vacuole} = cis-aconitate{Vacuole}		46	2,3-dihydroxy-isovalerate{Plastid} + NADP+{Plastid} = H+{Plastid} + NADPH{Plastid} + "3-Hydroxy-3-methyl-2-oxobutanoic acid"{Plastid}
47	nicotinic acid mononucleotide{Vacuole} = D-ribose-5-phosphate{Vacuole} + nicotinate		47	phosphate{Endoplasmic_reticulum} + 3 * H+{Endoplasmic_reticulum} + GDP-D-glucose{Endoplasmic_reticulum} = GDP{Endoplasmic_reticulum} + "alpha-D-glucose 1-phosphate"{Endoplasmic_reticulum}
48	nicotinic acid mononucleotide{Vacuole} = nicotinamide{Vacuole} + D-ribose-5-phosphate{Vacuole}		48	reduced flavodoxin{Cytoplasm} =
49	diphosphate{Vacuole} + "nicotinic acid mononucleotide"{Vacuole} = nicotinate		49	ATP{Plastid} + AMP{Plastid} = 2 * ADP{Plastid}
50	2-Phenylacetamide{Vacuole} = "Phenylacetic acid"{Vacuole}		50	UTP{Cytoplasm} + "beta-L-arabinose 1-phosphate" = diphosphate{Cytoplasm} + UDP-L-arabinose{Cytoplasm}
51	phenylalanine{Vacuole} -> 2-Phenylacetamide{Vacuole} + CO2{Vacuole}		51	NADH{Peroxisome} + H+{Peroxisome} + 3-Oxotetradecanoyl-CoA = NAD+{Peroxisome} + (S)-3-Hydroxytetradecanoyl-CoA
52	phenylalanine{Vacuole} -> trans-cinnamate{Vacuole}		52	acetate{Peroxisome} + "coenzyme A"{Peroxisome} + ATP{Peroxisome} = phosphate{Peroxisome} + 2 * H+{Peroxisome} + ADP{Peroxisome} + acetyl-CoA{Peroxisome}
53	oxaloacetate{Vacuole} = 2-Methylcitrate{Vacuole}		53	ATP{Mitochondrion} + AMP{Mitochondrion} = 2 * ADP{Mitochondrion}
54	diphosphate{Vacuole} + oxaloacetate{Vacuole} = phosphoenolpyruvate{Vacuole} + phosphate{Vacuole} + CO2{Vacuole}		54	catechol + O2{Cytoplasm} -> "2-Hydroxymuconate semialdehyde"
55	GMP{Vacuole} = ADP{Vacuole}		55	Methylamine{Cytoplasm} = Methylamine{Mitochondrion}
56	guanine{Vacuole} = diphosphate{Vacuole} + GMP{Vacuole}		56	phosphate{Peroxisome} + 3 * H+{Peroxisome} + GDP-D-glucose{Peroxisome} = "alpha-D-glucose 1-phosphate"{Peroxisome} + GDP{Peroxisome}
57	diphosphate{Vacuole} -> phosphate{Vacuole}		57	18:2-18:2-MGDG{Plastid} = 18:2-18:3-MGDG{Plastid} + 2 * H+{Plastid}
58	pyridoxamine 5'-phosphate{Plastid} = "pyridoxal 5'-phosphate"{Plastid}		58	18:2-18:2-MGDG{Endoplasmic_reticulum} = 2 * H+{Endoplasmic_reticulum} + 18:2-18:3-MGDG{Endoplasmic_reticulum}
59	pyridoxamine 5'-phosphate{Plastid} + pyruvate{Plastid} = alanine{Plastid} + "pyridoxal 5'-phosphate"{Plastid}		59	NADP+{Mitochondrion} + 2,3-dihydroxy-isovalerate{Mitochondrion} = H+{Mitochondrion} + "3-Hydroxy-3-methyl-2-oxobutanoic acid"{Mitochondrion} + NADPH{Mitochondrion}
60	methylisocitrate{Plastid} = pyruvate{Plastid} + succinate{Plastid}		60	(4-hydroxyphenyl)acetaldehyde{Cytoplasm} = (4-hydroxyphenyl)acetaldehyde{Peroxisome}
61	pyruvate{Plastid} = phosphoenolpyruvate{Plastid}		61	deoxyribose-5-phosphate{Plastid} = D-glyceraldehyde-3-phosphate{Plastid} + acetaldehyde{Plastid}
62	phosphoenolpyruvate{Plastid} + ADP{Plastid} = pyruvate{Plastid}		62	FAD{Peroxisome} + "palmitoyl CoA"{Peroxisome} -> FADH2{Peroxisome} + trans-Hexadec-2-enoyl-CoA{Peroxisome}
63	pyruvate{Plastid} = malate{Plastid} + CO2{Plastid}		63	isopentenyl diphosphate{Cytoplasm} -> "isopentenyl diphosphate"{Mitochondrion}
64	pyruvate{Plastid} = CO2{Plastid}		64	4,6-Dideoxy-4-oxo-dTDP-D-glucose{Cytoplasm} + NADPH{Cytoplasm} + H+{Cytoplasm} -> NADP+{Cytoplasm} + dTDP-alpha-L-rhamnose{Cytoplasm}
65	cystathionine{Plastid} -> homocysteine{Plastid} + pyruvate{Plastid}		65	caffeate{Cytoplasm} + S-adenosyl-L-methionine{Cytoplasm} -> ferulate{Cytoplasm} + S-adenosyl-L-homocysteine{Cytoplasm} + H+{Cytoplasm}
66	D-4-Hydroxy-2-oxoglutarate{Plastid} = glyoxylate{Plastid} + pyruvate{Plastid}		66	4-maleyl-acetoacetate{Vacuole} -> 4-fumaryl-acetoacetate{Vacuole}
67	pyruvate{Plastid} -> phosphoenolpyruvate{Plastid} + phosphate{Plastid} + AMP{Plastid}		67	uroporphyrinogen-III -> "coproporphyrinogen III"{Plastid} + 4 * CO2{Plastid}
68	alanine{Plastid} = beta-alanine{Plastid} + pyruvate{Plastid}		68	18:2-16:0-MGDG{Plastid} = 18:3-16:0-MGDG{Plastid} + 2 * H+{Plastid}
69	glutamine{Plastid} -> pyruvate{Plastid} + glutamate{Plastid} + anthranilate{Plastid}		69	alpha-carotene + H+{Plastid} + O2{Plastid} + NADPH{Plastid} -> H2O{Plastid} + zeinoxanthin + NADP+{Plastid}
70	alanine{Plastid} + alpha-ketoglutarate{Plastid} = glutamate{Plastid} + pyruvate{Plastid}		70	18:2-16:0-MGDG{Endoplasmic_reticulum} = 2 * H+{Endoplasmic_reticulum} + 18:3-16:0-MGDG{Endoplasmic_reticulum}
71	D-glyceraldehyde-3-phosphate{Plastid} + pyruvate{Plastid} -> CO2{Plastid}		71	phosphoribosylformiminoAICAR-phosphate -> phosphoribulosylformimino-AICAR-P
72	pyruvate{Plastid} -> CO2{Plastid}		72	O2{Peroxisome} + H2O{Peroxisome} + retinal{Peroxisome} -> H2O2{Peroxisome} + retinoate{Peroxisome}
73	glyoxylate{Plastid} + alanine{Plastid} -> pyruvate{Plastid} + glycine{Plastid}		73	deoxyribose-5-phosphate{Cytoplasm} = acetaldehyde{Cytoplasm} + D-glyceraldehyde-3-phosphate{Cytoplasm}
74	serine{Plastid} + pyruvate{Plastid} = alanine{Plastid} + hydroxypyruvate{Plastid}		74	H2O{Plastid} + "D-myo-inositol (1,3,4)-trisphosphate" = phosphate{Plastid} + 2 * H+{Plastid} + "D-myo-inositol (3,4)-bisphosphate"{Plastid}
75	3-deoxy-D-manno-octulosonate{Plastid} = Arabinose{Plastid} + pyruvate{Plastid}		75	isopentenyladenine{Cytoplasm} = isopentenyladenine{Plastid}
76	pyruvate{Plastid} = serine{Plastid}		76	FAD{Peroxisome} + S-2-methyl-butyryl-CoA{Peroxisome} -> FADH2{Peroxisome} + tiglyl-CoA{Peroxisome}
77	phosphoenolpyruvate{Plastid} -> pyruvate{Plastid}		77	18:3-16:1-MGDG{Plastid} = 18:3-16:2-MGDG{Plastid} + 2 * H+{Plastid}
78	glyoxylate{Plastid} + serine{Plastid} = glycine{Plastid} + hydroxypyruvate{Plastid}		78	isopentenyl diphosphate{Cytoplasm} -> "isopentenyl diphosphate"{Endoplasmic_reticulum}
79	glycine{Plastid} -> glutathione{Plastid} + phosphate{Plastid} + ADP{Plastid}		79	isopentenyladenine{Cytoplasm} = isopentenyladenine{Vacuole}
80	cysteinylglycine{Plastid} -> glycine{Plastid} + cysteine{Plastid}		80	ribose-1-phosphate{Cytoplasm} = D-ribose-5-phosphate{Cytoplasm}
81	glycine{Plastid} = phosphate{Plastid} + ADP{Plastid}		81	ammonia{Cytoplasm} + L-glutamate{Cytoplasm} + ATP{Cytoplasm} = phosphate{Cytoplasm} + L-glutamine{Cytoplasm} + 3 * H+{Cytoplasm} + ADP{Cytoplasm}
82	glycine{Plastid} + alpha-ketoglutarate{Plastid} = glyoxylate{Plastid} + glutamate{Plastid}		82	3-hydroxy-3-methyl-glutaryl-CoA{Cytoplasm} = 3-hydroxy-3-methyl-glutaryl-CoA{Mitochondrion}
83	glycine{Plastid} = serine{Plastid}		83	Acetophenone{Endoplasmic_reticulum} + CO2{Endoplasmic_reticulum} = "Benzoyl acetate"{Endoplasmic_reticulum}
84	glutathione{Plastid} -> glutamate{Plastid} + cysteinylglycine{Plastid}		84	3-(2-propenoic acid)-4,6-hydroxy cyclohexa-2,5-dienone{Cytoplasm} = "3-(2-propenoic acid)-4,6-hydroxy cyclohexa-2,5-dienone"{Peroxisome}
85	homocysteine{Plastid} -> methionine		85	H2O{Plastid} + retinal{Plastid} + O2{Plastid} -> H2O2{Plastid} + retinoate{Plastid}
86	cysteine{Plastid} -> acetate{Plastid} + cystathionine{Plastid}		86	Acetophenone{Mitochondrion} + CO2{Mitochondrion} = "Benzoyl acetate"{Mitochondrion}
87	cystathionine{Plastid} = cysteine{Plastid} + 2-oxobutanoate{Plastid}		87	H2O{Peroxisome} + NAD+{Peroxisome} + xanthine{Peroxisome} -> NADH{Peroxisome} + 2 * H+{Peroxisome} + urate{Peroxisome}
88	Arabinose{Plastid} -> ADP{Plastid}		88	xanthine{Vacuole} + H2O{Vacuole} + NAD+{Vacuole} -> urate{Vacuole} + 2 * H+{Vacuole} + NADH{Vacuole}
89	S-adenosyl-L-methionine{Plastid} = methionine + CO2{Plastid}		89	L-glutamate{Plastid} + ATP{Plastid} + ammonia{Plastid} = L-glutamine{Plastid} + phosphate{Plastid} + 3 * H+{Plastid} + ADP{Plastid}
90	S-adenosyl-L-methionine{Plastid} + gamma-tocopherol -> alpha-tocopherol{Plastid} + S-adenosyl-L-homocysteine{Plastid}		90	Acetophenone{Plastid} + CO2{Plastid} = "Benzoyl acetate"{Plastid}
91	S-adenosyl-L-methionine{Plastid} -> S-adenosyl-L-homocysteine{Plastid}		91	5,10-methenyl-THF + H2O{Mitochondrion} -> N5-formyl-THF + 2 * H+{Mitochondrion}
92	S-adenosyl-L-methionine{Plastid} + beta-alanine{Plastid} = S-adenosyl-L-homocysteine{Plastid}		92	GDP-L-galactose{Cytoplasm} + "alpha-D-mannose 1-phosphate"{Cytoplasm} = GDP-D-mannose{Cytoplasm} + L-galactose-1-phosphate{Cytoplasm}
93	malate{Plastid} = oxaloacetate{Plastid}		93	isopentenyl diphosphate{Endoplasmic_reticulum} + "all-trans-heptaprenyl diphosphate"{Endoplasmic_reticulum} = diphosphate{Endoplasmic_reticulum} + "octaprenyl diphosphate"{Endoplasmic_reticulum}
94	alpha-ketoglutarate{Plastid} + aspartate{Plastid} = glutamate{Plastid} + oxaloacetate{Plastid}		94	alpha-tocopherol{Cytoplasm} = alpha-tocopherol{Plastid}
95	citrate{Plastid} -> oxaloacetate{Plastid} + phosphate{Plastid} + ADP{Plastid}		95	isopentenyl diphosphate{Plastid} + "all-trans-heptaprenyl diphosphate"{Plastid} = "octaprenyl diphosphate"{Plastid} + diphosphate{Plastid}
96	oxaloacetate{Plastid} = citrate{Plastid}		96	4-maleyl-acetoacetate{Mitochondrion} -> 4-fumaryl-acetoacetate{Mitochondrion}
97	phosphoenolpyruvate{Plastid} + CO2{Plastid} -> phosphate{Plastid} + oxaloacetate{Plastid}		97	phosphate{Plastid} + 3 * H+{Plastid} + GDP-L-galactose{Plastid} = GDP{Plastid} + L-galactose-1-phosphate{Plastid}
98	oxaloacetate{Plastid} = 2-Methylcitrate{Plastid}		98	H2O{Cytoplasm} + retinal{Cytoplasm} + O2{Cytoplasm} -> H2O2{Cytoplasm} + retinoate{Cytoplasm}
99	isocitrate{Plastid} -> glyoxylate{Plastid} + succinate{Plastid}		99	H2O{Peroxisome} + ureidoglycine -> ammonia{Peroxisome} + (S)-ureidoglycolate
100	cis-aconitate{Plastid} = isocitrate{Plastid}		100	D-Fructose 1-phosphate{Cytoplasm} = "dihydroxyacetone phosphate"{Cytoplasm} + D-Glyceraldehyde{Cytoplasm}
101	isocitrate{Plastid} -> CO2{Plastid} + alpha-ketoglutarate{Plastid}		101	meso-diaminopimelate -> CO2{Plastid} + L-lysine{Plastid}
102	cis-aconitate{Plastid} = citrate{Plastid}		102	H2O{Plastid} + O2{Plastid} + tryptamine{Plastid} -> "indole acetaldehyde"{Plastid} + ammonia{Plastid} + H2O2{Plastid}
103	succinate semialdehyde{Plastid} = succinate{Plastid}		103	H2O{Vacuole} + Naphthyl-2-methylene-succinyl-CoA = "Naphthyl-2-hydroxymethyl-succinyl CoA"
104	alpha-ketoglutarate{Plastid} -> CO2{Plastid} + succinate{Plastid}		104	geranyl-PP{Endoplasmic_reticulum} + H2O{Endoplasmic_reticulum} = diphosphate{Endoplasmic_reticulum} + geraniol{Endoplasmic_reticulum}
105	fumarate{Plastid} = succinate{Plastid}		105	tryptamine{Mitochondrion} + H2O{Mitochondrion} + O2{Mitochondrion} -> H2O2{Mitochondrion} + ammonia{Mitochondrion} + "indole acetaldehyde"{Mitochondrion}
106	alpha-ketoglutarate{Plastid} = "succinate semialdehyde"{Plastid} + glutamate{Plastid}		106	2 * "reduced ferredoxin"{Cytoplasm} + 2 * H+{Cytoplasm} + O2{Cytoplasm} + choline{Cytoplasm} -> H2O{Cytoplasm} + 2 * "an oxidized ferredoxin"{Cytoplasm} + "betaine aldehyde hydrate"{Cytoplasm}
107	serine{Plastid} = O-acetyl-L-serine{Plastid}		107	N2-succinyl-L-glutamate 5-semialdehyde{Golgi_appratus} + H2O{Golgi_appratus} + NAD+{Golgi_appratus} -> N2-succinylglutamate + H+{Golgi_appratus} + NADH{Golgi_appratus}
108	3-phospho-serine -> serine{Plastid} + phosphate{Plastid}		108	D-Fructose 1-phosphate{Mitochondrion} = "dihydroxyacetone phosphate"{Mitochondrion} + D-Glyceraldehyde{Mitochondrion}
109	serine{Plastid} -> tryptophan{Plastid} + D-glyceraldehyde-3-phosphate{Plastid}		109	2-cis,4-trans-xanthoxin{Cytoplasm} + H2O{Cytoplasm} = 2 * H+{Cytoplasm} + "Xanthoxic acid"
110	serine{Plastid} -> tryptophan{Plastid}		110	xanthine{Golgi_appratus} + H2O{Golgi_appratus} + NAD+{Golgi_appratus} -> 2 * H+{Golgi_appratus} + urate{Golgi_appratus} + NADH{Golgi_appratus}
111	serine{Plastid} = acetate{Plastid} + cysteine{Plastid}		111	H2O{Cytoplasm} + tryptamine{Cytoplasm} + O2{Cytoplasm} -> H2O2{Cytoplasm} + ammonia{Cytoplasm} + "indole acetaldehyde"{Cytoplasm}
112	cysteine{Plastid} + alpha-ketoglutarate{Plastid} = glutamate{Plastid}		112	alpha-D-glucose{Endoplasmic_reticulum} = beta-D-glucose{Endoplasmic_reticulum}
113	O-acetyl-L-serine{Plastid} -> cysteine{Plastid} + acetate{Plastid}		113	carbamoyl-phosphate + L-aspartate{Plastid} -> N-carbamoyl-L-aspartate + phosphate{Plastid} + 3 * H+{Plastid}
114	cysteine{Plastid} + glutamate{Plastid} -> phosphate{Plastid} + ADP{Plastid}		114	H2O{Plastid} + phosphatidylcholine{Plastid} -> choline{Plastid} + "an L-phosphatidate"{Plastid}
115	3-phospho-serine + alpha-ketoglutarate{Plastid} = glutamate{Plastid}		115	gamma-carotene{Plastid} -> beta-carotene
116	threonine{Plastid} -> 2-oxobutanoate{Plastid}		116	xanthine{Mitochondrion} + NAD+{Mitochondrion} + H2O{Mitochondrion} -> NADH{Mitochondrion} + 2 * H+{Mitochondrion} + urate{Mitochondrion}
117	L-dehydro-ascorbate + glutathione{Plastid} = ascorbate{Plastid}		117	caffeate{Cytoplasm} = caffeate{Endoplasmic_reticulum}
118	adenosine 5'-phosphosulfate + glutathione{Plastid} = AMP{Plastid}		118	H+{Mitochondrion} + trans-Tetradec-2-enoyl-CoA{Mitochondrion} + NADPH{Mitochondrion} -> NADP+{Mitochondrion} + myristoyl-CoA
119	phosphoadenosine-5'-phosphosulfate{Plastid} -> "adenosine 5'-phosphosulfate" + phosphate{Plastid}		119	5-phosphoribosyl-N-formylglycineamidine{Mitochondrion} + ATP{Mitochondrion} -> ADP{Mitochondrion} + "5-aminoimidazole ribonucleotide"{Mitochondrion} + phosphate{Mitochondrion} + 3 * H+{Mitochondrion}
120	adenosine 5'-phosphosulfate = phosphoadenosine-5'-phosphosulfate{Plastid} + ADP{Plastid}		120	O2{Plastid} + dihydroorotate = H2O2{Plastid} + orotate
121	phosphoadenosine-5'-phosphosulfate{Plastid} -> "adenosine 3',5'-bisphosphate"{Plastid}		121	5-phosphoribosyl-N-formylglycineamidine{Plastid} + ATP{Plastid} -> "5-aminoimidazole ribonucleotide"{Plastid} + phosphate{Plastid} + 3 * H+{Plastid} + ADP{Plastid}
122	phosphoadenosine-5'-phosphosulfate{Plastid} = "adenosine 3',5'-bisphosphate"{Plastid}		122	hydrogen sulfide{Cytoplasm} = "hydrogen sulfide"{Mitochondrion}
123	adenosine 3',5'-bisphosphate{Plastid} -> phosphate{Plastid} + AMP{Plastid}		123	deoxyribose-5-phosphate{Vacuole} = D-glyceraldehyde-3-phosphate{Vacuole} + acetaldehyde{Vacuole}
124	ascorbate{Plastid} = monodehydroascorbate{Plastid}		124	L-Cysteate{Cytoplasm} -> CO2{Cytoplasm} + Taurine
125	ascorbate{Plastid} -> monodehydroascorbate{Plastid}		125	pyruvate{Vacuole} + acetaldehyde{Vacuole} -> CO2{Vacuole} + acetoin{Vacuole}
126	ascorbate{Plastid} -> L-dehydro-ascorbate		126	2 * H2O{Plastid} + FAD{Plastid} + "coenzyme A"{Plastid} + ATP{Plastid} + melilotate{Plastid} + NAD+{Plastid} -> diphosphate{Plastid} + acetyl-CoA{Plastid} + H+{Plastid} + NADH{Plastid} + FADH2{Plastid} + salicylate{Plastid} + AMP{Plastid}
127	L-arginino-succinate -> arginine{Plastid} + fumarate{Plastid}		127	3-mercaptopyruvate{Plastid} + "hydrogen cyanide"{Plastid} = thiocyanate{Plastid} + pyruvate{Plastid}
128	adenylo-succinate -> fumarate{Plastid} + AMP{Plastid}		128	coenzyme A{Cytoplasm} + 2 * H2O{Cytoplasm} + FAD{Cytoplasm} + melilotate{Cytoplasm} + NAD+{Cytoplasm} + ATP{Cytoplasm} -> diphosphate{Cytoplasm} + AMP{Cytoplasm} + acetyl-CoA{Cytoplasm} + NADH{Cytoplasm} + FADH2{Cytoplasm} + H+{Cytoplasm} + salicylate{Cytoplasm}
129	aspartate{Plastid} + citrulline{Plastid} = L-arginino-succinate + AMP{Plastid} + diphosphate{Plastid}		129	alpha-D-glucuronate 1-phosphate + UTP{Cytoplasm} = UDP-D-glucuronate{Cytoplasm} + diphosphate{Cytoplasm}
130	tryptophan{Plastid} -> tryptamine{Plastid} + CO2{Plastid}		130	pyruvate{Endoplasmic_reticulum} + acetaldehyde{Endoplasmic_reticulum} -> acetoin{Endoplasmic_reticulum} + CO2{Endoplasmic_reticulum}
131	tryptamine{Plastid} -> "indole acetaldehyde"{Plastid}		131	2-hydroxyferulate = scopoletin{Endoplasmic_reticulum} + H2O{Endoplasmic_reticulum}
132	indole acetaldehyde{Plastid} -> indole-3-acetate{Plastid}		132	hydrogen cyanide{Mitochondrion} + 3-mercaptopyruvate{Mitochondrion} = pyruvate{Mitochondrion} + thiocyanate{Mitochondrion}
133	alanine{Plastid} + indole-3-acetate{Plastid} -> AMP{Plastid} + diphosphate{Plastid}		133	an oxidized hemoprotein{Endoplasmic_reticulum} + NADPH{Endoplasmic_reticulum} = NADP+{Endoplasmic_reticulum} + "reduced hemoprotein"{Endoplasmic_reticulum} + H+{Endoplasmic_reticulum}
134	aspartate{Plastid} -> phosphate{Plastid}		134	L-phenylalanine{Cytoplasm} = L-phenylalanine{Mitochondrion}
135	alpha-ketoglutarate{Plastid} + aspartate{Plastid} = glutamate{Plastid} + oxaloacetate{Plastid}		135	Selenohomocysteine{Cytoplasm} + L-serine{Cytoplasm} = H2O{Cytoplasm} + Selenocystathionine{Cytoplasm}
136	aspartate{Plastid} + glutamine{Plastid} -> glutamate{Plastid} + diphosphate{Plastid} + AMP{Plastid} + asparagine{Plastid}		136	L-phenylalanine{Cytoplasm} = L-phenylalanine{Plastid}
137	aspartate{Plastid} -> ADP{Plastid} + phosphate{Plastid}		137	L-phenylalanine{Cytoplasm} = L-phenylalanine{Endoplasmic_reticulum}
138	aspartate{Plastid} + inosine-5'-phosphate{Plastid} -> phosphate{Plastid} + adenylo-succinate		138	L-homocysteine{Cytoplasm} + S-adenosyl-L-methionine{Cytoplasm} -> L-methionine{Cytoplasm} + S-adenosyl-L-homocysteine{Cytoplasm} + H+{Cytoplasm}
139	aspartate{Plastid} = ADP{Plastid}		139	L-phenylalanine{Cytoplasm} = L-phenylalanine{Vacuole}
140	dihydroxyacetone phosphate{Plastid} + aspartate{Plastid} -> phosphate{Plastid}		140	galacturonate{Vacuole} + H2O{Vacuole} + NAD+{Vacuole} = D-Galactarate{Vacuole} + H+{Vacuole} + NADH{Vacuole}
141	N-Formyl-L-aspartate{Plastid} = aspartate{Plastid}		141	3-mercaptopyruvate{Cytoplasm} + "hydrogen cyanide"{Cytoplasm} = pyruvate{Cytoplasm} + thiocyanate{Cytoplasm}
142	arginine{Plastid} = urea{Plastid} + ornithine{Plastid}		142	2 * D-alanine{Cytoplasm} + ATP{Cytoplasm} -> D-alanyl-D-alanine{Cytoplasm} + phosphate{Cytoplasm} + 3 * H+{Cytoplasm} + ADP{Cytoplasm}
143	arginine{Plastid} -> agmatine{Plastid} + CO2{Plastid}		143	L-phenylalanine{Cytoplasm} = L-phenylalanine{Peroxisome}
144	ornithine{Plastid} + alpha-ketoglutarate{Plastid} = glutamate{Plastid}		144	glycolaldehyde{Cytoplasm} + H2O{Cytoplasm} + NAD+{Cytoplasm} = glycolate{Cytoplasm} + NADH{Cytoplasm} + H+{Cytoplasm}
145	N-acetyl-L-ornithine{Plastid} = ornithine{Plastid} + acetate{Plastid}		145	NADP+{Cytoplasm} + 2,3-dihydroxy-isovalerate{Cytoplasm} = "3-Hydroxy-3-methyl-2-oxobutanoic acid"{Cytoplasm} + NADPH{Cytoplasm} + H+{Cytoplasm}
146	ornithine{Plastid} -> citrulline{Plastid} + phosphate{Plastid}		146	glycolate{Plastid} + NADP+{Plastid} = glyoxylate{Plastid} + H+{Plastid} + NADPH{Plastid}
147	glutamate{Plastid} -> alpha-ketoglutarate{Plastid} + N-acetyl-L-ornithine{Plastid}		147	coniferyl aldehyde{Endoplasmic_reticulum} + NADPH{Endoplasmic_reticulum} + H+{Endoplasmic_reticulum} + O2{Endoplasmic_reticulum} -> NADP+{Endoplasmic_reticulum} + 5-hydroxy-coniferaldehyde{Endoplasmic_reticulum} + H2O{Endoplasmic_reticulum}
148	canavanine{Plastid} = urea{Plastid}		148	2 * D-alanine{Plastid} + ATP{Plastid} -> phosphate{Plastid} + 3 * H+{Plastid} + D-alanyl-D-alanine{Plastid} + ADP{Plastid}
149	agmatine{Plastid} -> putrescine{Plastid} + urea{Plastid}		149	N-Acetyl-alpha-D-glucosamine 1-phosphate{Cytoplasm} = "N-Acetyl-alpha-D-glucosamine 1-phosphate"{Plastid}
150	acetate{Plastid} + putrescine{Plastid} = N-Acetylputrescine{Plastid}		150	NADP+{Golgi_appratus} + sn-glycerol-3-phosphate{Golgi_appratus} = NADPH{Golgi_appratus} + H+{Golgi_appratus} + "dihydroxyacetone phosphate"{Golgi_appratus}
151	inosine-5'-phosphate{Plastid} + diphosphate{Plastid} = hypoxanthine{Plastid}		151	NAD+{Mitochondrion} + glycolaldehyde{Mitochondrion} + H2O{Mitochondrion} = NADH{Mitochondrion} + H+{Mitochondrion} + glycolate{Mitochondrion}
152	deoxyinosine + phosphate{Plastid} = hypoxanthine{Plastid}		152	O2{Plastid} + L-aspartate{Plastid} -> H2O2{Plastid} + iminoaspartate
153	deoxyadenosine = deoxyinosine		153	D-Arabinose{Cytoplasm} = D-Arabinose{Mitochondrion}
154	fructose-1,6-bisphosphate{Plastid} = "dihydroxyacetone phosphate"{Plastid} + D-glyceraldehyde-3-phosphate{Plastid}		154	UTP{Cytoplasm} ->
155	dihydroxyacetone phosphate{Plastid} + D-erythrose-4-phosphate{Plastid} -> D-sedoheptulose-1,7-bisphosphate{Plastid}		155	NADP+{Peroxisome} + 1,2-Dihydronaphthalene-1,2-diol{Peroxisome} = NADPH{Peroxisome} + Naphthalene-1,2-diol{Peroxisome} + H+{Peroxisome}
156	D-glyceraldehyde-3-phosphate{Plastid} = "dihydroxyacetone phosphate"{Plastid}		156	1,2-Dihydronaphthalene-1,2-diol{Vacuole} + NADP+{Vacuole} = NADPH{Vacuole} + H+{Vacuole} + Naphthalene-1,2-diol{Vacuole}
157	dihydroxyacetone phosphate{Plastid} -> phosphate{Plastid}		157	O2{Peroxisome} + 2 * H+{Peroxisome} + 2 * "reduced ferredoxin"{Peroxisome} + choline{Peroxisome} -> "betaine aldehyde hydrate"{Peroxisome} + H2O{Peroxisome} + 2 * "an oxidized ferredoxin"{Peroxisome}
158	D-ribose-5-phosphate{Plastid} + D-xylulose-5-phosphate{Plastid} = D-glyceraldehyde-3-phosphate{Plastid} + D-sedoheptulose-7-phosphate{Plastid}		158	tetrahydrogeranylgeranyl-PP + H+{Plastid} + NADPH{Plastid} = phytyl-PP + NADP+{Plastid}
159	fructose-6-phosphate + D-glyceraldehyde-3-phosphate{Plastid} = D-xylulose-5-phosphate{Plastid} + D-erythrose-4-phosphate{Plastid}		159	2-aceto-2-hydroxy-butyrate{Cytoplasm} = 2-aceto-2-hydroxy-butyrate{Mitochondrion}
160	D-glyceraldehyde-3-phosphate{Plastid} + D-sedoheptulose-7-phosphate{Plastid} = D-erythrose-4-phosphate{Plastid} + fructose-6-phosphate		160	thiamine pyrophosphate{Golgi_appratus} + H2O{Golgi_appratus} -> thiamine-phosphate{Golgi_appratus} + 3 * H+{Golgi_appratus} + phosphate{Golgi_appratus}
161	1,3-diphosphateglycerate{Plastid} = D-glyceraldehyde-3-phosphate{Plastid} + phosphate{Plastid}		161	ferulate{Endoplasmic_reticulum} + NADPH{Endoplasmic_reticulum} + H+{Endoplasmic_reticulum} + O2{Endoplasmic_reticulum} -> NADP+{Endoplasmic_reticulum} + H2O{Endoplasmic_reticulum} + 5-hydroxy-ferulic-acid{Endoplasmic_reticulum}
162	D-Fructose 1-phosphate{Plastid} = glyceraldehyde + "dihydroxyacetone phosphate"{Plastid}		162	phytate{Cytoplasm} = phytate{Plastid}
163	glyceraldehyde = glycerate		163	FAD{Cytoplasm} = FAD{Mitochondrion}
164	glycerate -> 2-phosphoglycerate{Plastid} + ADP{Plastid}		164	FAD{Cytoplasm} = FAD{Plastid}
165	glycerate = 3-phosphoglycerate{Plastid} + ADP{Plastid}		165	caffeate{Mitochondrion} = cis-caffeate{Mitochondrion}
166	3-phosphoglycerate{Plastid} = 1,3-diphosphateglycerate{Plastid} + ADP{Plastid}		166	FAD{Cytoplasm} = FAD{Vacuole}
167	2-phosphoglycerate{Plastid} = 3-phosphoglycerate{Plastid}		167	caffeate{Cytoplasm} = cis-caffeate{Cytoplasm}
168	D-ribulose-1,5-bisphosphate -> 2-phosphoglycolate + 3-phosphoglycerate{Plastid}		168	2-oxobutanoate{Plastid} + "2-(alpha-Hydroxyethyl)thiamine diphosphate"{Plastid} -> 2-aceto-2-hydroxy-butyrate{Plastid} + "thiamine pyrophosphate"{Plastid}
169	D-ribulose-1,5-bisphosphate -> 3-phosphoglycerate{Plastid} + CO2{Plastid}		169	D-Arabinose{Cytoplasm} = D-Arabinose{Peroxisome}
170	phosphoenolpyruvate{Plastid} = 2-phosphoglycerate{Plastid}		170	H2O{Plastid} + CO2{Plastid} + 2 * ATP{Plastid} + ammonia{Plastid} = phosphate{Plastid} + 3 * H+{Plastid} + carbamoyl-phosphate + 2 * ADP{Plastid}
171	D-ribulose-5-phosphate{Plastid} -> D-ribulose-1,5-bisphosphate + ADP{Plastid}		171	D-myo-inositol (1,4,5)-trisphosphate{Cytoplasm} + ATP{Cytoplasm} -> "D-myo-inositol (1,4,5,6)-tetrakisphosphate" + H+{Cytoplasm} + ADP{Cytoplasm}
172	D-ribulose-5-phosphate{Plastid} = D-ribose-5-phosphate{Plastid}		172	isoliquiritigenin{Cytoplasm} = liquiritigenin{Cytoplasm}
173	6-phospho-D-gluconate{Plastid} -> D-ribulose-5-phosphate{Plastid} + CO2{Plastid}		173	L-4-hydroxy-proline{Cytoplasm} = L-4-hydroxy-proline{Golgi_appratus}
174	D-ribulose-5-phosphate{Plastid} = D-xylulose-5-phosphate{Plastid}		174	NADP+{Cytoplasm} + 1,2-Dihydronaphthalene-1,2-diol{Cytoplasm} = Naphthalene-1,2-diol{Cytoplasm} + NADPH{Cytoplasm} + H+{Cytoplasm}
175	ribose{Plastid} = D-ribose-5-phosphate{Plastid} + ADP{Plastid}		175	an oxidized ferroprotein (Fe III){Cytoplasm} =
176	ADP{Plastid} + D-ribose-5-phosphate{Plastid} -> phosphate{Plastid}		176	N-monomethylethanolamine + S-adenosyl-L-methionine{Peroxisome} = S-adenosyl-L-homocysteine{Peroxisome} + H+{Peroxisome} + N-dimethylethanolamine
177	diphosphate{Plastid} = anthranilate{Plastid}		177	L-4-hydroxy-proline{Cytoplasm} = L-4-hydroxy-proline{Mitochondrion}
178	anthranilate{Plastid} = aniline + CO2{Plastid}		178	isopentenyl adenosine{Plastid} + H2O{Plastid} = D-ribose{Plastid} + H+{Plastid} + isopentenyladenine{Plastid}
179	alanine{Plastid} -> D-alanyl-D-alanine{Plastid} + ADP{Plastid} + phosphate{Plastid}		179	D-Glucosamine{Mitochondrion} + H2O{Mitochondrion} + O2{Mitochondrion} -> H2O2{Mitochondrion} + 2-Amino-2-deoxy-D-gluconate
180	glutamate{Plastid} = glutamine{Plastid} + ADP{Plastid} + phosphate{Plastid}		180	UTP{Golgi_appratus} + 2 * H+{Golgi_appratus} + "reduced flavodoxin"{Golgi_appratus} = dUTP{Golgi_appratus} + "an oxidized flavodoxin"{Golgi_appratus} + H2O{Golgi_appratus}
181	glutamine{Plastid} -> glutamate{Plastid}		181	alpha-D-glucose-6-phosphate{Cytoplasm} = beta-D-glucose-6-phosphate{Cytoplasm}
182	glutamine{Plastid} -> glutamate{Plastid} + AMP{Plastid} + diphosphate{Plastid}		182	isopentenyl diphosphate{Plastid} = dimethylallyl-pyrophosphate
183	glutamine{Plastid} -> CTP{Plastid} + glutamate{Plastid} + ADP{Plastid} + phosphate{Plastid}		183	alpha-D-glucose-6-phosphate{Plastid} = beta-D-glucose-6-phosphate{Plastid}
184	glutamine{Plastid} -> glutamate{Plastid} + diphosphate{Plastid}		184	isoliquiritigenin{Plastid} = liquiritigenin{Plastid}
185	glutamine{Plastid} + phenylpyruvate{Plastid} = phenylalanine{Plastid}		185	4 * H+{Peroxisome} + hexanoyl-CoA{Peroxisome} + acetyl-CoA{Peroxisome} -> 3-Oxooctanoyl-CoA + "coenzyme A"{Peroxisome}
186	glutamine{Plastid} + fructose-6-phosphate -> glutamate{Plastid}		186	H2O{Cytoplasm} + PQQ{Cytoplasm} + 3-Butyn-1-al{Cytoplasm} = 3-Butynoate{Cytoplasm} + PQQH2{Cytoplasm}
187	glutamine{Plastid} + alpha-ketoglutarate{Plastid} -> glutamate{Plastid}		187	L-serine{Cytoplasm} = L-serine{Endoplasmic_reticulum}
188	prephenate -> phenylpyruvate{Plastid} + CO2{Plastid}		188	Mg2+{Cytoplasm} = Mg2+{Plastid}
189	glutamate{Plastid} + prephenate -> alpha-ketoglutarate{Plastid}		189	OPC4-3-ketoacyl-CoA{Cytoplasm} = OPC4-3-ketoacyl-CoA{Mitochondrion}
190	prephenate = CO2{Plastid}		190	D-sorbitol =
191	CTP{Plastid} -> diphosphate{Plastid}		191	indole-3-acetyl-leu{Endoplasmic_reticulum} + H2O{Endoplasmic_reticulum} = indole-3-acetate{Endoplasmic_reticulum} + L-leucine{Endoplasmic_reticulum}
192	fructose-6-phosphate = glucose-6-phosphate{Plastid}		192	phosphate{Cytoplasm} =
193	fructose{Plastid} -> fructose-6-phosphate + ADP{Plastid}		193	D-lactate{Mitochondrion} = 2 * e-{Mitochondrion} + 2 * H+{Mitochondrion} + pyruvate{Mitochondrion}
194	fructose-1,6-bisphosphate{Plastid} = fructose-6-phosphate + phosphate{Plastid}		194	NAD+{Peroxisome} + 3-phosphoglycerate{Peroxisome} = 3-phospho-hydroxypyruvate{Peroxisome} + NADH{Peroxisome} + H+{Peroxisome}
195	fructose-6-phosphate -> fructose-1,6-bisphosphate{Plastid} + ADP{Plastid}		195	H2O{Plastid} + isopentenyladenosine-5'-diphosphate = isopentenyladenosine-5'-monophosphate + phosphate{Plastid} + 3 * H+{Plastid}
196	fructose-6-phosphate = D-mannose-6-phosphate{Plastid}		196	5-Hydroxymethyluracil{Cytoplasm} = 5-Hydroxymethyluracil{Golgi_appratus}
197	mannose{Plastid} -> D-mannose-6-phosphate{Plastid} + ADP{Plastid}		197	galacturonate{Plastid} + H2O{Plastid} + NAD+{Plastid} = H+{Plastid} + NADH{Plastid} + D-Galactarate{Plastid}
198	D-mannose-6-phosphate{Plastid} = "alpha-D-mannose 1-phosphate"{Plastid}		198	NAD+{Mitochondrion} + 3-phosphoglycerate{Mitochondrion} = 3-phospho-hydroxypyruvate{Mitochondrion} + NADH{Mitochondrion} + H+{Mitochondrion}
199	alpha-D-mannose 1-phosphate{Plastid} -> diphosphate{Plastid}		199	H2O{Peroxisome} + umbelliferone{Peroxisome} = esculetin{Peroxisome} + 2 * H+{Peroxisome}
200	D-Fructose 1-phosphate{Plastid} -> fructose-1,6-bisphosphate{Plastid} + ADP{Plastid}		200	3-phosphoglycerate{Plastid} + NAD+{Plastid} = H+{Plastid} + NADH{Plastid} + 3-phospho-hydroxypyruvate{Plastid}
201	D-erythrose-4-phosphate{Plastid} + phosphoenolpyruvate{Plastid} -> phosphate{Plastid}		201	galacturonate{Mitochondrion} + NAD+{Mitochondrion} + H2O{Mitochondrion} = NADH{Mitochondrion} + D-Galactarate{Mitochondrion} + H+{Mitochondrion}
202	D-sedoheptulose-1,7-bisphosphate{Plastid} -> D-sedoheptulose-7-phosphate{Plastid} + phosphate{Plastid}		202	D-lactate{Cytoplasm} = 2 * e-{Cytoplasm} + pyruvate{Cytoplasm} + 2 * H+{Cytoplasm}
203	2-phosphoglycolate -> phosphate{Plastid}		203	ATP{Vacuole} + dTDP{Vacuole} = ADP{Vacuole} + dTTP{Vacuole}
204	xanthosine{Plastid} -> ribose{Plastid}		204	acetyl-CoA{Cytoplasm} + L-serine{Cytoplasm} = "coenzyme A"{Cytoplasm} + O-acetyl-L-serine{Cytoplasm}
205	sucrose{Plastid} -> fructose{Plastid} + glucose{Plastid}		205	palmitate{Cytoplasm} ->
206	sucrose-6-phosphate{Plastid} = fructose{Plastid} + glucose-6-phosphate{Plastid}		206	NADH{Peroxisome} + H+{Peroxisome} + 3-Oxodecanoyl-CoA = NAD+{Peroxisome} + (S)-Hydroxydecanoyl-CoA
207	galactinol{Plastid} + sucrose{Plastid} -> raffinose{Plastid} + myo-inositol{Plastid}		207	OPC4-3-ketoacyl-CoA{Cytoplasm} = OPC4-3-ketoacyl-CoA{Peroxisome}
208	UDP-galactose{Plastid} + myo-inositol{Plastid} -> galactinol{Plastid}		208	(R)-mevalonate{Cytoplasm} + ATP{Cytoplasm} -> mevalonate-5P + ADP{Cytoplasm}
209	stachyose{Plastid} + galactinol{Plastid} = myo-inositol{Plastid}		209	H2O{Cytoplasm} + 2 * NAD+{Cytoplasm} + UDP-N-acetyl-D-galactosamine = 2 * NADH{Cytoplasm} + 2 * H+{Cytoplasm} + "UDP-N-acetyl-D-galactosaminuronic acid"
210	D-myo-Inositol (1)-monophosphate -> myo-inositol{Plastid} + phosphate{Plastid}		210	dolichyl-phosphate{Cytoplasm} + H2O{Cytoplasm} = dolichol + phosphate{Cytoplasm} + 3 * H+{Cytoplasm}
211	myo-inositol{Plastid} -> glucuronate{Plastid}		211	L-serine{Mitochondrion} + acetyl-CoA{Mitochondrion} = "coenzyme A"{Mitochondrion} + O-acetyl-L-serine{Mitochondrion}
212	myo-inositol{Plastid} -> ADP{Plastid}		212	glycolate{Cytoplasm} = glycolate{Peroxisome}
213	gulonate = glucuronate{Plastid}		213	ATP{Plastid} + dTDP{Plastid} = ADP{Plastid} + dTTP{Plastid}
214	L-gulono-1,4-lactone{Plastid} = gulonate		214	H2O{Cytoplasm} + galacturonate{Cytoplasm} + NAD+{Cytoplasm} = NADH{Cytoplasm} + H+{Cytoplasm} + D-Galactarate{Cytoplasm}
215	glucose{Plastid} -> glucose-6-phosphate{Plastid} + ADP{Plastid}		215	acetyl-CoA{Plastid} + L-serine{Plastid} = "coenzyme A"{Plastid} + O-acetyl-L-serine{Plastid}
216	glucose-6-phosphate{Plastid} -> D-glucono-delta-lactone-6-phosphate		216	5-Hydroxymethyluracil{Cytoplasm} = 5-Hydroxymethyluracil{Plastid}
217	glucose-6-phosphate{Plastid} = "alpha-D-glucose 1-phosphate"{Plastid}		217	dTDP{Mitochondrion} + ATP{Mitochondrion} = ADP{Mitochondrion} + dTTP{Mitochondrion}
218	starch + phosphate{Plastid} = "alpha-D-glucose 1-phosphate"{Plastid} + 1,4-alpha-D-glucan		218	H2O{Cytoplasm} + umbelliferone{Cytoplasm} = esculetin{Cytoplasm} + 2 * H+{Cytoplasm}
219	phosphate{Plastid} = "alpha-D-glucose 1-phosphate"{Plastid} + maltotriose{Plastid}		219	2 * monodehydroascorbate{Plastid} + H+{Plastid} + NADPH{Plastid} = 2 * L-ascorbate{Plastid} + NADP+{Plastid}
220	alpha-D-glucose 1-phosphate{Plastid} = ADP-D-glucose + diphosphate{Plastid}		220	3-phospho-serine + H2O{Plastid} -> phosphate{Plastid} + 3 * H+{Plastid} + L-serine{Plastid}
221	alpha-D-glucose 1-phosphate{Plastid} = diphosphate{Plastid}		221	24-methylenecholesterol = 24-methyldesmosterol
222	ADP-D-glucose -> 1,4-alpha-D-glucan + ADP{Plastid}		222	3-methylglutaconyl-CoA{Cytoplasm} = 3-methylglutaconyl-CoA{Endoplasmic_reticulum}
223	1,4-alpha-D-glucan + glucose{Plastid} -> maltose{Plastid}		223	OPC4-CoA{Cytoplasm} = OPC4-CoA{Peroxisome}
224	maltotriose{Plastid} + maltose{Plastid} = glucose{Plastid}		224	guanosine =
225	cellulose{Plastid} -> glucose{Plastid}		225	18:1-16:2-MGDG{Plastid} = 18:1-16:3-MGDG{Plastid} + 2 * H+{Plastid}
226	lactose{Plastid} -> galactose{Plastid} + glucose{Plastid}		226	H2O{Cytoplasm} + D-alanyl-D-alanine{Cytoplasm} = 2 * D-alanine{Cytoplasm}
227	indol-3-ylmethyl glucosinolate -> indole-3-acetonitrile{Plastid} + glucose{Plastid}		227	2 * monodehydroascorbate{Mitochondrion} + H+{Mitochondrion} + NADPH{Mitochondrion} = 2 * L-ascorbate{Mitochondrion} + NADP+{Mitochondrion}
228	galactose{Plastid} = ADP{Plastid}		228	L-glutamyl-tRNAGlu{Cytoplasm} = L-glutamyl-tRNAGlu{Mitochondrion}
229	phenylalanine{Plastid} -> trans-cinnamate{Plastid}		229	nicotinamide mononucleotide{Cytoplasm} + ATP{Cytoplasm} = diphosphate{Cytoplasm} + NAD+{Cytoplasm}
230	D-glyceraldehyde-3-phosphate{Plastid} = deoxyribose-5-phosphate{Plastid}		230	2 * monodehydroascorbate{Cytoplasm} + NADPH{Cytoplasm} + H+{Cytoplasm} = NADP+{Cytoplasm} + 2 * L-ascorbate{Cytoplasm}
231	galacturonate{Plastid} -> "alpha-D-galacturonate 1-phosphate"{Plastid} + ADP{Plastid}		231	L-glutamyl-tRNAGlu{Cytoplasm} = L-glutamyl-tRNAGlu{Plastid}
232	galacturonate{Plastid} = galactarate{Plastid}		232	L-leucine{Cytoplasm} =
233	diphosphate{Plastid} = "alpha-D-galacturonate 1-phosphate"{Plastid}		233	3-Hydroxyanthranilate{Plastid} = CO2{Plastid} + 2-Aminophenol{Plastid}
234	nicotinic acid mononucleotide{Plastid} = diphosphate{Plastid}		234	3-Hydroxyanthranilate{Mitochondrion} = 2-Aminophenol{Mitochondrion} + CO2{Mitochondrion}
235	thiamin{Plastid} -> AMP{Plastid}		235	2 * acetaldehyde{Vacuole} = acetoin{Vacuole}
236	dihydroorotate = orotate		236	5'-methylthioadenosine{Cytoplasm} = 5'-methylthioadenosine{Mitochondrion}
237	3-Hydroxyanthranilate{Plastid} = 2-Aminophenol{Plastid} + CO2{Plastid}		237	2 * acetaldehyde{Endoplasmic_reticulum} = acetoin{Endoplasmic_reticulum}
238	L,L-diaminopimelate = meso-diaminopimelate		238	glutamate-1-semialdehyde -> 5-amino-levulinate
239	meso-diaminopimelate -> lysine + CO2{Plastid}		239	3-aminopropionaldehyde{Mitochondrion} + H2O{Mitochondrion} + NADP+{Mitochondrion} -> beta-alanine{Mitochondrion} + H+{Mitochondrion} + NADPH{Mitochondrion}
240	alpha-ketoglutarate{Plastid} + L,L-diaminopimelate = glutamate{Plastid}		240	D-Fructose 1-phosphate{Plastid} = "dihydroxyacetone phosphate"{Plastid} + D-Glyceraldehyde{Plastid}
241	shikimate = 3-dehydro-shikimate		241	H2O{Plastid} + 3-aminopropionaldehyde{Plastid} + NADP+{Plastid} -> H+{Plastid} + NADPH{Plastid} + beta-alanine{Plastid}
242	shikimate -> shikimate-3-phosphate + ADP{Plastid}		242	reduced glutaredoxin =
243	shikimate-3-phosphate + phosphoenolpyruvate{Plastid} = phosphate{Plastid}		243	18:1-16:2-MGDG{Endoplasmic_reticulum} = 18:1-16:3-MGDG{Endoplasmic_reticulum} + 2 * H+{Endoplasmic_reticulum}
244	dimethylallyl-pyrophosphate -> diphosphate{Plastid}		244	3-sulfinoalanine{Cytoplasm} = Hypotaurine + CO2{Cytoplasm}
245	dimethylallyl-pyrophosphate + AMP{Plastid} -> diphosphate{Plastid}		245	an oxidized hemoprotein{Cytoplasm} =
246	dimethylallyl-pyrophosphate + ADP{Plastid} = diphosphate{Plastid}		246	7,8-dihydroneopterin 3'-triphosphate + H2O{Cytoplasm} + H+{Cytoplasm} -> diphosphate{Cytoplasm} + "dihydroneopterin phosphate"
247	5-amino-levulinate -> porphobilinogen		247	H2O{Cytoplasm} + geranyl-PP{Cytoplasm} = diphosphate{Cytoplasm} + geraniol{Cytoplasm}
248	palmitate{Plastid} = diphosphate{Plastid} + AMP{Plastid}		248	NADPH{Peroxisome} + H+{Peroxisome} + 2 * monodehydroascorbate{Peroxisome} = NADP+{Peroxisome} + 2 * L-ascorbate{Peroxisome}
249	S-lactoyl-glutathione -> lactate{Plastid} + glutathione{Plastid}		249	3-aminopropionaldehyde{Cytoplasm} + NADP+{Cytoplasm} + H2O{Cytoplasm} -> beta-alanine{Cytoplasm} + NADPH{Cytoplasm} + H+{Cytoplasm}
250	4-Acetamidobutanoate{Plastid} = acetate{Plastid}		250	ATP{Vacuole} + "nicotinamide mononucleotide"{Vacuole} = diphosphate{Vacuole} + NAD+{Vacuole}
251	4-methyl-5-(beta-hydroxyethyl)thiazole -> "4-methyl-5-(beta-hydroxyethyl)thiazole phosphate" + ADP{Plastid}		251	Aminoacetone{Cytoplasm} = Aminoacetone{Vacuole}
252	4-methyl-5-(beta-hydroxyethyl)thiazole phosphate -> diphosphate{Plastid}		252	nicotinamide mononucleotide{Peroxisome} + ATP{Peroxisome} = diphosphate{Peroxisome} + NAD+{Peroxisome}
253	thiamin{Plastid} = 4-methyl-5-(beta-hydroxyethyl)thiazole		253	cystathionine{Cytoplasm} = cystathionine{Mitochondrion}
254	homogentisate{Plastid} -> diphosphate{Plastid} + CO2{Plastid}		254	L-galactono-1,4-lactone{Cytoplasm} = L-galactono-1,4-lactone{Mitochondrion}
255	phytate{Plastid} -> phosphate{Plastid}		255	glycerol{Cytoplasm} =
256	arachidonate{Plastid} -> diphosphate{Plastid} + AMP{Plastid}		256	protoporphyrinogen IX{Cytoplasm} = "protoporphyrinogen IX"{Plastid}
257	Acetyl phosphate{Plastid} = phosphate{Plastid}		257	indole-3-acetyl-ala{Cytoplasm} = indole-3-acetyl-ala{Plastid}
258	riboflavin{Plastid} -> ADP{Plastid}		258	p-hydroxyphenylpyruvate{Cytoplasm} + L-glutamate{Cytoplasm} -> L-tyrosine{Cytoplasm} + alpha-ketoglutarate{Cytoplasm}
259	N-acetyl-L-glutamate{Plastid} -> ADP{Plastid}		259	cystathionine{Cytoplasm} = cystathionine{Vacuole}
260	glutamate{Plastid} -> N-acetyl-L-glutamate{Plastid}		260	indole-3-acetyl-ala{Cytoplasm} = indole-3-acetyl-ala{Endoplasmic_reticulum}
261	glucosamine -> ADP{Plastid}		261	UDP-N-acetyl-2-amino-2-deoxy-D-glucuronate = "UDP-N-acetyl-D-galactosaminuronic acid"
262	homoserine -> ADP{Plastid}		262	reduced hemoprotein{Cytoplasm} =
263	uridine{Plastid} -> UMP + ADP{Plastid}		263	H2O2{Endoplasmic_reticulum} + "reduced thioredoxin"{Endoplasmic_reticulum} -> "an oxidized thioredoxin"{Endoplasmic_reticulum} + 2 * H2O{Endoplasmic_reticulum}
264	cytidine{Plastid} -> uridine{Plastid}		264	trans, trans-farnesyl diphosphate{Mitochondrion} + "isopentenyl diphosphate"{Mitochondrion} -> diphosphate{Mitochondrion} + "geranylgeranyl diphosphate"{Mitochondrion}
265	CMP{Plastid} -> cytidine{Plastid} + phosphate{Plastid}		265	H2O{Cytoplasm} + "Glutathione episulfonium ion"{Cytoplasm} = S-(2-Hydroxyethyl)glutathione{Cytoplasm} + H+{Cytoplasm}
266	UMP + diphosphate{Plastid} = uracil{Plastid}		266	protoporphyrinogen IX{Cytoplasm} = "protoporphyrinogen IX"{Mitochondrion}
267	UMP = ADP{Plastid}		267	ATP{Plastid} + L-aspartate{Plastid} + citrulline{Plastid} = diphosphate{Plastid} + L-arginino-succinate + AMP{Plastid}
268	uracil 5-carboxylate = uracil{Plastid} + CO2{Plastid}		268	isopentenyl diphosphate{Endoplasmic_reticulum} + "trans, trans-farnesyl diphosphate"{Endoplasmic_reticulum} -> diphosphate{Endoplasmic_reticulum} + "geranylgeranyl diphosphate"{Endoplasmic_reticulum}
269	4-amino-4-deoxychorismate -> p-aminobenzoate{Plastid} + pyruvate{Plastid}		269	H2O{Endoplasmic_reticulum} + cyanate{Endoplasmic_reticulum} = H+{Endoplasmic_reticulum} + carbamate{Endoplasmic_reticulum}
270	GMP{Plastid} = ADP{Plastid}		270	reduced thioredoxin{Golgi_appratus} + H2O2{Golgi_appratus} -> "an oxidized thioredoxin"{Golgi_appratus} + 2 * H2O{Golgi_appratus}
271	guanine{Plastid} = GMP{Plastid} + diphosphate{Plastid}		271	isopentenyl diphosphate{Plastid} + "trans, trans-farnesyl diphosphate"{Plastid} -> diphosphate{Plastid} + "geranylgeranyl diphosphate"{Plastid}
272	acetol -> formaldehyde{Plastid} + acetate{Plastid}		272	H2O{Vacuole} + cyanate{Vacuole} = H+{Vacuole} + carbamate{Vacuole}
273	2-keto-isovalerate -> 2-isopropylmalate		273	3-Hydroxyanthranilate{Cytoplasm} = 3-Hydroxyanthranilate{Mitochondrion}
274	alpha-ketoglutarate{Plastid} + valine = 2-keto-isovalerate + glutamate{Plastid}		274	fructose-1,6-bisphosphate{Plastid} = "dihydroxyacetone phosphate"{Plastid} + D-glyceraldehyde-3-phosphate{Plastid}
275	diphosphate{Plastid} = propionate{Plastid}		275	Glutathione episulfonium ion{Mitochondrion} + H2O{Mitochondrion} = S-(2-Hydroxyethyl)glutathione{Mitochondrion} + H+{Mitochondrion}
276	leucine + alpha-ketoglutarate{Plastid} = 2-ketoisocaproate{Plastid} + glutamate{Plastid}		276	H2O{Plastid} + "Glutathione episulfonium ion"{Plastid} = S-(2-Hydroxyethyl)glutathione{Plastid} + H+{Plastid}
277	2-isopropyl-3-oxosuccinate -> 2-ketoisocaproate{Plastid} + CO2{Plastid}		277	D-ribose-5-phosphate{Cytoplasm} = D-ribulose-5-phosphate{Cytoplasm}
278	2-isopropyl-3-oxosuccinate = 3-isopropylmalate		278	fructose-1,6-bisphosphate{Mitochondrion} = "dihydroxyacetone phosphate"{Mitochondrion} + D-glyceraldehyde-3-phosphate{Mitochondrion}
279	choline{Plastid} -> "betaine aldehyde"{Plastid}		279	H2O{Endoplasmic_reticulum} + "Glutathione episulfonium ion"{Endoplasmic_reticulum} = H+{Endoplasmic_reticulum} + S-(2-Hydroxyethyl)glutathione{Endoplasmic_reticulum}
280	histidinol = histidine{Plastid}		280	hypoxanthine{Peroxisome} + H2O{Peroxisome} + NAD+{Peroxisome} -> NADH{Peroxisome} + H+{Peroxisome} + xanthine{Peroxisome}
281	histidine{Plastid} -> CO2{Plastid}		281	H2O{Vacuole} + "Glutathione episulfonium ion"{Vacuole} = S-(2-Hydroxyethyl)glutathione{Vacuole} + H+{Vacuole}
282	tyrosine{Plastid} + alpha-ketoglutarate{Plastid} -> glutamate{Plastid}		282	H2O{Cytoplasm} + CO2{Cytoplasm} = HCO3-{Cytoplasm} + H+{Cytoplasm}
283	isoleucine + alpha-ketoglutarate{Plastid} = glutamate{Plastid}		283	indole-3-glycerol-phosphate{Plastid} + L-serine{Plastid} -> H2O{Plastid} + D-glyceraldehyde-3-phosphate{Plastid} + L-tryptophan{Plastid}
284	D-ribose-5-phosphate{Cytoplasm} = D-ribulose-5-phosphate{Cytoplasm}		284	NAD+{Mitochondrion} + "coenzyme A"{Mitochondrion} + "malonate semialdehyde"{Mitochondrion} -> NADH{Mitochondrion} + H+{Mitochondrion} + CO2{Mitochondrion} + acetyl-CoA{Mitochondrion}
285	fructose-1,6-bisphosphate{Cytoplasm} = "dihydroxyacetone phosphate"{Cytoplasm} + D-glyceraldehyde-3-phosphate{Cytoplasm}		285	3-Hydroxyanthranilate{Cytoplasm} = 3-Hydroxyanthranilate{Plastid}
286	dihydroxyacetone phosphate{Cytoplasm} + D-erythrose-4-phosphate{Cytoplasm} -> D-sedoheptulose-1,7-bisphosphate{Cytoplasm}		286	4 * Fe2+{Plastid} + 4 * H+{Plastid} + O2{Plastid} -> 2 * H2O{Plastid} + 4 * Fe3+{Plastid}
287	D-glyceraldehyde-3-phosphate{Cytoplasm} = "dihydroxyacetone phosphate"{Cytoplasm}		287	Quercetin{Cytoplasm} = Quercetin{Peroxisome}
288	alpha-ketoglutarate{Cytoplasm} + aspartate{Cytoplasm} = oxaloacetate{Cytoplasm} + glutamate{Cytoplasm}		288	UDP-D-galacturonate{Cytoplasm} = UDP-D-galacturonate{Plastid}
289	alpha-ketoglutarate{Cytoplasm} + L-leucine = glutamate{Cytoplasm} + 2-ketoisocaproate{Cytoplasm}		289	N10-formyl-THF{Cytoplasm} = N10-formyl-THF{Mitochondrion}
290	D-ribose-5-phosphate{Cytoplasm} + D-xylulose-5-phosphate{Cytoplasm} = D-sedoheptulose-7-phosphate{Cytoplasm} + D-glyceraldehyde-3-phosphate{Cytoplasm}		290	H2O{Mitochondrion} + CO2{Mitochondrion} = H+{Mitochondrion} + HCO3-{Mitochondrion}
291	S-adenosyl-L-methionine{Cytoplasm} -> S-adenosyl-L-methioninamine + CO2{Cytoplasm}		291	UDP-D-galacturonate{Cytoplasm} = UDP-D-galacturonate{Golgi_appratus}
292	3-Hydroxyanthranilate{Cytoplasm} = CO2{Cytoplasm} + 2-Aminophenol{Cytoplasm}		292	inosine-5'-phosphate{Peroxisome} + diphosphate{Peroxisome} = hypoxanthine{Peroxisome} + "5-phosphoribosyl 1-pyrophosphate"{Peroxisome}
293	L-arginine -> CO2{Cytoplasm} + agmatine{Cytoplasm}		293	7-dehydro-cholesterol{Cytoplasm} = 7-dehydro-cholesterol{Endoplasmic_reticulum}
294	2-phosphoglycerate{Cytoplasm} = 3-phosphoglycerate{Cytoplasm}		294	diphosphate{Vacuole} + inosine-5'-phosphate{Vacuole} = "5-phosphoribosyl 1-pyrophosphate"{Vacuole} + hypoxanthine{Vacuole}
295	alpha-ketoglutarate{Cytoplasm} + alanine{Cytoplasm} = pyruvate{Cytoplasm} + glutamate{Cytoplasm}		295	D-ribose-5-phosphate{Plastid} = D-ribulose-5-phosphate{Plastid}
296	D-ribulose-5-phosphate{Cytoplasm} = D-xylulose-5-phosphate{Cytoplasm}		296	H2O{Plastid} + CO2{Plastid} = H+{Plastid} + HCO3-{Plastid}
297	UDP-D-glucose{Cytoplasm} = UDP-galactose{Cytoplasm}		297	fructose-1,6-bisphosphate{Cytoplasm} = "dihydroxyacetone phosphate"{Cytoplasm} + D-glyceraldehyde-3-phosphate{Cytoplasm}
298	D-glucose-6-phosphate = D-fructose-6-phosphate		298	H2O{Cytoplasm} + uridine{Cytoplasm} -> uracil{Cytoplasm} + D-ribose{Cytoplasm}
299	alpha-D-glucose 1-phosphate{Cytoplasm} = D-glucose-6-phosphate		299	H2O{Plastid} + L-gulono-1,4-lactone{Plastid} = L-gulonate{Plastid}
300	raffinose{Cytoplasm} = sucrose{Cytoplasm} + stachyose{Cytoplasm}		300	quinolinate + "5-phosphoribosyl 1-pyrophosphate"{Plastid} + H+{Plastid} -> diphosphate{Plastid} + CO2{Plastid} + "nicotinic acid mononucleotide"{Plastid}
301	D-Fructose 1-phosphate{Cytoplasm} = D-Glyceraldehyde + "dihydroxyacetone phosphate"{Cytoplasm}		301	ATP{Mitochondrion} + dADP{Mitochondrion} = ADP{Mitochondrion} + dATP{Mitochondrion}
302	D-Glyceraldehyde = Glycerate		302	H2O{Plastid} + 5-amino-6-(5'-phosphoribitylamino)uracil -> phosphate{Plastid} + 5-amino-6-ribitylamino-2,4(1H,3H)-pyrimidinedione + 3 * H+{Plastid}
303	deoxyribose-5-phosphate{Cytoplasm} = D-glyceraldehyde-3-phosphate{Cytoplasm}		303	18:2-16:1-MGDG{Cytoplasm} = 18:2-16:1-MGDG{Plastid}
304	D-glyceraldehyde-3-phosphate{Cytoplasm} = 1,3-diphosphateglycerate{Cytoplasm} + phosphate{Cytoplasm}		304	18:2-16:1-MGDG{Cytoplasm} = 18:2-16:1-MGDG{Endoplasmic_reticulum}
305	1,3-diphosphateglycerate{Cytoplasm} = 3-phosphoglycerate{Cytoplasm} + ADP{Cytoplasm}		305	UDP-D-glucose{Endoplasmic_reticulum} -> cellulose{Endoplasmic_reticulum} + UDP{Endoplasmic_reticulum}
306	2-phosphoglycerate{Cytoplasm} = phosphoenolpyruvate{Cytoplasm}		306	H2O{Plastid} + "indol-3-ylmethyl glucosinolate"{Plastid} -> indole-3-acetonitrile{Plastid} + H2SO4 + S2- + D-glucose{Plastid}
307	phosphoenolpyruvate{Cytoplasm} = pyruvate{Cytoplasm}		307	H2O{Mitochondrion} + 3-hydroxy-isobutyryl-CoA{Mitochondrion} -> 3-hydroxy-isobutyrate{Mitochondrion} + "coenzyme A"{Mitochondrion}
308	D-Fructose 1-phosphate{Cytoplasm} -> fructose-1,6-bisphosphate{Cytoplasm} + ADP{Cytoplasm}		308	2-trans-dodecenoyl-CoA{Plastid} + H+{Plastid} + NADPH{Plastid} -> NADP+{Plastid} + lauroyl-CoA{Plastid}
309	D-fructose-6-phosphate + diphosphate{Cytoplasm} = fructose-1,6-bisphosphate{Cytoplasm} + phosphate{Cytoplasm}		309	H2O{Peroxisome} + 3-hydroxy-isobutyryl-CoA{Peroxisome} -> 3-hydroxy-isobutyrate{Peroxisome} + "coenzyme A"{Peroxisome}
310	D-fructose -> D-fructose-6-phosphate + ADP{Cytoplasm}		310	chorismate{Plastid} + L-glutamine{Plastid} + 2 * H+{Plastid} -> L-glutamate{Plastid} + 4-amino-4-deoxychorismate
311	D-fructose-6-phosphate + UDP-D-glucose{Cytoplasm} -> sucrose-6-phosphate{Cytoplasm}		311	NAD+{Peroxisome} + 2-methyl-3-hydroxybutyryl-CoA{Peroxisome} = NADH{Peroxisome} + H+{Peroxisome} + 2-methylacetoacetyl-CoA
312	D-xylulose-5-phosphate{Cytoplasm} + D-erythrose-4-phosphate{Cytoplasm} = D-fructose-6-phosphate + D-glyceraldehyde-3-phosphate{Cytoplasm}		312	H2O{Plastid} + "D-myo-inositol (1,2,3,5,6) pentakisphosphate" -> phosphate{Plastid} + 2 * H+{Plastid} + "D-myo-inositol (1,2,3,6) tetrakisphosphate"
313	D-fructose = D-sorbitol		313	UDP-D-glucose{Golgi_appratus} -> UDP{Golgi_appratus} + cellulose{Golgi_appratus}
314	D-fructose + UDP-D-glucose{Cytoplasm} -> sucrose{Cytoplasm}		314	H2O{Cytoplasm} + "D-myo-inositol (3)-monophosphate"{Cytoplasm} -> phosphate{Cytoplasm} + 2 * H+{Cytoplasm} + myo-inositol{Cytoplasm}
315	sucrose{Cytoplasm} -> glucose{Cytoplasm} + D-fructose		315	1,4-dihydroxy-2-naphthoyl-CoA{Cytoplasm} = 1,4-dihydroxy-2-naphthoyl-CoA{Peroxisome}
316	sucrose-6-phosphate{Cytoplasm} + D-fructose = D-glucose-6-phosphate		316	orotidine-5'-phosphate -> CO2{Plastid} + UMP
317	raffinose{Cytoplasm} -> stachyose{Cytoplasm} + D-ononitol		317	PQQ{Mitochondrion} + H2O{Mitochondrion} + 3-Butyn-1-al{Mitochondrion} = PQQH2{Mitochondrion} + 3-Butynoate{Mitochondrion}
318	D-ononitol + galactinol{Cytoplasm} = myo-inositol{Cytoplasm}		318	H2O{Plastid} + PQQ{Plastid} + 3-Butyn-1-al{Plastid} = 3-Butynoate{Plastid} + PQQH2{Plastid}
319	galactinol{Cytoplasm} + melibiose{Cytoplasm} = myo-inositol{Cytoplasm}		319	H2O{Plastid} + "2,5-diamino-6-(ribosylamino)-4-(3H)-pyrimidinone 5'-phosphate" -> 5-amino-6-(5'-phosphoribosylamino)uracil + ammonia{Plastid}
320	myo-inositol{Cytoplasm} -> glucuronate{Cytoplasm}		320	H2O{Plastid} + "D-myo-inositol (1,2) bisphosphate" -> phosphate{Plastid} + 2 * H+{Plastid} + "D-myo-Inositol (1)-monophosphate"
321	sucrose{Cytoplasm} + galactinol{Cytoplasm} -> raffinose{Cytoplasm} + myo-inositol{Cytoplasm}		321	H2O2{Peroxisome} + "reduced thioredoxin"{Peroxisome} -> 2 * H2O{Peroxisome} + "an oxidized thioredoxin"{Peroxisome}
322	L-gulonate = glucuronate{Cytoplasm}		322	reduced thioredoxin{Vacuole} + H2O2{Vacuole} -> 2 * H2O{Vacuole} + "an oxidized thioredoxin"{Vacuole}
323	L-gulonate = L-gulono-1,4-lactone{Cytoplasm}		323	isoliquiritigenin{Cytoplasm} = isoliquiritigenin{Plastid}
324	glucose{Cytoplasm} -> D-glucose-6-phosphate + ADP{Cytoplasm}		324	3 * H+{Plastid} + 3 * NADPH{Plastid} + "geranylgeranyl diphosphate"{Plastid} -> phytyl-PP + 3 * NADP+{Plastid}
325	lactose{Cytoplasm} = galactose{Cytoplasm} + glucose{Cytoplasm}		325	Naphthyl-2-methyl-succinyl-CoA{Cytoplasm} = Naphthyl-2-methyl-succinyl-CoA{Vacuole}
326	galactose{Cytoplasm} -> L-galactono-1,4-lactone		326	H2O{Cytoplasm} + L-gulono-1,4-lactone{Cytoplasm} = L-gulonate{Cytoplasm}
327	UDP-D-glucose{Cytoplasm} + quercetin = "quercetin 7-O-glucoside"		327	D-myo-inositol (1,3,4,5,6)-pentakisphosphate + ATP{Cytoplasm} -> phytate{Cytoplasm} + H+{Cytoplasm} + ADP{Cytoplasm}
328	UDP-D-glucose{Cytoplasm} = UDP-D-glucuronate{Cytoplasm}		328	dADP{Plastid} + ATP{Plastid} = dATP{Plastid} + ADP{Plastid}
329	UDP-D-glucose{Cytoplasm} + sinapate -> 1-O-sinapoyl-beta-D-glucose		329	C25-allenic-apo-aldehyde{Cytoplasm} ->
330	UDP-D-glucose{Cytoplasm} + sinapyl-alcohol -> syringin		330	(S)-coclaurine{Cytoplasm} = (S)-coclaurine{Peroxisome}
331	UDP-D-glucose{Cytoplasm} + "coniferyl alcohol" -> coniferin		331	dADP{Vacuole} + ATP{Vacuole} = ADP{Vacuole} + dATP{Vacuole}
332	sinapaldehyde -> sinapate		332	quercetin-3,4'-bissulfate + phosphoadenosine-5'-phosphosulfate{Cytoplasm} = "adenosine 3',5'-bisphosphate"{Cytoplasm} + "quercetin 3, 7, 4'-trisulphate"
333	S-adenosyl-L-methionine{Cytoplasm} -> sinapaldehyde + S-adenosyl-L-homocysteine{Cytoplasm}		333	dGMP{Mitochondrion} + ATP{Mitochondrion} = dGDP{Mitochondrion} + ADP{Mitochondrion}
334	sinapaldehyde -> sinapyl-alcohol		334	H2O{Plastid} + "D-myo-inositol (3)-monophosphate"{Plastid} -> phosphate{Plastid} + 2 * H+{Plastid} + myo-inositol{Plastid}
335	syringin = sinapyl-alcohol + glucose{Cytoplasm}		335	4 * "reduced cytochrome c" + 4 * H+{Mitochondrion} + O2{Mitochondrion} -> 2 * H2O{Mitochondrion} + 4 * "oxidized cytochrome c"
336	S-adenosyl-L-methionine{Cytoplasm} -> S-adenosyl-L-homocysteine{Cytoplasm} + "coniferyl alcohol"		336	ATP{Vacuole} + dGMP{Vacuole} = dGDP{Vacuole} + ADP{Vacuole}
337	S-adenosyl-L-methionine{Cytoplasm} + caffeate -> S-adenosyl-L-homocysteine{Cytoplasm} + ferulate		337	L-tryptophan{Cytoplasm} = L-tryptophan{Plastid}
338	S-adenosyl-L-methionine{Cytoplasm} + L-homocysteine -> L-methionine + S-adenosyl-L-homocysteine{Cytoplasm}		338	H2O{Cytoplasm} + NAD+{Cytoplasm} + 2-Propyn-1-al{Cytoplasm} = Propynoate{Cytoplasm} + NADH{Cytoplasm} + H+{Cytoplasm}
339	S-adenosyl-L-homocysteine{Cytoplasm} = S-adenosyl-L-methionine{Cytoplasm}		339	2,3-Dihydroxy-3-methylbutanoate{Cytoplasm} = 2,3-Dihydroxy-3-methylbutanoate{Plastid}
340	L-methionine -> S-adenosyl-L-methionine{Cytoplasm} + diphosphate{Cytoplasm} + phosphate{Cytoplasm}		340	2,3-Dihydroxy-3-methylbutanoate{Cytoplasm} = 2,3-Dihydroxy-3-methylbutanoate{Mitochondrion}
341	S-adenosyl-L-methioninamine + spermidine -> spermine + 5'-methylthioadenosine		341	NAD+{Mitochondrion} + 2 * L-ascorbate{Mitochondrion} -> NADH{Mitochondrion} + 2 * monodehydroascorbate{Mitochondrion} + H+{Mitochondrion}
342	S-adenosyl-L-methioninamine + putrescine{Cytoplasm} -> spermidine + 5'-methylthioadenosine		342	L-Fuculose 1-phosphate{Plastid} = "dihydroxyacetone phosphate"{Plastid} + L-lactaldehyde{Plastid}
343	5'-methylthioadenosine -> adenine{Cytoplasm}		343	2 * L-ascorbate{Plastid} + NAD+{Plastid} -> 2 * monodehydroascorbate{Plastid} + H+{Plastid} + NADH{Plastid}
344	L-ornithine -> putrescine{Cytoplasm} + CO2{Cytoplasm}		344	N2-succinyl-L-glutamate 5-semialdehyde{Cytoplasm} = "N2-succinyl-L-glutamate 5-semialdehyde"{Golgi_appratus}
345	acetate{Cytoplasm} + putrescine{Cytoplasm} = N-Acetylputrescine{Cytoplasm}		345	L-cysteine{Endoplasmic_reticulum} = D-cysteine{Endoplasmic_reticulum}
346	AMP{Cytoplasm} + diphosphate{Cytoplasm} = adenine{Cytoplasm}		346	H2O{Peroxisome} + 3-sulfinyl-pyruvate{Peroxisome} = sulfite{Peroxisome} + 2 * H+{Peroxisome} + pyruvate{Peroxisome}
347	N-acetyl-L-ornithine{Cytoplasm} = L-ornithine + acetate{Cytoplasm}		347	3-hydroxy-3-methyl-glutaryl-CoA{Endoplasmic_reticulum} + 2 * NADPH{Endoplasmic_reticulum} + 2 * H+{Endoplasmic_reticulum} -> (R)-mevalonate{Endoplasmic_reticulum} + 2 * NADP+{Endoplasmic_reticulum} + "coenzyme A"{Endoplasmic_reticulum}
348	N-acetyl-L-ornithine{Cytoplasm} + glutamate{Cytoplasm} = L-ornithine + N-acetyl-L-glutamate{Cytoplasm}		348	3-sulfinyl-pyruvate{Mitochondrion} + H2O{Mitochondrion} = 2 * H+{Mitochondrion} + pyruvate{Mitochondrion} + sulfite{Mitochondrion}
349	citrulline{Cytoplasm} -> L-ornithine + CO2{Cytoplasm}		349	indole-3-acetaldoxime{Endoplasmic_reticulum} + NADPH{Endoplasmic_reticulum} + L-cysteine{Endoplasmic_reticulum} + H+{Endoplasmic_reticulum} + O2{Endoplasmic_reticulum} -> NADP+{Endoplasmic_reticulum} + 2 * H2O{Endoplasmic_reticulum} + S-(indolylmethylthiohydroximoyl)-L-cysteine
350	L-homocysteine + serine{Cytoplasm} -> cystathionine{Cytoplasm}		350	H2O{Peroxisome} + "palmitoyl CoA"{Peroxisome} -> palmitate{Peroxisome} + "coenzyme A"{Peroxisome}
351	ferulate -> AMP{Cytoplasm} + diphosphate{Cytoplasm}		351	H2O{Plastid} + 3-sulfinyl-pyruvate{Plastid} = sulfite{Plastid} + 2 * H+{Plastid} + pyruvate{Plastid}
352	glutamate{Cytoplasm} + 2-oxo-4-methylthiobutanoate -> L-methionine + alpha-ketoglutarate{Cytoplasm}		352	1-phosphatidyl-1D-myo-inositol 4,5-bisphosphate{Cytoplasm} = "1-phosphatidyl-1D-myo-inositol 4,5-bisphosphate"{Golgi_appratus}
353	L-methionine -> 2-oxobutanoate{Cytoplasm}		353	NAD+{Cytoplasm} + 2 * L-ascorbate{Cytoplasm} -> NADH{Cytoplasm} + 2 * monodehydroascorbate{Cytoplasm} + H+{Cytoplasm}
354	cystathionine{Cytoplasm} = 2-oxobutanoate{Cytoplasm} + cysteine{Cytoplasm}		354	methylisocitrate{Plastid} = succinate{Plastid} + pyruvate{Plastid}
355	cysteine{Cytoplasm} + CTP{Cytoplasm} -> diphosphate{Cytoplasm} + CMP{Cytoplasm}		355	2 * stachyose{Endoplasmic_reticulum} = verbascose{Endoplasmic_reticulum} + raffinose{Endoplasmic_reticulum}
356	O-acetyl-L-serine{Cytoplasm} -> cysteine{Cytoplasm} + acetate{Cytoplasm}		356	CTP{Cytoplasm} ->
357	cysteine{Cytoplasm} + alpha-ketoglutarate{Cytoplasm} = glutamate{Cytoplasm}		357	quinate{Cytoplasm} = quinate{Endoplasmic_reticulum}
358	serine{Cytoplasm} = cysteine{Cytoplasm} + acetate{Cytoplasm}		358	methylisocitrate{Mitochondrion} = succinate{Mitochondrion} + pyruvate{Mitochondrion}
359	UDP-D-glucuronate{Cytoplasm} = CO2{Cytoplasm}		359	2 * stachyose{Vacuole} = raffinose{Vacuole} + verbascose{Vacuole}
360	serine{Cytoplasm} = O-acetyl-L-serine{Cytoplasm}		360	ubiquinone-8{Cytoplasm} = ubiquinone-8{Mitochondrion}
361	serine{Cytoplasm} + alpha-ketoglutarate{Cytoplasm} = hydroxypyruvate{Cytoplasm} + glutamate{Cytoplasm}		361	testosterone + NAD+{Peroxisome} = NADH{Peroxisome} + H+{Peroxisome} + androst-4-ene-3,17-dione
362	serine{Cytoplasm} = glycine{Cytoplasm}		362	NADPH{Endoplasmic_reticulum} + tryptamine{Endoplasmic_reticulum} + H+{Endoplasmic_reticulum} + O2{Endoplasmic_reticulum} -> NADP+{Endoplasmic_reticulum} + H2O{Endoplasmic_reticulum} + N-hydroxyl-tryptamine
363	glutamate{Cytoplasm} = glutamine{Cytoplasm} + ADP{Cytoplasm}		363	quinate{Cytoplasm} = quinate{Mitochondrion}
364	glutamate{Cytoplasm} -> alpha-ketoglutarate{Cytoplasm} + tyrosine{Cytoplasm}		364	18:3-16:2-MGDG{Plastid} = 2 * H+{Plastid} + 18:3-16:3-MGDG{Plastid}
365	glutamate{Cytoplasm} + phenylpyruvate{Cytoplasm} = phenylalanine{Cytoplasm} + alpha-ketoglutarate{Cytoplasm}		365	methylisocitrate{Vacuole} = succinate{Vacuole} + pyruvate{Vacuole}
366	alpha-ketoglutarate{Cytoplasm} = glutamate{Cytoplasm}		366	L-glutamate{Cytoplasm} + ATP{Cytoplasm} -> L-glutamate-5-phosphate{Cytoplasm} + ADP{Cytoplasm}
367	glutamine{Cytoplasm} -> glutamate{Cytoplasm} + CTP{Cytoplasm} + ADP{Cytoplasm} + phosphate{Cytoplasm}		367	Quercetin{Cytoplasm} + UDP-D-glucose{Cytoplasm} = "quercetin 7-O-glucoside" + UDP{Cytoplasm}
368	glutamine{Cytoplasm} + xanthosine-5-phosphate -> glutamate{Cytoplasm} + AMP{Cytoplasm} + diphosphate{Cytoplasm} + GMP{Cytoplasm}		368	18:3-16:2-MGDG{Endoplasmic_reticulum} = 2 * H+{Endoplasmic_reticulum} + 18:3-16:3-MGDG{Endoplasmic_reticulum}
369	aspartate{Cytoplasm} + glutamine{Cytoplasm} -> glutamate{Cytoplasm} + diphosphate{Cytoplasm} + AMP{Cytoplasm} + asparagine{Cytoplasm}		369	chlorophyll a{Cytoplasm} = "chlorophyll a"{Plastid}
370	glutamate{Cytoplasm} -> CO2{Cytoplasm}		370	dihydroxyacetone phosphate{Plastid} + D-erythrose-4-phosphate{Plastid} -> D-sedoheptulose-1,7-bisphosphate{Plastid}
371	glycine{Cytoplasm} = threonine{Cytoplasm}		371	L-alanine{Cytoplasm} = D-alanine{Cytoplasm}
372	glutamine{Cytoplasm} + phenylpyruvate{Cytoplasm} = phenylalanine{Cytoplasm}		372	adenosine{Cytoplasm} = adenosine{Golgi_appratus}
373	alanine{Cytoplasm} = pyruvate{Cytoplasm} + tyrosine{Cytoplasm}		373	5-dehydro episterol + 2 * NADPH{Endoplasmic_reticulum} = 2 * NADP+{Endoplasmic_reticulum} + 24-methylenecholesterol
374	alanine{Cytoplasm} + indole-3-acetate{Cytoplasm} -> diphosphate{Cytoplasm} + AMP{Cytoplasm}		374	2 * L-ascorbate{Peroxisome} + NAD+{Peroxisome} -> NADH{Peroxisome} + H+{Peroxisome} + 2 * monodehydroascorbate{Peroxisome}
375	alanine{Cytoplasm} = beta-alanine{Cytoplasm} + pyruvate{Cytoplasm}		375	dolichyl-phosphate{Endoplasmic_reticulum} + UDP-D-glucose{Endoplasmic_reticulum} -> "dolichyl beta-D-glucosyl phosphate" + UDP{Endoplasmic_reticulum}
376	alanine{Cytoplasm} = D-alanyl-D-alanine{Cytoplasm}		376	uridine{Cytoplasm} =
377	pyridoxamine 5'-phosphate{Cytoplasm} + pyruvate{Cytoplasm} = alanine{Cytoplasm} + "pyridoxal 5'-phosphate"{Cytoplasm}		377	dihydroxyacetone phosphate{Mitochondrion} + D-erythrose-4-phosphate{Mitochondrion} -> D-sedoheptulose-1,7-bisphosphate{Mitochondrion}
378	beta-alanine{Cytoplasm} -> AMP{Cytoplasm} + diphosphate{Cytoplasm} + pantothenate		378	L-glutamate{Plastid} + ATP{Plastid} -> L-glutamate-5-phosphate{Plastid} + ADP{Plastid}
379	aspartate{Cytoplasm} -> beta-alanine{Cytoplasm} + CO2{Cytoplasm}		379	5,10-methylene-THF{Plastid} + H+{Plastid} + NADPH{Plastid} -> 5-methyl-THF{Plastid} + NADP+{Plastid}
380	phenylalanine{Cytoplasm} -> CO2{Cytoplasm} + 2-Phenylacetamide{Cytoplasm}		380	H2O{Plastid} + NAD+{Plastid} + 2-Propyn-1-al{Plastid} = H+{Plastid} + NADH{Plastid} + Propynoate{Plastid}
381	phenylalanine{Cytoplasm} -> trans-cinnamate{Cytoplasm}		381	H2O{Mitochondrion} + 4-Hydroxy-3-polyprenylbenzoate = 2 * H+{Mitochondrion} + 3-Polyprenyl-4,5-dihydroxybenzoate
382	citrate{Cytoplasm} -> ADP{Cytoplasm} + oxaloacetate{Cytoplasm} + phosphate{Cytoplasm}		382	NAD+{Mitochondrion} + 2-Propyn-1-al{Mitochondrion} + H2O{Mitochondrion} = NADH{Mitochondrion} + H+{Mitochondrion} + Propynoate{Mitochondrion}
383	malate{Cytoplasm} = oxaloacetate{Cytoplasm}		383	3'-Phosphoadenylylselenate{Cytoplasm} = 3'-Phosphoadenylylselenate{Plastid}
384	phosphoenolpyruvate{Cytoplasm} + CO2{Cytoplasm} -> oxaloacetate{Cytoplasm} + phosphate{Cytoplasm}		384	NAD+{Mitochondrion} + acetaldehyde{Mitochondrion} + H2O{Mitochondrion} = NADH{Mitochondrion} + 2 * H+{Mitochondrion} + acetate{Mitochondrion}
385	oxaloacetate{Cytoplasm} -> phosphoenolpyruvate{Cytoplasm} + CO2{Cytoplasm} + ADP{Cytoplasm}		385	glycine{Plastid} + ATP{Plastid} + L-gamma-glutamylcysteine -> phosphate{Plastid} + 3 * H+{Plastid} + ADP{Plastid} + glutathione{Plastid}
386	2-Methylcitrate{Cytoplasm} = oxaloacetate{Cytoplasm}		386	Phosphatidylinositol-3,4,5-trisphosphate{Cytoplasm} = Phosphatidylinositol-3,4,5-trisphosphate{Mitochondrion}
387	indole acetaldehyde{Cytoplasm} -> indole-3-acetate{Cytoplasm}		387	coenzyme A{Cytoplasm} + propionate{Cytoplasm} + ATP{Cytoplasm} -> diphosphate{Cytoplasm} + AMP{Cytoplasm} + propionyl-CoA{Cytoplasm}
388	indole-3-acetonitrile{Cytoplasm} -> indole-3-acetate{Cytoplasm}		388	antheraxanthin + H+{Plastid} + NADH{Plastid} + O2{Plastid} -> H2O{Plastid} + violaxanthin + NAD+{Plastid}
389	tryptamine{Cytoplasm} -> "indole acetaldehyde"{Cytoplasm}		389	2-(alpha-Hydroxyethyl)thiamine diphosphate{Cytoplasm} -> "thiamine pyrophosphate"{Cytoplasm} + acetaldehyde{Cytoplasm}
390	N-acetyl-L-glutamate{Cytoplasm} -> ADP{Cytoplasm}		390	Phosphatidylinositol-3,4,5-trisphosphate{Cytoplasm} = Phosphatidylinositol-3,4,5-trisphosphate{Plastid}
391	cinnamaldehyde -> trans-cinnamate{Cytoplasm}		391	2-Bromoacetaldehyde{Vacuole} + glutathione{Vacuole} = "Hydrobromic acid"{Vacuole} + S-(Formylmethyl)glutathione{Vacuole}
392	2-Phenylacetamide{Cytoplasm} = "Phenylacetic acid"{Cytoplasm}		392	H2O{Cytoplasm} + guanosine -> guanine{Cytoplasm} + D-ribose{Cytoplasm}
393	alpha-ketoglutarate{Cytoplasm} -> succinate{Cytoplasm} + CO2{Cytoplasm}		393	2-Bromoacetaldehyde{Plastid} + glutathione{Plastid} = "Hydrobromic acid"{Plastid} + S-(Formylmethyl)glutathione{Plastid}
394	alpha-ketoglutarate{Cytoplasm} = "succinate semialdehyde"{Cytoplasm} + glutamate{Cytoplasm}		394	FAD{Peroxisome} + OPC6-CoA{Peroxisome} = FADH2{Peroxisome} + OPC6-trans-2-enoyl-CoA
395	isocitrate{Cytoplasm} -> alpha-ketoglutarate{Cytoplasm} + CO2{Cytoplasm}		395	H2O{Plastid} + isopentenyladenine{Plastid} = 2 * H+{Plastid} + trans-zeatin{Plastid}
396	alpha-ketoglutarate{Cytoplasm} + thymine -> succinate{Cytoplasm} + CO2{Cytoplasm}		396	glutathione{Endoplasmic_reticulum} + 2-Bromoacetaldehyde{Endoplasmic_reticulum} = S-(Formylmethyl)glutathione{Endoplasmic_reticulum} + "Hydrobromic acid"{Endoplasmic_reticulum}
397	succinate{Cytoplasm} = fumarate{Cytoplasm}		397	H2O{Endoplasmic_reticulum} + O2{Endoplasmic_reticulum} + hypoxanthine{Endoplasmic_reticulum} -> xanthine{Endoplasmic_reticulum} + H2O2{Endoplasmic_reticulum}
398	pyruvate{Cytoplasm} = lactate{Cytoplasm}		398	D-myo-inositol (1,3,4,5)-tetrakisphosphate{Cytoplasm} = "D-myo-inositol (1,3,4,5)-tetrakisphosphate"{Plastid}
399	ADP{Cytoplasm} + phosphoenolpyruvate{Cytoplasm} = pyruvate{Cytoplasm}		399	alpha-ketoglutarate{Plastid} + L-tyrosine{Plastid} -> p-hydroxyphenylpyruvate{Plastid} + L-glutamate{Plastid}
400	trans-O-Hydroxybenzylidenepyruvate{Cytoplasm} = pyruvate{Cytoplasm} + Salicylaldehyde{Cytoplasm}		400	arachidonyl-CoA{Cytoplasm} = arachidonyl-CoA{Plastid}
401	3-deoxy-D-manno-octulosonate{Cytoplasm} = Arabinose{Cytoplasm} + pyruvate{Cytoplasm}		401	2-Bromoacetaldehyde{Mitochondrion} + glutathione{Mitochondrion} = S-(Formylmethyl)glutathione{Mitochondrion} + "Hydrobromic acid"{Mitochondrion}
402	2-keto-3-deoxy-6-phospho-gluconate = pyruvate{Cytoplasm} + D-glyceraldehyde-3-phosphate{Cytoplasm}		402	H2O{Cytoplasm} + 3-sulfinyl-pyruvate{Cytoplasm} = pyruvate{Cytoplasm} + 2 * H+{Cytoplasm} + sulfite{Cytoplasm}
403	pyruvate{Cytoplasm} = serine{Cytoplasm}		403	malate{Mitochondrion} = fumarate{Mitochondrion} + H2O{Mitochondrion}
404	D-4-Hydroxy-2-oxoglutarate{Cytoplasm} = pyruvate{Cytoplasm} + glyoxylate{Cytoplasm}		404	H2O{Plastid} + "beta-D-Fructose 1,6-bisphosphate"{Plastid} -> phosphate{Plastid} + 3 * H+{Plastid} + "beta-D-Fructose 6-phosphate"{Plastid}
405	R(+)-3,4-dihydroxyphenyllactate = "rosmarinic acid"		405	2-Bromoacetaldehyde{Cytoplasm} + glutathione{Cytoplasm} = "Hydrobromic acid"{Cytoplasm} + S-(Formylmethyl)glutathione{Cytoplasm}
406	Arabinose{Cytoplasm} -> ADP{Cytoplasm}		406	2-phospho-4-(cytidine 5'-diphospho)-2-C-methyl-D-erythritol -> 2-C-methyl-D-erythritol-2,4-cyclodiphosphate + CMP{Plastid}
407	Arabinose{Cytoplasm} = arabitol		407	sphinganine{Cytoplasm} = sphinganine{Vacuole}
408	arabitol = xylulose{Cytoplasm}		408	2-Oxoglutaramate{Plastid} + H2O{Plastid} -> alpha-ketoglutarate{Plastid} + ammonia{Plastid}
409	Salicylaldehyde{Cytoplasm} = salicylate{Cytoplasm}		409	O2{Peroxisome} + H2O{Peroxisome} + sulfite{Peroxisome} -> H2O2{Peroxisome} + sulfate{Peroxisome}
410	galacturonate{Cytoplasm} = galactarate{Cytoplasm}		410	diphosphate{Golgi_appratus} + inosine-5'-phosphate{Golgi_appratus} = "5-phosphoribosyl 1-pyrophosphate"{Golgi_appratus} + hypoxanthine{Golgi_appratus}
411	mannitol = mannose{Cytoplasm}		411	L-Fuculose 1-phosphate{Cytoplasm} = "dihydroxyacetone phosphate"{Cytoplasm} + L-lactaldehyde{Cytoplasm}
412	D-mannose-6-phosphate{Cytoplasm} = D-fructose-6-phosphate		412	NADPH{Cytoplasm} + H+{Cytoplasm} + O2{Cytoplasm} + 4alpha-formyl-4beta-methyl-5alpha-cholesta-8,24-dien-3beta-ol -> NADP+{Cytoplasm} + H2O{Cytoplasm} + 4alpha-carboxy-4beta-methyl-5alpha-cholesta-8,24-dien-3beta-ol
413	monodehydroascorbate{Cytoplasm} = ascorbate{Cytoplasm}		413	NADP+{Cytoplasm} + L-gulono-1,4-lactone{Cytoplasm} = NADPH{Cytoplasm} + H+{Cytoplasm} + D-Glucuronolactone{Cytoplasm}
414	ascorbate{Cytoplasm} -> dehydro-ascorbate + CO2{Cytoplasm}		414	diphosphate{Plastid} + inosine-5'-phosphate{Plastid} = hypoxanthine{Plastid} + "5-phosphoribosyl 1-pyrophosphate"{Plastid}
415	ascorbate{Cytoplasm} -> dehydro-ascorbate		415	dTDP-4-dehydro-6-deoxy-D-glucose{Cytoplasm} = dTDP-4-dehydro-6-deoxy-L-mannose{Cytoplasm}
416	guanosine -> guanine{Cytoplasm} + ribose{Cytoplasm}		416	NAD+{Mitochondrion} + 5,10-methylene-THF{Mitochondrion} = 5,10-methenyl-THF + NADH{Mitochondrion}
417	guanosine -> xanthosine{Cytoplasm}		417	inosine-5'-phosphate{Mitochondrion} + diphosphate{Mitochondrion} = hypoxanthine{Mitochondrion} + "5-phosphoribosyl 1-pyrophosphate"{Mitochondrion}
418	guanosine -> GMP{Cytoplasm} + ADP{Cytoplasm}		418	Caffeic aldehyde{Cytoplasm} + NADPH{Cytoplasm} + H+{Cytoplasm} -> NADP+{Cytoplasm} + "Caffeyl alcohol"
419	uridine{Cytoplasm} -> ribose{Cytoplasm} + uracil{Cytoplasm}		419	NAD+{Mitochondrion} + H2O{Mitochondrion} + "succinate semialdehyde"{Mitochondrion} = NADH{Mitochondrion} + succinate{Mitochondrion} + H+{Mitochondrion}
420	inosine{Cytoplasm} -> hypoxanthine{Cytoplasm} + ribose{Cytoplasm}		420	arachidonyl-CoA{Cytoplasm} = arachidonyl-CoA{Peroxisome}
421	cytidine{Cytoplasm} -> cytosine + ribose{Cytoplasm}		421	trans-Hexadec-2-enoyl-[acp] + H+{Plastid} + NADPH{Plastid} = NADP+{Plastid} + Hexadecanoyl-[acp]
422	uracil{Cytoplasm} = cytosine		422	spermine{Cytoplasm} = spermine{Peroxisome}
423	uridine{Cytoplasm} + phosphate{Cytoplasm} = uracil{Cytoplasm}		423	phosphoribosyl-AMP + H2O{Plastid} -> phosphoribosylformiminoAICAR-phosphate
424	adenosine{Cytoplasm} = inosine{Cytoplasm}		424	H2O{Vacuole} + adenosine{Vacuole} = ammonia{Vacuole} + inosine{Vacuole}
425	CMP{Cytoplasm} -> phosphate{Cytoplasm} + cytidine{Cytoplasm}		425	3-aminopropionaldehyde{Cytoplasm} + H2O{Cytoplasm} + NAD+{Cytoplasm} -> beta-alanine{Cytoplasm} + NADH{Cytoplasm} + H+{Cytoplasm}
426	adenosine{Cytoplasm} -> ADP{Cytoplasm} + AMP{Cytoplasm}		426	sulfate{Cytoplasm} = sulfate{Mitochondrion}
427	thymidine + phosphate{Cytoplasm} -> thymine		427	H2O{Vacuole} + FAD{Vacuole} + "isopentenyl adenosine"{Vacuole} = 3-methyl-2-butenal{Vacuole} + adenosine{Vacuole} + FADH2{Vacuole}
428	thymidine -> ADP{Cytoplasm}		428	ATP{Plastid} + CDP{Plastid} = CTP{Plastid} + ADP{Plastid}
429	quercetin + phosphoadenosine-5'-phosphosulfate{Cytoplasm} = "adenosine 3',5'-bisphosphate"{Cytoplasm}		429	NAD+{Vacuole} + (2-Naphthyl)methanol{Vacuole} = 2-Naphthaldehyde{Vacuole} + H+{Vacuole} + NADH{Vacuole}
430	phosphoadenosine-5'-phosphosulfate{Cytoplasm} = "adenosine 3',5'-bisphosphate"{Cytoplasm}		430	isopentenyl adenosine{Endoplasmic_reticulum} + H2O{Endoplasmic_reticulum} + FAD{Endoplasmic_reticulum} = 3-methyl-2-butenal{Endoplasmic_reticulum} + adenosine{Endoplasmic_reticulum} + FADH2{Endoplasmic_reticulum}
431	3-sulfinoalanine = Hypotaurine + CO2{Cytoplasm}		431	geraniol{Cytoplasm} = geraniol{Endoplasmic_reticulum}
432	histidine{Cytoplasm} -> CO2{Cytoplasm}		432	NADP+{Cytoplasm} + retinol{Cytoplasm} = retinal{Cytoplasm} + NADPH{Cytoplasm} + H+{Cytoplasm}
433	anthranilate{Cytoplasm} = Aniline + CO2{Cytoplasm}		433	NADP+{Mitochondrion} + L-gulono-1,4-lactone{Mitochondrion} = H+{Mitochondrion} + D-Glucuronolactone{Mitochondrion} + NADPH{Mitochondrion}
434	tryptophan{Cytoplasm} -> CO2{Cytoplasm}		434	NADP+{Plastid} + L-gulono-1,4-lactone{Plastid} = H+{Plastid} + NADPH{Plastid} + D-Glucuronolactone{Plastid}
435	cysteate -> Taurine + CO2{Cytoplasm}		435	ATP{Mitochondrion} + CDP{Mitochondrion} = ADP{Mitochondrion} + CTP{Mitochondrion}
436	urea{Cytoplasm} -> CO2{Cytoplasm}		436	H2O{Plastid} + "succinate semialdehyde"{Plastid} + NAD+{Plastid} = H+{Plastid} + NADH{Plastid} + succinate{Plastid}
437	Hypotaurine = Taurine		437	NAD+{Mitochondrion} + 3-aminopropionaldehyde{Mitochondrion} + H2O{Mitochondrion} -> beta-alanine{Mitochondrion} + NADH{Mitochondrion} + H+{Mitochondrion}
438	palmitate{Cytoplasm} = AMP{Cytoplasm} + diphosphate{Cytoplasm}		438	H2O{Plastid} + 3-aminopropionaldehyde{Plastid} + NAD+{Plastid} -> H+{Plastid} + NADH{Plastid} + beta-alanine{Plastid}
439	O-sinapoylcholine -> sinapate + choline{Cytoplasm}		439	sulfate{Cytoplasm} -> sulfate{Plastid}
440	p-aminobenzoate{Cytoplasm} -> diphosphate{Cytoplasm}		440	(1R,6R)-6-hydroxy-2-succinylcyclohexa-2,4-diene-1-carboxylate{Cytoplasm} = H2O{Cytoplasm} + O-succinylbenzoate
441	N-Formyl-L-aspartate{Cytoplasm} = aspartate{Cytoplasm}		441	dGTP{Mitochondrion} + H2O{Mitochondrion} -> dGMP{Mitochondrion} + diphosphate{Mitochondrion}
442	nicotinamide mononucleotide = nicotinamide{Cytoplasm} + D-ribose-5-phosphate{Cytoplasm}		442	malate{Cytoplasm} =
443	thiamin{Cytoplasm} -> AMP{Cytoplasm}		443	D-xylose{Endoplasmic_reticulum} = xylulose{Endoplasmic_reticulum}
444	riboflavin{Cytoplasm} -> ADP{Cytoplasm}		444	4-(2'-carboxyphenyl)-4-oxobutyryl-CoA{Cytoplasm} = 4-(2'-carboxyphenyl)-4-oxobutyryl-CoA{Peroxisome}
445	4-Acetamidobutanoate{Cytoplasm} = acetate{Cytoplasm}		445	SALICYLOYL-COA[c] = salicyloyl-CoA{Plastid}
446	pyridoxine-5'-phosphate = pyridoxine{Cytoplasm} + phosphate{Cytoplasm}		446	D-xylose{Vacuole} = xylulose{Vacuole}
447	pyridoxine{Cytoplasm} -> ADP{Cytoplasm} + pyridoxine-5'-phosphate		447	sulfate{Cytoplasm} = sulfate{Peroxisome}
448	deoxyuridine -> ADP{Cytoplasm}		448	tetrahydrogeranylgeranyl-chlorophyll a + H+{Plastid} + NADPH{Plastid} = "chlorophyll a"{Plastid} + NADP+{Plastid}
449	Acetyl phosphate{Cytoplasm} = phosphate{Cytoplasm}		449	SALICYLOYL-COA[c] = salicyloyl-CoA{Vacuole}
450	alpha-D-mannose 1-phosphate{Cytoplasm} -> phosphate{Cytoplasm}		450	indole acetaldehyde{Plastid} + H2O{Plastid} + NAD+{Plastid} -> indole-3-acetate{Plastid} + H+{Plastid} + NADH{Plastid}
451	quercetin 3-O-rhamnoside = rhamnose + quercetin		451	NAD+{Cytoplasm} + L-arabitol = L-xylulose{Cytoplasm} + NADH{Cytoplasm} + H+{Cytoplasm}
452	cis-caffeate = caffeate		452	NAD+{Cytoplasm} + (2-Naphthyl)methanol{Cytoplasm} = 2-Naphthaldehyde{Cytoplasm} + NADH{Cytoplasm} + H+{Cytoplasm}
453	propionate{Cytoplasm} -> AMP{Cytoplasm} + diphosphate{Cytoplasm}		453	divinylchlorophyllide a + 3 * H+{Plastid} + NADPH{Plastid} = "chlorophyllide a" + NADP+{Plastid}
454	coniferyl aldehyde -> "coniferyl alcohol"		454	H2O{Cytoplasm} + hypoxanthine{Cytoplasm} + O2{Cytoplasm} -> H2O2{Cytoplasm} + xanthine{Cytoplasm}
455	6-phospho-D-gluconate{Cytoplasm} -> 2-keto-3-deoxy-6-phospho-gluconate		455	H2O{Cytoplasm} + CMP{Cytoplasm} -> phosphate{Cytoplasm} + cytidine{Cytoplasm} + 3 * H+{Cytoplasm}
456	cellulose{Cytoplasm} -> glucose{Cytoplasm}		456	NAD+{Mitochondrion} + "indole acetaldehyde"{Mitochondrion} + H2O{Mitochondrion} -> NADH{Mitochondrion} + H+{Mitochondrion} + indole-3-acetate{Mitochondrion}
457	CMP{Cytoplasm} = ADP{Cytoplasm}		457	Naphthyl-2-oxomethyl-succinyl-CoA{Cytoplasm} = Naphthyl-2-oxomethyl-succinyl-CoA{Vacuole}
458	GMP{Cytoplasm} = ADP{Cytoplasm}		458	O2{Golgi_appratus} + hexadecanol -> palmitaldehyde{Golgi_appratus} + H2O2{Golgi_appratus}
459	acetate{Cytoplasm} = phosphate{Cytoplasm} + ADP{Cytoplasm}		459	UDP-D-glucuronate{Vacuole} = CO2{Vacuole} + UDP-D-xylose{Vacuole}
460	acetate{Cytoplasm} = diphosphate{Cytoplasm} + AMP{Cytoplasm}		460	L-glutamate{Cytoplasm} + phenylpyruvate{Cytoplasm} = alpha-ketoglutarate{Cytoplasm} + L-phenylalanine{Cytoplasm}
461	alanine{Cytoplasm} -> D-alanyl-D-alanine{Cytoplasm} + ADP{Cytoplasm} + phosphate{Cytoplasm}		461	UDP-D-glucuronate{Peroxisome} = CO2{Peroxisome} + UDP-D-xylose{Peroxisome}
462	D-ribose-5-phosphate{Cytoplasm} + ADP{Cytoplasm} -> phosphate{Cytoplasm}		462	GTP{Plastid} + pyruvate{Plastid} = GDP{Plastid} + phosphoenolpyruvate{Plastid}
463	diphosphate{Cytoplasm} -> phosphate{Cytoplasm}		463	phosphoenolpyruvate{Cytoplasm} + ADP{Cytoplasm} = pyruvate{Cytoplasm} + ATP{Cytoplasm}
464	sinapate -> diphosphate{Cytoplasm} + AMP{Cytoplasm}		464	coumaroyl-CoA{Mitochondrion} + H2O{Mitochondrion} -> caffeoyl-CoA{Mitochondrion} + 2 * H+{Mitochondrion}
465	alpha-D-glucose 1-phosphate{Cytoplasm} = diphosphate{Cytoplasm}		465	H2O{Cytoplasm} + (Z)-5-Oxohex-2-enedioate = CO2{Cytoplasm} + 4-Hydroxy-2-oxopentanoate
466	glutamate{Cytoplasm} -> ADP{Cytoplasm}		466	delta24-25-sitosterol + 2 * H+{Endoplasmic_reticulum} = sitosterol
467	(R)-mevalonate -> ADP{Cytoplasm}		467	melibiose{Mitochondrion} + galactinol{Mitochondrion} = myo-inositol{Mitochondrion} + manninotriose{Mitochondrion}
468	pantothenate -> ADP{Cytoplasm}		468	6-deoxotyphasterol{Cytoplasm} = 6-deoxotyphasterol{Endoplasmic_reticulum}
469	glucuronate{Cytoplasm} -> ADP{Cytoplasm}		469	ATP{Vacuole} + CDP{Vacuole} = CTP{Vacuole} + ADP{Vacuole}
470	D-ribose-5-phosphate{Cytoplasm} = AMP{Cytoplasm}		470	hydrogen cyanide{Mitochondrion} + L-cysteine{Mitochondrion} = "hydrogen sulfide"{Mitochondrion} + 3-cyano-L-alanine
471	1,3-diphosphateglycerate{Cytoplasm} = 1,3-diphosphateglycerate{Plastid}		471	18:1-16:0-DGDG{Cytoplasm} = 18:1-16:0-DGDG{Plastid}
472	2-phosphoglycerate{Cytoplasm} = 2-phosphoglycerate{Plastid}		472	reduced thioredoxin{Plastid} + thiosulfate{Plastid} + O-acetyl-L-homoserine{Plastid} = sulfite{Plastid} + "an oxidized thioredoxin"{Plastid} + L-homocysteine{Plastid} + H+{Plastid} + acetate{Plastid}
473	3-deoxy-D-manno-octulosonate{Cytoplasm} = 3-deoxy-D-manno-octulosonate{Plastid}		473	L-ornithine{Cytoplasm} -> putrescine{Cytoplasm} + CO2{Cytoplasm}
474	3-Hydroxyanthranilate{Cytoplasm} = 3-Hydroxyanthranilate{Plastid}		474	H2O{Plastid} + CMP{Plastid} -> cytidine{Plastid} + phosphate{Plastid} + 3 * H+{Plastid}
475	3-hydroxybenzoate{Cytoplasm} = 3-hydroxybenzoate{Plastid}		475	UDP-D-glucuronate{Cytoplasm} = CO2{Cytoplasm} + UDP-D-xylose{Cytoplasm}
476	3-phosphoglycerate{Cytoplasm} = 3-phosphoglycerate{Plastid}		476	coumaroyl-CoA{Endoplasmic_reticulum} + H2O{Endoplasmic_reticulum} -> caffeoyl-CoA{Endoplasmic_reticulum} + 2 * H+{Endoplasmic_reticulum}
477	6-phospho-D-gluconate{Cytoplasm} = 6-phospho-D-gluconate{Plastid}		477	18:1-16:0-DGDG{Cytoplasm} = 18:1-16:0-DGDG{Mitochondrion}
478	acetoacetate{Cytoplasm} = acetoacetate{Vacuole}		478	galactinol{Cytoplasm} + melibiose{Cytoplasm} = manninotriose{Cytoplasm} + myo-inositol{Cytoplasm}
479	adenine{Cytoplasm} = adenine{Vacuole}		479	GTP{Cytoplasm} + pyruvate{Cytoplasm} = phosphoenolpyruvate{Cytoplasm} + GDP{Cytoplasm}
480	alpha-tocopherol{Cytoplasm} = alpha-tocopherol{Plastid}		480	UDP-D-glucuronate{Golgi_appratus} = UDP-D-xylose{Golgi_appratus} + CO2{Golgi_appratus}
481	Aniline = aniline		481	L-4-hydroxy-proline{Cytoplasm} = L-4-hydroxy-proline{Vacuole}
482	arachidonate{Cytoplasm} = arachidonate{Plastid}		482	formate{Cytoplasm} + tetrahydrofolate{Cytoplasm} + ATP{Cytoplasm} = phosphate{Cytoplasm} + 3 * H+{Cytoplasm} + ADP{Cytoplasm} + N10-formyl-THF{Cytoplasm}
483	ascorbate{Cytoplasm} = ascorbate{Plastid}		483	O2{Mitochondrion} + OPC4-CoA{Mitochondrion} -> H2O2{Mitochondrion} + OPC4-trans-2-enoyl-CoA{Mitochondrion}
484	asparagine{Cytoplasm} = asparagine{Plastid}		484	S-adenosyl-L-methioninamine + spermidine{Cytoplasm} -> 5'-methylthioadenosine{Cytoplasm} + H+{Cytoplasm} + spermine{Cytoplasm}
485	canavanine{Cytoplasm} = canavanine{Plastid}		485	trans-Hexadec-2-enoyl-CoA{Cytoplasm} = trans-Hexadec-2-enoyl-CoA{Mitochondrion}
486	citrate{Cytoplasm} = citrate{Vacuole}		486	dCMP{Vacuole} + H2O{Vacuole} = dUMP{Vacuole} + ammonia{Vacuole}
487	CO2{Cytoplasm} = CO2{Plastid}		487	coenzyme A{Cytoplasm} + palmitate{Cytoplasm} + ATP{Cytoplasm} = "palmitoyl CoA"{Cytoplasm} + diphosphate{Cytoplasm} + AMP{Cytoplasm}
488	CO2{Cytoplasm} = CO2{Vacuole}		488	trans-Hexadec-2-enoyl-CoA{Cytoplasm} = trans-Hexadec-2-enoyl-CoA{Plastid}
489	cystathionine{Cytoplasm} = cystathionine{Vacuole}		489	adenosine 5'-phosphosulfate{Mitochondrion} + H2O{Mitochondrion} -> sulfate{Mitochondrion} + 2 * H+{Mitochondrion} + AMP{Mitochondrion}
490	cysteine{Cytoplasm} = cysteine{Vacuole}		490	decanoyl-CoA{Peroxisome} + acetyl-CoA{Peroxisome} -> 3-Oxododecanoyl-CoA + "coenzyme A"{Peroxisome}
491	D-alanyl-D-alanine{Cytoplasm} = D-alanyl-D-alanine{Plastid}		491	dihydroxyacetone phosphate{Cytoplasm} + D-erythrose-4-phosphate{Cytoplasm} -> D-sedoheptulose-1,7-bisphosphate{Cytoplasm}
492	D-Glucarate{Cytoplasm} = D-Glucarate{Vacuole}		492	sucrose-6-phosphate{Vacuole} + H2O{Vacuole} -> phosphate{Vacuole} + sucrose{Vacuole} + 3 * H+{Vacuole}
493	D-ribose-5-phosphate{Cytoplasm} = D-ribose-5-phosphate{Plastid}		493	glyoxylate{Cytoplasm} = glyoxylate{Peroxisome}
494	D-ribose-5-phosphate{Cytoplasm} = D-ribose-5-phosphate{Vacuole}		494	H2O{Cytoplasm} + 2-hydroxy-3-keto-5-methylthio-1-phosphopentene{Cytoplasm} -> 1,2-dihydroxy-3-keto-5-methylthiopentene{Cytoplasm} + phosphate{Cytoplasm} + 3 * H+{Cytoplasm}
495	D-sedoheptulose-1,7-bisphosphate{Cytoplasm} = D-sedoheptulose-1,7-bisphosphate{Plastid}		495	H2O{Vacuole} + O2{Vacuole} + methylmalonate-semialdehyde{Vacuole} -> Methylmalonate{Vacuole} + H2O2{Vacuole}
496	fumarate{Cytoplasm} = fumarate{Plastid}		496	L-galactose{Cytoplasm} = L-galactose{Plastid}
497	fumarate{Cytoplasm} = fumarate{Vacuole}		497	mannitol-1-phosphate{Mitochondrion} + NADP+{Mitochondrion} = H+{Mitochondrion} + D-mannose-6-phosphate{Mitochondrion} + NADPH{Mitochondrion}
498	galactarate{Cytoplasm} = galactarate{Vacuole}		498	H2O{Plastid} + O2{Plastid} + methylmalonate-semialdehyde{Plastid} -> Methylmalonate{Plastid} + H2O2{Plastid}
499	glutamine{Cytoplasm} = glutamine{Plastid}		499	trans-Hexadec-2-enoyl-CoA{Cytoplasm} = trans-Hexadec-2-enoyl-CoA{Peroxisome}
500	glycerol{Cytoplasm} = glycerol{Vacuole}		500	tetrahydrofolate{Plastid} + formate{Plastid} + ATP{Plastid} = N10-formyl-THF{Plastid} + phosphate{Plastid} + 3 * H+{Plastid} + ADP{Plastid}
501	guanine{Cytoplasm} = guanine{Vacuole}		501	thiamine-phosphate{Cytoplasm} = thiamine-phosphate{Golgi_appratus}
502	guanine{Cytoplasm} = guanine{Plastid}		502	H2O{Endoplasmic_reticulum} + O2{Endoplasmic_reticulum} + methylmalonate-semialdehyde{Endoplasmic_reticulum} -> Methylmalonate{Endoplasmic_reticulum} + H2O2{Endoplasmic_reticulum}
503	histidine{Cytoplasm} = histidine{Plastid}		503	NADP+{Cytoplasm} + mannitol-1-phosphate{Cytoplasm} = NADPH{Cytoplasm} + H+{Cytoplasm} + D-mannose-6-phosphate{Cytoplasm}
504	homogentisate{Cytoplasm} = homogentisate{Plastid}		504	coenzyme A{Plastid} + ATP{Plastid} + palmitate{Plastid} = diphosphate{Plastid} + AMP{Plastid} + "palmitoyl CoA"{Plastid}
505	hydroxypyruvate{Cytoplasm} = hydroxypyruvate{Vacuole}		505	homogentisate{Cytoplasm} = homogentisate{Plastid}
506	indole-3-acetonitrile{Cytoplasm} = indole-3-acetonitrile{Plastid}		506	H2O{Cytoplasm} + "indole acetaldehyde"{Cytoplasm} + NAD+{Cytoplasm} -> indole-3-acetate{Cytoplasm} + NADH{Cytoplasm} + H+{Cytoplasm}
507	isocitrate{Cytoplasm} = isocitrate{Vacuole}		507	ATP{Endoplasmic_reticulum} + palmitate{Endoplasmic_reticulum} + "coenzyme A"{Endoplasmic_reticulum} = diphosphate{Endoplasmic_reticulum} + AMP{Endoplasmic_reticulum} + "palmitoyl CoA"{Endoplasmic_reticulum}
508	L-4-hydroxy-proline{Cytoplasm} = L-4-hydroxy-proline{Vacuole}		508	methylmalonate-semialdehyde{Mitochondrion} + H2O{Mitochondrion} + O2{Mitochondrion} -> H2O2{Mitochondrion} + Methylmalonate{Mitochondrion}
509	lactose{Cytoplasm} = lactose{Plastid}		509	H2O{Mitochondrion} + 2-hydroxy-3-keto-5-methylthio-1-phosphopentene{Mitochondrion} -> phosphate{Mitochondrion} + 3 * H+{Mitochondrion} + 1,2-dihydroxy-3-keto-5-methylthiopentene{Mitochondrion}
510	maltose{Cytoplasm} = maltose{Plastid}		510	OPC4-CoA{Cytoplasm} + O2{Cytoplasm} -> H2O2{Cytoplasm} + OPC4-trans-2-enoyl-CoA{Cytoplasm}
511	maltose{Cytoplasm} = maltose{Vacuole}		511	palmitate{Peroxisome} + "coenzyme A"{Peroxisome} + ATP{Peroxisome} = AMP{Peroxisome} + diphosphate{Peroxisome} + "palmitoyl CoA"{Peroxisome}
512	maltotriose{Cytoplasm} = maltotriose{Plastid}		512	reduced ferroprotein (Fe II){Cytoplasm} =
513	maltotriose{Cytoplasm} = maltotriose{Vacuole}		513	myo-inositol{Cytoplasm} =
514	Methylmalonate{Cytoplasm} = Methylmalonate{Vacuole}		514	D-Glucosamine{Mitochondrion} + ATP{Mitochondrion} -> ADP{Mitochondrion} + D-glucosamine-6-phosphate{Mitochondrion}
515	nicotinamide{Cytoplasm} = nicotinamide{Vacuole}		515	sulfite{Cytoplasm} = sulfite{Plastid}
516	p-aminobenzoate{Cytoplasm} = p-aminobenzoate{Plastid}		516	ATP{Plastid} + D-Glucosamine{Plastid} -> D-glucosamine-6-phosphate{Plastid} + ADP{Plastid}
517	phenylalanine{Cytoplasm} = phenylalanine{Plastid}		517	caffeoyl-CoA{Cytoplasm} + R(+)-3,4-dihydroxyphenyllactate{Cytoplasm} = "coenzyme A"{Cytoplasm} + "rosmarinic acid"{Cytoplasm}
518	phenylalanine{Cytoplasm} = phenylalanine{Vacuole}		518	adenosine{Cytoplasm} + H2O{Cytoplasm} = ammonia{Cytoplasm} + inosine{Cytoplasm}
519	phosphate{Cytoplasm} = phosphate{Plastid}		519	caffeoyl-CoA{Cytoplasm} + NADPH{Cytoplasm} + H+{Cytoplasm} -> "coenzyme A"{Cytoplasm} + NADP+{Cytoplasm} + "Caffeic aldehyde"{Cytoplasm}
520	phosphate{Cytoplasm} = phosphate{Vacuole}		520	adenosine{Golgi_appratus} + H2O{Golgi_appratus} = inosine{Golgi_appratus} + ammonia{Golgi_appratus}
521	phosphoadenosine-5'-phosphosulfate{Cytoplasm} = phosphoadenosine-5'-phosphosulfate{Plastid}		521	H2O{Peroxisome} + linoleoyl-CoA{Peroxisome} -> linoleate{Peroxisome} + "coenzyme A"{Peroxisome}
522	phosphoenolpyruvate{Cytoplasm} = phosphoenolpyruvate{Vacuole}		522	caffeoyl-CoA{Mitochondrion} + R(+)-3,4-dihydroxyphenyllactate{Mitochondrion} = "coenzyme A"{Mitochondrion} + "rosmarinic acid"{Mitochondrion}
523	phytate{Cytoplasm} = phytate{Plastid}		523	ATP{Plastid} + homoserine -> O-phospho-L-homoserine + ADP{Plastid}
524	propionate{Cytoplasm} = propionate{Plastid}		524	adenosine{Mitochondrion} + H2O{Mitochondrion} = inosine{Mitochondrion} + ammonia{Mitochondrion}
525	putrescine{Cytoplasm} = putrescine{Vacuole}		525	L-cysteinylglycine{Vacuole} + H2O{Vacuole} -> L-cysteine{Vacuole} + glycine{Vacuole}
526	pyridoxal 5'-phosphate{Cytoplasm} = "pyridoxal 5'-phosphate"{Plastid}		526	caffeoyl-CoA{Mitochondrion} + H+{Mitochondrion} + NADPH{Mitochondrion} -> "coenzyme A"{Mitochondrion} + NADP+{Mitochondrion} + "Caffeic aldehyde"{Mitochondrion}
527	pyridoxamine 5'-phosphate{Cytoplasm} = "pyridoxamine 5'-phosphate"{Plastid}		527	propionyl-CoA{Peroxisome} + "oxidized electron transferring flavoprotein"{Peroxisome} + NAD+{Peroxisome} = NADH{Peroxisome} + H+{Peroxisome} + acrylyl-CoA{Peroxisome} + "reduced electron transferring flavoprotein"{Peroxisome}
528	pyridoxine{Cytoplasm} = pyridoxine{Plastid}		528	H2O{Plastid} + L-cysteinylglycine{Plastid} -> glycine{Plastid} + L-cysteine{Plastid}
529	pyruvate{Cytoplasm} = pyruvate{Plastid}		529	3-sulfinoalanine{Cytoplasm} = 3-sulfinoalanine{Plastid}
530	uridine{Cytoplasm} = uridine{Plastid}		530	NADPH{Vacuole} + H+{Vacuole} + H2O2{Vacuole} = 2 * H2O{Vacuole} + NADP+{Vacuole}
531	raffinose{Cytoplasm} = raffinose{Plastid}		531	3-sulfinoalanine{Cytoplasm} = 3-sulfinoalanine{Mitochondrion}
532	riboflavin{Cytoplasm} = riboflavin{Vacuole}		532	L-threonine{Peroxisome} = acetaldehyde{Peroxisome} + glycine{Peroxisome}
533	ribose{Cytoplasm} = ribose{Plastid}		533	feruloyl-CoA{Cytoplasm} + NADPH{Cytoplasm} + H+{Cytoplasm} -> "coenzyme A"{Cytoplasm} + NADP+{Cytoplasm} + "coniferyl aldehyde"{Cytoplasm}
534	S-adenosyl-L-homocysteine{Cytoplasm} = S-adenosyl-L-homocysteine{Plastid}		534	OPC4-trans-2-enoyl-CoA{Cytoplasm} = OPC4-trans-2-enoyl-CoA{Peroxisome}
535	S-adenosyl-L-methionine{Cytoplasm} = S-adenosyl-L-methionine{Vacuole}		535	L-threonine{Vacuole} = glycine{Vacuole} + acetaldehyde{Vacuole}
536	stachyose{Cytoplasm} = stachyose{Plastid}		536	diphosphate{Vacuole} + "nicotinic acid mononucleotide"{Vacuole} = nicotinate{Vacuole} + H+{Vacuole} + "5-phosphoribosyl 1-pyrophosphate"{Vacuole}
537	sucrose{Cytoplasm} = sucrose{Plastid}		537	Nitrobenzene{Cytoplasm} + NADPH{Cytoplasm} + H+{Cytoplasm} = NADP+{Cytoplasm} + H2O{Cytoplasm} + Nitrosobenzene{Cytoplasm}
538	sucrose-6-phosphate{Cytoplasm} = sucrose-6-phosphate{Plastid}		538	3-mercaptopyruvate{Cytoplasm} = 3-mercaptopyruvate{Peroxisome}
539	sucrose-6-phosphate{Cytoplasm} = sucrose-6-phosphate{Vacuole}		539	D-myo-inositol (1,4,5,6)-tetrakisphosphate + ATP{Cytoplasm} -> "D-myo-inositol (1,3,4,5,6)-pentakisphosphate" + H+{Cytoplasm} + ADP{Cytoplasm}
540	thiamin{Cytoplasm} = thiamin{Plastid}		540	NAD+{Mitochondrion} + isocitrate{Mitochondrion} = NADH{Mitochondrion} + H+{Mitochondrion} + CO2{Mitochondrion} + alpha-ketoglutarate{Mitochondrion}
541	trans-zeatin{Cytoplasm} = trans-zeatin{Plastid}		541	diphosphate{Peroxisome} + "nicotinic acid mononucleotide"{Peroxisome} = nicotinate{Peroxisome} + H+{Peroxisome} + "5-phosphoribosyl 1-pyrophosphate"{Peroxisome}
542	tryptamine{Cytoplasm} = tryptamine{Plastid}		542	ATP{Plastid} + "nicotinic acid mononucleotide"{Plastid} = diphosphate{Plastid} + "nicotinic acid adenine dinucleotide"
543	tryptophan{Cytoplasm} = tryptophan{Plastid}		543	O2{Plastid} + NADPH{Plastid} + acetol -> H2O{Plastid} + NADP+{Plastid} + acetate{Plastid} + formaldehyde{Plastid}
544	tyrosine{Cytoplasm} = tyrosine{Plastid}		544	NADPH{Endoplasmic_reticulum} + feruloyl-CoA{Endoplasmic_reticulum} + H+{Endoplasmic_reticulum} -> "coniferyl aldehyde"{Endoplasmic_reticulum} + NADP+{Endoplasmic_reticulum} + "coenzyme A"{Endoplasmic_reticulum}
545	UDP-galactose{Cytoplasm} = UDP-galactose{Plastid}		545	FMN{Cytoplasm} = FMN{Vacuole}
546	UDP-galactose{Cytoplasm} = UDP-galactose{Vacuole}		546	OPC4-trans-2-enoyl-CoA{Cytoplasm} = OPC4-trans-2-enoyl-CoA{Mitochondrion}
547	D-glucose-6-phosphate = glucose-6-phosphate{Vacuole}		547	alpha-ketoglutarate{Peroxisome} + L-aspartate{Peroxisome} = oxaloacetate{Peroxisome} + L-glutamate{Peroxisome}
548	glutathione{Cytoplasm} = glutathione{Vacuole}		548	ATP{Plastid} + D-Arabinose{Plastid} -> "D-arabinose 5-phosphate"{Plastid} + ADP{Plastid}
			549	glycolaldehyde{Cytoplasm} = glycolaldehyde{Mitochondrion}
			550	ATP{Mitochondrion} + D-Arabinose{Mitochondrion} -> "D-arabinose 5-phosphate"{Mitochondrion} + ADP{Mitochondrion}
			551	3-sulfinoalanine{Cytoplasm} = 3-sulfinoalanine{Peroxisome}
			552	H2O{Peroxisome} + S-allantoin = allantoate
			553	Galactosylceramide{Cytoplasm} = Galactosylceramide{Vacuole}
			554	NADPH{Peroxisome} + feruloyl-CoA{Peroxisome} + H+{Peroxisome} -> NADP+{Peroxisome} + "coniferyl aldehyde"{Peroxisome} + "coenzyme A"{Peroxisome}
			555	H+{Plastid} + "131-oxo-magnesium-protoporphyrin IX 13-monomethyl ester" + O2{Plastid} + NADPH{Plastid} = 2 * H2O{Plastid} + NADP+{Plastid} + "divinyl protochlorophyllide a"
			556	FMN{Cytoplasm} = FMN{Plastid}
			557	adenosine{Cytoplasm} =
			558	L-threonine{Cytoplasm} =
			559	D-Arabinose{Cytoplasm} + ATP{Cytoplasm} -> "D-arabinose 5-phosphate"{Cytoplasm} + ADP{Cytoplasm}
			560	raffinose{Vacuole} + H2O{Vacuole} -> melibiose{Vacuole} + D-fructose{Vacuole}
			561	H2O{Cytoplasm} + "hydrogen cyanide"{Cytoplasm} = formamide{Cytoplasm}
			562	L-valine{Cytoplasm} =
			563	H2O{Cytoplasm} + guanosine -> ammonia{Cytoplasm} + xanthosine{Cytoplasm}
			564	L-tyrosine{Cytoplasm} =
			565	D-Arabinose{Peroxisome} + ATP{Peroxisome} -> "D-arabinose 5-phosphate"{Peroxisome} + ADP{Peroxisome}
			566	2-isopropylmalate = H2O{Plastid} + isopropylmaleate
			567	L-threonine{Cytoplasm} + NAD+{Cytoplasm} = "L-2-Amino-3-oxobutanoic acid"{Cytoplasm} + NADH{Cytoplasm} + H+{Cytoplasm}
			568	H2O2{Cytoplasm} + NADPH{Cytoplasm} + H+{Cytoplasm} = NADP+{Cytoplasm} + 2 * H2O{Cytoplasm}
			569	Hydroxylaminobenzene{Mitochondrion} = 2-Aminophenol{Mitochondrion}
			570	Hydroxylaminobenzene{Plastid} = 2-Aminophenol{Plastid}
			571	coniferin{Endoplasmic_reticulum} + H2O{Endoplasmic_reticulum} -> beta-D-glucose{Endoplasmic_reticulum} + "coniferyl alcohol"{Endoplasmic_reticulum}
			572	decanoyl-CoA{Cytoplasm} = decanoyl-CoA{Plastid}
			573	trans-Dec-2-enoyl-CoA{Cytoplasm} = trans-Dec-2-enoyl-CoA{Plastid}
			574	trichloroethanol{Cytoplasm} + NADPH{Cytoplasm} + O2{Cytoplasm} -> NADP+{Cytoplasm} + H2O{Cytoplasm} + H+{Cytoplasm} + trichloroacetate{Cytoplasm}
			575	H2O{Plastid} + "pyridoxamine 5'-phosphate"{Plastid} + O2{Plastid} = "pyridoxal 5'-phosphate"{Plastid} + ammonia{Plastid} + H2O2{Plastid}
			576	an oxidized thioredoxin{Cytoplasm} =
			577	H+{Mitochondrion} + Nitrobenzene{Mitochondrion} + NADPH{Mitochondrion} = Nitrosobenzene{Mitochondrion} + H2O{Mitochondrion} + NADP+{Mitochondrion}
			578	decanoyl-CoA{Cytoplasm} = decanoyl-CoA{Peroxisome}
			579	trans-Dec-2-enoyl-CoA{Cytoplasm} = trans-Dec-2-enoyl-CoA{Peroxisome}
			580	Hydroxylaminobenzene{Cytoplasm} = 2-Aminophenol{Cytoplasm}
			581	glutathione{Cytoplasm} = glutathione{Vacuole}
			582	H+{Plastid} + NADPH{Plastid} + Nitrobenzene{Plastid} = Nitrosobenzene{Plastid} + H2O{Plastid} + NADP+{Plastid}
			583	H2O{Golgi_appratus} + hypoxanthine{Golgi_appratus} = 6,8-dihydroxypurine{Golgi_appratus}
			584	H2O{Mitochondrion} + AMP{Mitochondrion} -> adenosine{Mitochondrion} + phosphate{Mitochondrion} + 3 * H+{Mitochondrion}
			585	OPC6-CoA{Cytoplasm} = OPC6-CoA{Peroxisome}
			586	riboflavin{Cytoplasm} ->
			587	H2O{Mitochondrion} + hypoxanthine{Mitochondrion} = 6,8-dihydroxypurine{Mitochondrion}
			588	H2O{Cytoplasm} + UDP-D-glucose{Cytoplasm} + 2 * NAD+{Cytoplasm} = UDP-D-glucuronate{Cytoplasm} + 2 * NADH{Cytoplasm} + 2 * H+{Cytoplasm}
			589	reduced electron transferring flavoprotein{Cytoplasm} = "reduced electron transferring flavoprotein"{Peroxisome}
			590	H2O{Plastid} + hypoxanthine{Plastid} = 6,8-dihydroxypurine{Plastid}
			591	dCTP{Cytoplasm} ->
			592	AMP{Vacuole} + H2O{Vacuole} -> phosphate{Vacuole} + adenosine{Vacuole} + 3 * H+{Vacuole}
			593	H2O{Endoplasmic_reticulum} + hypoxanthine{Endoplasmic_reticulum} = 6,8-dihydroxypurine{Endoplasmic_reticulum}
			594	L-histidine{Cytoplasm} = L-histidine{Plastid}
			595	H2O{Vacuole} + hypoxanthine{Vacuole} = 6,8-dihydroxypurine{Vacuole}
			596	AMP{Endoplasmic_reticulum} + H2O{Endoplasmic_reticulum} -> adenosine{Endoplasmic_reticulum} + phosphate{Endoplasmic_reticulum} + 3 * H+{Endoplasmic_reticulum}
			597	deoxyuridine + ATP{Cytoplasm} -> dUMP{Cytoplasm} + ADP{Cytoplasm}
			598	L-histidine{Cytoplasm} -> L-histidine{Mitochondrion}
			599	L-ornithine{Vacuole} -> CO2{Vacuole} + putrescine{Vacuole}
			600	phytyl-PP + homogentisate{Plastid} -> diphosphate{Plastid} + 2-methyl-6-phytyl-1,4-benzoquinone + CO2{Plastid}
			601	OPC6-CoA{Cytoplasm} = OPC6-CoA{Mitochondrion}
			602	NADPH{Peroxisome} + O2{Peroxisome} + trichloroethanol{Peroxisome} -> NADP+{Peroxisome} + H2O{Peroxisome} + H+{Peroxisome} + trichloroacetate{Peroxisome}
			603	ADP{Plastid} + phosphoenolpyruvate{Plastid} = ATP{Plastid} + pyruvate{Plastid}
			604	H2O{Cytoplasm} + hypoxanthine{Cytoplasm} = 6,8-dihydroxypurine{Cytoplasm}
			605	NADP+{Plastid} + 2,3-dihydroxy-3-methylvalerate{Plastid} = H+{Plastid} + NADPH{Plastid} + (R)-3-Hydroxy-3-methyl-2-oxopentanoate{Plastid}
			606	NADP+{Mitochondrion} + 2,3-dihydroxy-3-methylvalerate{Mitochondrion} = (R)-3-Hydroxy-3-methyl-2-oxopentanoate{Mitochondrion} + H+{Mitochondrion} + NADPH{Mitochondrion}
			607	NADP+{Cytoplasm} + 2,3-dihydroxy-3-methylvalerate{Cytoplasm} = (R)-3-Hydroxy-3-methyl-2-oxopentanoate{Cytoplasm} + NADPH{Cytoplasm} + H+{Cytoplasm}
			608	gamma-carotene{Cytoplasm} = gamma-carotene{Plastid}
			609	(22alpha)-hydroxy-campesterol{Endoplasmic_reticulum} -> (22alpha)-hydroxy-campest-4-en-3-one{Endoplasmic_reticulum} + 2 * H+{Endoplasmic_reticulum}
			610	4-methyl-5-(beta-hydroxyethyl)thiazole + ATP{Plastid} -> "4-methyl-5-(beta-hydroxyethyl)thiazole phosphate" + ADP{Plastid}
			611	Dimethylamine{Cytoplasm} = Dimethylamine{Plastid}
			612	9,9'-di-cis-zeta-carotene = 2 * H+{Plastid} + 7,9,9'-tri-cis-neurosporene
			613	2 * H2O{Vacuole} + ATP{Vacuole} + FAD{Vacuole} + NAD+{Vacuole} + melilotate{Vacuole} + "coenzyme A"{Vacuole} -> diphosphate{Vacuole} + salicylate{Vacuole} + acetyl-CoA{Vacuole} + AMP{Vacuole} + H+{Vacuole} + FADH2{Vacuole} + NADH{Vacuole}
			614	Xanthoxic acid = (+)-abscisate + 2 * H+{Cytoplasm}
			615	H2O{Cytoplasm} + D-glucono-delta-lactone-6-phosphate{Cytoplasm} = 6-phospho-D-gluconate{Cytoplasm}
			616	3-isopropylmalate = H2O{Plastid} + isopropylmaleate
			617	NADP+{Peroxisome} + retinol{Peroxisome} = NADPH{Peroxisome} + H+{Peroxisome} + retinal{Peroxisome}
			618	beta-D-galactose{Cytoplasm} = alpha-D-galactose
			619	L-glutamine{Plastid} + alpha-ketoglutarate{Plastid} + H+{Plastid} + NADH{Plastid} -> 2 * L-glutamate{Plastid} + NAD+{Plastid}
			620	riboflavin{Cytoplasm} = riboflavin{Vacuole}
			621	2-Hydroxymuconate semialdehyde + H2O{Cytoplasm} + NAD+{Cytoplasm} = 2-Hydroxymuconate + NADH{Cytoplasm} + H+{Cytoplasm}
			622	H+{Plastid} + "7-hydroxy-chlorophyllide a" + O2{Plastid} + NADPH{Plastid} -> 2 * H2O{Plastid} + "chlorophyllide b" + NADP+{Plastid}
			623	L-dopa{Mitochondrion} + alpha-ketoglutarate{Mitochondrion} = 3,4-dihydroxyphenylpyruvate{Mitochondrion} + L-glutamate{Mitochondrion}
			624	H2O{Mitochondrion} + L-arginine{Mitochondrion} = urea{Mitochondrion} + L-ornithine{Mitochondrion}
			625	phosphoadenosine-5'-phosphosulfate{Peroxisome} + Quercetin{Peroxisome} = "adenosine 3',5'-bisphosphate"{Peroxisome} + "quercetin 3-sulfate"{Peroxisome} + 2 * H+{Peroxisome}
			626	H2O{Plastid} + L-arginine{Plastid} = L-ornithine{Plastid} + urea{Plastid}
			627	4-Imidazolone-5-acetate{Cytoplasm} = 4-Imidazolone-5-acetate{Peroxisome}
			628	1-O-sinapoyl-beta-D-glucose{Cytoplasm} = 1-O-sinapoyl-beta-D-glucose{Vacuole}
			629	GDP{Plastid} + ATP{Plastid} = ADP{Plastid} + GTP{Plastid}
			630	18:1-16:2-MGDG{Plastid} = 18:2-16:2-MGDG{Plastid} + 2 * H+{Plastid}
			631	uridine{Cytoplasm} = uridine{Plastid}
			632	maltose{Cytoplasm} =
			633	ATP{Mitochondrion} + GDP{Mitochondrion} = ADP{Mitochondrion} + GTP{Mitochondrion}
			634	3-deoxy-D-manno-octulosonate{Cytoplasm} = 3-deoxy-D-manno-octulosonate{Plastid}
			635	alpha-ketoglutarate{Cytoplasm} + L-dopa{Cytoplasm} = 3,4-dihydroxyphenylpyruvate{Cytoplasm} + L-glutamate{Cytoplasm}
			636	riboflavin{Cytoplasm} = riboflavin{Mitochondrion}
			637	coumaroyl-CoA{Mitochondrion} + quinate{Mitochondrion} = 4-coumaroylquinate{Mitochondrion} + "coenzyme A"{Mitochondrion}
			638	PQQ{Mitochondrion} + 2-Propyn-1-al{Mitochondrion} + H2O{Mitochondrion} = PQQH2{Mitochondrion} + Propynoate{Mitochondrion}
			639	(R)-mevalonate{Cytoplasm} = (R)-mevalonate{Endoplasmic_reticulum}
			640	N-Acetylputrescine{Plastid} + H2O{Plastid} + O2{Plastid} -> N4-Acetylaminobutanal{Plastid} + ammonia{Plastid} + H2O2{Plastid}
			641	H2O{Plastid} + acetyl-CoA{Plastid} + pyruvate{Plastid} = "coenzyme A"{Plastid} + (R)-2-Methylmalate
			642	H2O{Plastid} + PQQ{Plastid} + 2-Propyn-1-al{Plastid} = PQQH2{Plastid} + Propynoate{Plastid}
			643	H2O{Endoplasmic_reticulum} + S-(indolylmethylthiohydroximoyl)-L-cysteine -> indolylmethylthiohydroximate{Endoplasmic_reticulum} + pyruvate{Endoplasmic_reticulum} + ammonia{Endoplasmic_reticulum}
			644	ATP{Vacuole} + GDP{Vacuole} = GTP{Vacuole} + ADP{Vacuole}
			645	coumaroyl-CoA{Endoplasmic_reticulum} + quinate{Endoplasmic_reticulum} = 4-coumaroylquinate{Endoplasmic_reticulum} + "coenzyme A"{Endoplasmic_reticulum}
			646	H2O{Mitochondrion} + O2{Mitochondrion} + N-Acetylputrescine{Mitochondrion} -> H2O2{Mitochondrion} + ammonia{Mitochondrion} + N4-Acetylaminobutanal{Mitochondrion}
			647	2-keto-isovalerate{Mitochondrion} + H2O{Mitochondrion} + 5,10-methylene-THF{Mitochondrion} -> 2-dehydropantoate + tetrahydrofolate{Mitochondrion}
			648	H2O{Endoplasmic_reticulum} + 3-epi-6-Deoxocathasterone{Endoplasmic_reticulum} = 6-deoxotyphasterol{Endoplasmic_reticulum} + 2 * H+{Endoplasmic_reticulum}
			649	H2O{Cytoplasm} + PQQ{Cytoplasm} + 2-Propyn-1-al{Cytoplasm} = Propynoate{Cytoplasm} + PQQH2{Cytoplasm}
			650	H2O{Cytoplasm} + O2{Cytoplasm} + N-Acetylputrescine{Cytoplasm} -> H2O2{Cytoplasm} + ammonia{Cytoplasm} + N4-Acetylaminobutanal{Cytoplasm}
			651	propionyl-CoA{Plastid} + AMP{Plastid} = "coenzyme A"{Plastid} + Propionyladenylate
			652	3-epi-6-Deoxocathasterone{Golgi_appratus} + H2O{Golgi_appratus} = 2 * H+{Golgi_appratus} + 6-deoxotyphasterol{Golgi_appratus}
			653	succinyl-CoA{Cytoplasm} + L-arginine{Cytoplasm} = "coenzyme A"{Cytoplasm} + N2-Succinyl-L-arginine{Cytoplasm}
			654	H2O{Cytoplasm} + 3-epi-6-Deoxocathasterone{Cytoplasm} = 6-deoxotyphasterol{Cytoplasm} + 2 * H+{Cytoplasm}
			655	mevalonate-5P + ATP{Cytoplasm} -> mevalonate-5-PP + ADP{Cytoplasm}
			656	L-galactose{Cytoplasm} + NAD+{Cytoplasm} -> NADH{Cytoplasm} + L-galactono-1,4-lactone{Cytoplasm} + H+{Cytoplasm}
			657	H2O{Cytoplasm} + 1-aminocyclopropane-1-carboxylate{Cytoplasm} = ammonia{Cytoplasm} + 2-oxobutanoate{Cytoplasm}
			658	D-glyceraldehyde-3-phosphate{Cytoplasm} = "dihydroxyacetone phosphate"{Cytoplasm}
			659	diphosphate{Plastid} + Propionyladenylate = propionate{Plastid} + ATP{Plastid}
			660	sinapate + UDP-D-glucose{Cytoplasm} -> 1-O-sinapoyl-beta-D-glucose{Cytoplasm} + UDP{Cytoplasm}
			661	O2-{Cytoplasm} = O2-{Mitochondrion}
			662	D-xylose{Cytoplasm} =
			663	succinyl-CoA{Golgi_appratus} + L-arginine{Golgi_appratus} = "coenzyme A"{Golgi_appratus} + N2-Succinyl-L-arginine{Golgi_appratus}
			664	(+)-7-iso-jasmonate{Cytoplasm} = (+)-7-iso-jasmonate{Mitochondrion}
			665	reduced rubredoxin{Cytoplasm} = "reduced rubredoxin"{Peroxisome}
			666	2-Hydroxychromene-2-carboxylate{Peroxisome} = trans-O-Hydroxybenzylidenepyruvate{Peroxisome}
			667	diphosphate{Plastid} + N-(5'-phosphoribosyl)-anthranilate = "5-phosphoribosyl 1-pyrophosphate"{Plastid} + anthranilate{Plastid}
			668	D-glyceraldehyde-3-phosphate{Plastid} = "dihydroxyacetone phosphate"{Plastid}
			669	O2-{Cytoplasm} = O2-{Plastid}
			670	2-Hydroxychromene-2-carboxylate{Vacuole} = trans-O-Hydroxybenzylidenepyruvate{Vacuole}
			671	D-glyceraldehyde-3-phosphate{Mitochondrion} = "dihydroxyacetone phosphate"{Mitochondrion}
			672	lathosterol + NADPH{Cytoplasm} + H+{Cytoplasm} + O2{Cytoplasm} -> NADP+{Cytoplasm} + 2 * H2O{Cytoplasm} + 7-dehydro-cholesterol{Cytoplasm}
			673	O2-{Cytoplasm} = O2-{Vacuole}
			674	GTP{Vacuole} + H2O{Vacuole} -> phosphate{Vacuole} + 3 * H+{Vacuole} + GDP{Vacuole}
			675	geranylfarnesyl diphosphate{Endoplasmic_reticulum} + "isopentenyl diphosphate"{Endoplasmic_reticulum} = diphosphate{Endoplasmic_reticulum} + "all-trans-hexaprenyl diphosphate"{Endoplasmic_reticulum}
			676	5alpha-cholesta-8,24-dien-3-one{Vacuole} + NADPH{Vacuole} + H+{Vacuole} = zymosterol{Vacuole} + NADP+{Vacuole}
			677	L-threonine{Vacuole} + NAD+{Vacuole} = "L-2-Amino-3-oxobutanoic acid"{Vacuole} + H+{Vacuole} + NADH{Vacuole}
			678	isopentenyl diphosphate{Plastid} + "geranylfarnesyl diphosphate"{Plastid} = diphosphate{Plastid} + "all-trans-hexaprenyl diphosphate"{Plastid}
			679	GTP{Endoplasmic_reticulum} + H2O{Endoplasmic_reticulum} -> GDP{Endoplasmic_reticulum} + phosphate{Endoplasmic_reticulum} + 3 * H+{Endoplasmic_reticulum}
			680	H2O{Mitochondrion} + 1-aminocyclopropane-1-carboxylate{Mitochondrion} = 2-oxobutanoate{Mitochondrion} + ammonia{Mitochondrion}
			681	(+)-7-iso-jasmonate{Cytoplasm} = (+)-7-iso-jasmonate{Peroxisome}
			682	L-threonine{Peroxisome} + NAD+{Peroxisome} = "L-2-Amino-3-oxobutanoic acid"{Peroxisome} + NADH{Peroxisome} + H+{Peroxisome}
			683	diphosphate{Plastid} + UMP = uracil{Plastid} + "5-phosphoribosyl 1-pyrophosphate"{Plastid}
			684	NADPH{Endoplasmic_reticulum} + H+{Endoplasmic_reticulum} + 5alpha-cholesta-8,24-dien-3-one{Endoplasmic_reticulum} = NADP+{Endoplasmic_reticulum} + zymosterol{Endoplasmic_reticulum}
			685	NADP+{Peroxisome} + hydroxycinnamoyl-CoA{Peroxisome} = NADPH{Peroxisome} + H+{Peroxisome} + oxocinnamoyl-CoA{Peroxisome}
			686	H2O{Plastid} + GTP{Plastid} -> GDP{Plastid} + phosphate{Plastid} + 3 * H+{Plastid}
			687	H2O{Mitochondrion} + lotaustralin = beta-D-glucose{Mitochondrion} + 2-hydroxy-2-methylbutyronitrile
			688	H2O{Mitochondrion} + GTP{Mitochondrion} -> phosphate{Mitochondrion} + 3 * H+{Mitochondrion} + GDP{Mitochondrion}
			689	Fe3+{Cytoplasm} = Fe3+{Mitochondrion}
			690	alpha-ketoglutarate{Plastid} + L-aspartate{Plastid} = L-glutamate{Plastid} + oxaloacetate{Plastid}
			691	5-methylthioribose + ATP{Cytoplasm} -> 5-methylthioribose-1-phosphate + ADP{Cytoplasm}
			692	L-aspartate{Mitochondrion} + alpha-ketoglutarate{Mitochondrion} = oxaloacetate{Mitochondrion} + L-glutamate{Mitochondrion}
			693	NADP+{Endoplasmic_reticulum} + hydroxycinnamoyl-CoA{Endoplasmic_reticulum} = oxocinnamoyl-CoA{Endoplasmic_reticulum} + NADPH{Endoplasmic_reticulum} + H+{Endoplasmic_reticulum}
			694	Fe3+{Cytoplasm} = Fe3+{Vacuole}
			695	isopentenyl diphosphate{Plastid} + "di-trans,poly-cis-Heptaprenyl diphosphate" = diphosphate{Plastid} + "di-trans,poly-cis-Octaprenyl diphosphate"
			696	5-phosphoribosyl 1-pyrophosphate{Cytoplasm} = "5-phosphoribosyl 1-pyrophosphate"{Plastid}
			697	GTP{Cytoplasm} + H2O{Cytoplasm} -> GDP{Cytoplasm} + phosphate{Cytoplasm} + 3 * H+{Cytoplasm}
			698	manninotriose{Cytoplasm} = manninotriose{Mitochondrion}
			699	2 * H+{Endoplasmic_reticulum} + 3-dehydro-6-deoxoteasterone{Endoplasmic_reticulum} = 6-deoxotyphasterol{Endoplasmic_reticulum}
			700	H2O{Plastid} + ADP-ribose{Plastid} -> ribose-1-phosphate{Plastid} + AMP{Plastid}
			701	alpha-ketoglutarate{Cytoplasm} + L-aspartate{Cytoplasm} = oxaloacetate{Cytoplasm} + L-glutamate{Cytoplasm}
			702	L-alanine{Cytoplasm} =
			703	trans-zeatin{Cytoplasm} = trans-zeatin{Plastid}
			704	5-phosphoribosyl 1-pyrophosphate{Cytoplasm} = "5-phosphoribosyl 1-pyrophosphate"{Peroxisome}
			705	L-glutamate{Plastid} + "N-acetyl-L-glutamate 5-semialdehyde"{Plastid} -> alpha-ketoglutarate{Plastid} + N-acetyl-L-ornithine{Plastid}
			706	H2O{Cytoplasm} + "an L-phosphatidate"{Cytoplasm} -> phosphate{Cytoplasm} + 3 * H+{Cytoplasm} + 1,2-diacylglycerol{Cytoplasm}
			707	Quercetin{Cytoplasm} + phosphoadenosine-5'-phosphosulfate{Cytoplasm} = "adenosine 3',5'-bisphosphate"{Cytoplasm} + "quercetin 3-sulfate"{Cytoplasm} + 2 * H+{Cytoplasm}
			708	NAD+{Mitochondrion} + "coenzyme A"{Mitochondrion} + 2-keto-isovalerate{Mitochondrion} = isobutyryl-CoA + NADH{Mitochondrion} + H+{Mitochondrion} + CO2{Mitochondrion}
			709	dTTP{Cytoplasm} ->
			710	(E)-cinnamoyl-CoA{Cytoplasm} + NADPH{Cytoplasm} + H+{Cytoplasm} -> "coenzyme A"{Cytoplasm} + NADP+{Cytoplasm} + cinnamaldehyde
			711	dopamine{Cytoplasm} = dopamine{Peroxisome}
			712	glycerate{Plastid} + ATP{Plastid} -> 2-phosphoglycerate{Plastid} + ADP{Plastid}
			713	2 * H+{Golgi_appratus} + 3-dehydro-6-deoxoteasterone{Golgi_appratus} = 6-deoxotyphasterol{Golgi_appratus}
			714	H2O{Cytoplasm} + indole-3-acetamide -> ammonia{Cytoplasm} + indole-3-acetate{Cytoplasm}
			715	L-threonine{Cytoplasm} = glycine{Cytoplasm} + acetaldehyde{Cytoplasm}
			716	L-cysteine{Cytoplasm} = D-cysteine{Cytoplasm}
			717	H2O{Cytoplasm} + syringin = sinapyl-alcohol + D-glucose{Cytoplasm}
			718	2-Hydroxychromene-2-carboxylate{Cytoplasm} = trans-O-Hydroxybenzylidenepyruvate{Cytoplasm}
			719	H2O{Plastid} + Trimethylamine{Plastid} + "an oxidized thioredoxin"{Plastid} + "Acetyl phosphate"{Plastid} = "reduced thioredoxin"{Plastid} + "glycine betaine"{Plastid} + phosphate{Plastid} + 3 * H+{Plastid}
			720	L-glutamine{Cytoplasm} = L-glutamine{Plastid}
			721	L-glutamine{Cytoplasm} = L-glutamine{Mitochondrion}
			722	tiglyl-CoA{Cytoplasm} = tiglyl-CoA{Peroxisome}
			723	Trimethylamine{Peroxisome} + H2O{Peroxisome} + "an oxidized thioredoxin"{Peroxisome} + "Acetyl phosphate"{Peroxisome} = phosphate{Peroxisome} + 3 * H+{Peroxisome} + "reduced thioredoxin"{Peroxisome} + "glycine betaine"{Peroxisome}
			724	ADP{Cytoplasm} -> ADP{Peroxisome}
			725	3 * malonyl-CoA{Peroxisome} + benzoyl-CoA{Peroxisome} = 3 * CO2{Peroxisome} + 2,4,6-trihydroxybenzophenone{Peroxisome} + 4 * "coenzyme A"{Peroxisome}
			726	N-acetyl-L-glutamate{Cytoplasm} + ATP{Cytoplasm} -> N-acetylglutamyl-phosphate{Cytoplasm} + ADP{Cytoplasm}
			727	alpha-ketoglutarate{Cytoplasm} + L-leucine{Cytoplasm} = L-glutamate{Cytoplasm} + 2-ketoisocaproate{Cytoplasm}
			728	coenzyme A{Cytoplasm} + O-succinylbenzoate + ATP{Cytoplasm} -> diphosphate{Cytoplasm} + AMP{Cytoplasm} + 4-(2'-carboxyphenyl)-4-oxobutyryl-CoA{Cytoplasm}
			729	ADP{Cytoplasm} = ADP{Endoplasmic_reticulum}
			730	benzoyl-CoA{Vacuole} + 3 * malonyl-CoA{Vacuole} = 3 * CO2{Vacuole} + 2,4,6-trihydroxybenzophenone{Vacuole} + 4 * "coenzyme A"{Vacuole}
			731	ATP{Plastid} + N-acetyl-L-glutamate{Plastid} -> N-acetylglutamyl-phosphate{Plastid} + ADP{Plastid}
			732	2 * H2O{Plastid} + beta-carotene -> zeaxanthin + 4 * H+{Plastid}
			733	alpha-ketoglutarate{Plastid} + L-leucine{Plastid} = L-glutamate{Plastid} + 2-ketoisocaproate{Plastid}
			734	ATP{Vacuole} + UTP{Vacuole} + ammonia{Vacuole} -> phosphate{Vacuole} + CTP{Vacuole} + ADP{Vacuole} + 3 * H+{Vacuole}
			735	isocitrate{Cytoplasm} = isocitrate{Vacuole}
			736	L-leucine{Mitochondrion} + alpha-ketoglutarate{Mitochondrion} = 2-ketoisocaproate{Mitochondrion} + L-glutamate{Mitochondrion}
			737	D-ribose-5-phosphate{Plastid} + ADP{Plastid} -> phosphate{Plastid} + 3 * H+{Plastid} + ADP-ribose{Plastid}
			738	2 * H+{Golgi_appratus} + (22alpha)-hydroxy-5alpha-campestan-3-one{Golgi_appratus} = 3-epi-6-Deoxocathasterone{Golgi_appratus}
			739	H2O{Plastid} + "guanosine 5'-diphosphate,3'-diphosphate" = GDP{Plastid} + diphosphate{Plastid}
			740	3,4-dihydroxy-2-butanone-4-P + 5-amino-6-ribitylamino-2,4(1H,3H)-pyrimidinedione -> 2 * H2O{Plastid} + phosphate{Plastid} + 6,7-dimethyl-8-(1-D-ribityl)lumazine + 3 * H+{Plastid}
			741	diphosphate{Cytoplasm} + AMP{Cytoplasm} = adenine{Cytoplasm} + "5-phosphoribosyl 1-pyrophosphate"{Cytoplasm}
			742	S-adenosyl-L-methionine{Endoplasmic_reticulum} + phosphatidyl-N-methylethanolamine = phosphatidyl-N-dimethylethanolamine + S-adenosyl-L-homocysteine{Endoplasmic_reticulum} + H+{Endoplasmic_reticulum}
			743	3 * malonyl-CoA{Endoplasmic_reticulum} + benzoyl-CoA{Endoplasmic_reticulum} = 2,4,6-trihydroxybenzophenone{Endoplasmic_reticulum} + 4 * "coenzyme A"{Endoplasmic_reticulum} + 3 * CO2{Endoplasmic_reticulum}
			744	-> PHOTON{Cytoplasm}
			745	Hypotaurine + H2O{Cytoplasm} + NAD+{Cytoplasm} = NADH{Cytoplasm} + Taurine + H+{Cytoplasm}
			746	3 * malonyl-CoA{Plastid} + benzoyl-CoA{Plastid} = 2,4,6-trihydroxybenzophenone{Plastid} + 4 * "coenzyme A"{Plastid} + 3 * CO2{Plastid}
			747	(22alpha)-hydroxy-5alpha-campestan-3-one{Endoplasmic_reticulum} + 2 * H+{Endoplasmic_reticulum} = 3-epi-6-Deoxocathasterone{Endoplasmic_reticulum}
			748	NADP+{Peroxisome} + xylitol{Peroxisome} = NADPH{Peroxisome} + H+{Peroxisome} + L-xylulose{Peroxisome}
			749	18:2-18:2-MGDG{Plastid} = 2 * H+{Plastid} + 18:3-18:2-MGDG{Plastid}
			750	18:2-18:2-MGDG{Endoplasmic_reticulum} = 2 * H+{Endoplasmic_reticulum} + 18:3-18:2-MGDG{Endoplasmic_reticulum}
			751	dephospho-CoA + ATP{Peroxisome} -> ADP{Peroxisome} + "coenzyme A"{Peroxisome}
			752	L-glutamine{Cytoplasm} =
			753	3 * malonyl-CoA{Cytoplasm} + benzoyl-CoA{Cytoplasm} = 4 * "coenzyme A"{Cytoplasm} + 2,4,6-trihydroxybenzophenone{Cytoplasm} + 3 * CO2{Cytoplasm}
			754	mevalonate-5-PP + ATP{Cytoplasm} -> "isopentenyl diphosphate"{Cytoplasm} + phosphate{Cytoplasm} + CO2{Cytoplasm} + 3 * H+{Cytoplasm} + ADP{Cytoplasm}
			755	S-adenosyl-L-methionine{Vacuole} + zymosterol{Vacuole} -> H+{Vacuole} + S-adenosyl-L-homocysteine{Vacuole} + Fecosterol{Vacuole}
			756	(S)-3-Hydroxytetradecanoyl-CoA = H2O{Peroxisome} + trans-Tetradec-2-enoyl-CoA{Peroxisome}
			757	D-ribose-5-phosphate{Cytoplasm} + ADP{Cytoplasm} -> ADP-ribose{Cytoplasm} + phosphate{Cytoplasm} + 3 * H+{Cytoplasm}
			758	(22alpha)-hydroxy-5alpha-campestan-3-one{Cytoplasm} + 2 * H+{Cytoplasm} = 3-epi-6-Deoxocathasterone{Cytoplasm}
			759	an oxidized thioredoxin{Cytoplasm} + H2O{Cytoplasm} + "Acetyl phosphate"{Cytoplasm} + Trimethylamine{Cytoplasm} = "reduced thioredoxin"{Cytoplasm} + phosphate{Cytoplasm} + 3 * H+{Cytoplasm} + "glycine betaine"{Cytoplasm}
			760	H2O{Cytoplasm} + "myo-Inositol 4-phosphate"{Cytoplasm} = phosphate{Cytoplasm} + 3 * H+{Cytoplasm} + myo-inositol{Cytoplasm}
			761	4-coumaroylquinate{Cytoplasm} = 4-coumaroylquinate{Mitochondrion}
			762	H+{Plastid} + NADPH{Plastid} + trans-Hexadec-2-enoyl-CoA{Plastid} -> NADP+{Plastid} + "palmitoyl CoA"{Plastid}
			763	4-coumaroylquinate{Cytoplasm} = 4-coumaroylquinate{Endoplasmic_reticulum}
			764	betaine aldehyde hydrate{Peroxisome} = H2O{Peroxisome} + "betaine aldehyde"{Peroxisome}
			765	malate{Plastid} + NAD+{Plastid} = CO2{Plastid} + H+{Plastid} + NADH{Plastid} + pyruvate{Plastid}
			766	H2O{Plastid} + Selenocystathionine{Plastid} -> Selenohomocysteine{Plastid} + ammonia{Plastid} + pyruvate{Plastid}
			767	NAD+{Mitochondrion} + malate{Mitochondrion} = NADH{Mitochondrion} + H+{Mitochondrion} + pyruvate{Mitochondrion} + CO2{Mitochondrion}
			768	6-deoxoteasterone{Golgi_appratus} = 2 * H+{Golgi_appratus} + 3-dehydro-6-deoxoteasterone{Golgi_appratus}
			769	H2O{Plastid} + "D-myo-inositol (1,2,3,6) tetrakisphosphate" -> "D-myo-inositol (1,2,3) trisphosphate" + phosphate{Plastid} + 2 * H+{Plastid}
			770	D-ribulose-5-phosphate{Cytoplasm} = "D-arabinose 5-phosphate"{Cytoplasm}
			771	(E)-cinnamoyl-CoA{Endoplasmic_reticulum} + NADPH{Endoplasmic_reticulum} + H+{Endoplasmic_reticulum} + O2{Endoplasmic_reticulum} -> NADP+{Endoplasmic_reticulum} + coumaroyl-CoA{Endoplasmic_reticulum} + H2O{Endoplasmic_reticulum}
			772	thymidine =
			773	D-ribulose-5-phosphate{Mitochondrion} = "D-arabinose 5-phosphate"{Mitochondrion}
			774	NADPH{Endoplasmic_reticulum} + 4-coumarate{Endoplasmic_reticulum} + H+{Endoplasmic_reticulum} + O2{Endoplasmic_reticulum} -> NADP+{Endoplasmic_reticulum} + caffeate{Endoplasmic_reticulum} + H2O{Endoplasmic_reticulum}
			775	2 * H+{Plastid} + 9'-cis-neoxanthin + O2{Plastid} -> C25-allenic-apo-aldehyde{Plastid} + 2-cis,4-trans-xanthoxin{Plastid}
			776	H2O{Cytoplasm} + L-methionine{Cytoplasm} + ATP{Cytoplasm} -> S-adenosyl-L-methionine{Cytoplasm} + diphosphate{Cytoplasm} + phosphate{Cytoplasm} + 2 * H+{Cytoplasm}
			777	4-coumarate{Mitochondrion} + H+{Mitochondrion} + O2{Mitochondrion} + NADPH{Mitochondrion} -> caffeate{Mitochondrion} + H2O{Mitochondrion} + NADP+{Mitochondrion}
			778	D-ribulose-5-phosphate{Plastid} = "D-arabinose 5-phosphate"{Plastid}
			779	18:1-16:0-MGDG{Plastid} = 18:2-16:0-MGDG{Plastid} + 2 * H+{Plastid}
			780	2 * H+{Plastid} + ADP-D-glucose -> ADP{Plastid} + 1,4-alpha-D-glucan
			781	6-deoxoteasterone{Endoplasmic_reticulum} = 2 * H+{Endoplasmic_reticulum} + 3-dehydro-6-deoxoteasterone{Endoplasmic_reticulum}
			782	NAD+{Mitochondrion} + prephenate{Mitochondrion} = NADH{Mitochondrion} + H+{Mitochondrion} + p-hydroxyphenylpyruvate{Mitochondrion} + CO2{Mitochondrion}
			783	betaine aldehyde hydrate{Cytoplasm} = H2O{Cytoplasm} + "betaine aldehyde"{Cytoplasm}
			784	maltotetraose{Cytoplasm} = maltotetraose{Vacuole}
			785	maltotetraose{Cytoplasm} = maltotetraose{Plastid}
			786	H2O{Plastid} + S-lactoyl-glutathione -> D-lactate{Plastid} + glutathione{Plastid}
			787	NADH{Cytoplasm} + 2-Hydroxyphenylacetate{Cytoplasm} + H+{Cytoplasm} + O2{Cytoplasm} -> H2O{Cytoplasm} + homogentisate{Cytoplasm} + NAD+{Cytoplasm}
			788	ADP{Vacuole} + 2 * H+{Vacuole} + "reduced NrdH glutaredoxin-like protein"{Vacuole} = dADP{Vacuole} + H2O{Vacuole} + "an oxidized NrdH glutaredoxin-like protein"{Vacuole}
			789	2 * S-adenosyl-L-methionine{Mitochondrion} + "sulfur donor" + dethiobiotin = 2 * H+{Mitochondrion} + 2 * L-methionine{Mitochondrion} + biotin + 2 * 5'-deoxyadenosine{Mitochondrion}
			790	OPC8-CoA + FAD{Peroxisome} = FADH2{Peroxisome} + OPC8-trans-2-enoyl-CoA
			791	trans-Hexadec-2-enoyl-CoA{Mitochondrion} + H+{Mitochondrion} + NADPH{Mitochondrion} -> "palmitoyl CoA"{Mitochondrion} + NADP+{Mitochondrion}
			792	H2O{Plastid} + L-glutamine{Plastid} + ATP{Plastid} + "nicotinic acid adenine dinucleotide" -> diphosphate{Plastid} + L-glutamate{Plastid} + NAD+{Plastid} + AMP{Plastid}
			793	tryptamine{Cytoplasm} = tryptamine{Endoplasmic_reticulum}
			794	sphingosine{Cytoplasm} = sphingosine{Endoplasmic_reticulum}
			795	2 * H+{Plastid} + ADP{Plastid} + "reduced NrdH glutaredoxin-like protein"{Plastid} = H2O{Plastid} + dADP{Plastid} + "an oxidized NrdH glutaredoxin-like protein"{Plastid}
			796	UDP-D-glucose{Cytoplasm} + NADPH{Cytoplasm} + H+{Cytoplasm} = UDP-L-rhamnose + NADP+{Cytoplasm} + H2O{Cytoplasm}
			797	8 * PHOTON{Plastid} + 3 * phosphate{Plastid} + 9 * H+{Plastid} + 3 * ADP{Plastid} -> 3 * H2O{Plastid} + 3 * ATP{Plastid}
			798	tryptamine{Cytoplasm} = tryptamine{Plastid}
			799	L,L-diaminopimelate = meso-diaminopimelate
			800	coenzyme A{Cytoplasm} + citrate{Cytoplasm} + ATP{Cytoplasm} -> acetyl-CoA{Cytoplasm} + oxaloacetate{Cytoplasm} + phosphate{Cytoplasm} + 3 * H+{Cytoplasm} + ADP{Cytoplasm}
			801	NAD+{Cytoplasm} + ethanol{Cytoplasm} = acetaldehyde{Cytoplasm} + NADH{Cytoplasm} + H+{Cytoplasm}
			802	Naphthyl-2-hydroxymethyl-succinyl CoA = Naphthyl-2-oxomethyl-succinyl-CoA{Vacuole} + 2 * H+{Vacuole}
			803	ADP{Mitochondrion} + "reduced NrdH glutaredoxin-like protein"{Mitochondrion} + 2 * H+{Mitochondrion} = "an oxidized NrdH glutaredoxin-like protein"{Mitochondrion} + dADP{Mitochondrion} + H2O{Mitochondrion}
			804	coenzyme A{Mitochondrion} + succinate{Mitochondrion} + ATP{Mitochondrion} = succinyl-CoA{Mitochondrion} + ADP{Mitochondrion} + phosphate{Mitochondrion} + 3 * H+{Mitochondrion}
			805	palmitaldehyde{Cytoplasm} = palmitaldehyde{Plastid}
			806	H2O{Cytoplasm} + thiamine-phosphate{Cytoplasm} -> thiamin{Cytoplasm} + phosphate{Cytoplasm} + 3 * H+{Cytoplasm}
			807	citrate{Mitochondrion} + "coenzyme A"{Mitochondrion} + ATP{Mitochondrion} -> ADP{Mitochondrion} + phosphate{Mitochondrion} + 3 * H+{Mitochondrion} + oxaloacetate{Mitochondrion} + acetyl-CoA{Mitochondrion}
			808	(S)-Hydroxyoctanoyl-CoA = H2O{Peroxisome} + trans-Oct-2-enoyl-CoA{Peroxisome}
			809	citrate{Plastid} + "coenzyme A"{Plastid} + ATP{Plastid} -> phosphate{Plastid} + acetyl-CoA{Plastid} + 3 * H+{Plastid} + oxaloacetate{Plastid} + ADP{Plastid}
			810	pyridoxine-5'-phosphate{Cytoplasm} = pyridoxine-5'-phosphate{Plastid}
			811	ZYMOSTEROL[c] = zymosterol{Endoplasmic_reticulum}
			812	tryptamine{Cytoplasm} = tryptamine{Mitochondrion}
			813	phytoene = 9,9'-di-cis-zeta-carotene + 4 * H+{Plastid}
			814	ethanolamine{Peroxisome} + S-adenosyl-L-methionine{Peroxisome} = S-adenosyl-L-homocysteine{Peroxisome} + N-monomethylethanolamine + H+{Peroxisome}
			815	ZYMOSTEROL[c] = zymosterol{Vacuole}
			816	xanthine{Cytoplasm} =
			817	L-asparagine{Cytoplasm} = L-asparagine{Plastid}
			818	salicyloyl-CoA{Endoplasmic_reticulum} + H2O{Endoplasmic_reticulum} = salicylate{Endoplasmic_reticulum} + "coenzyme A"{Endoplasmic_reticulum}
			819	L-asparagine{Cytoplasm} = L-asparagine{Mitochondrion}
			820	4-carboxyaminoimidazole ribonucleotide = "5-aminoimidazole ribonucleotide"{Plastid} + CO2{Plastid}
			821	H2O{Plastid} + salicyloyl-CoA{Plastid} = "coenzyme A"{Plastid} + salicylate{Plastid}
			822	H2O{Plastid} + thiamine-phosphate{Plastid} -> thiamin{Plastid} + phosphate{Plastid} + 3 * H+{Plastid}
			823	citrate{Cytoplasm} =
			824	H2O{Vacuole} + NADP+{Vacuole} -> phosphate{Vacuole} + NAD+{Vacuole} + 3 * H+{Vacuole}
			825	D-ribulose-5-phosphate{Peroxisome} = "D-arabinose 5-phosphate"{Peroxisome}
			826	geranyl-PP{Cytoplasm} = geranyl-PP{Plastid}
			827	dTDP-4-dehydro-6-deoxy-D-glucose{Cytoplasm} = dTDP-4-dehydro-6-deoxy-D-glucose{Mitochondrion}
			828	indole-3-acetyl-leu{Cytoplasm} = indole-3-acetyl-leu{Endoplasmic_reticulum}
			829	7,8-dihydropteroate{Mitochondrion} + ATP{Mitochondrion} + L-glutamate{Mitochondrion} -> ADP{Mitochondrion} + phosphate{Mitochondrion} + 3 * H+{Mitochondrion} + 7,8-dihydrofolate{Mitochondrion}
			830	dTDP-4-dehydro-6-deoxy-D-glucose{Cytoplasm} = dTDP-4-dehydro-6-deoxy-D-glucose{Plastid}
			831	myo-Inositol 4-phosphate{Cytoplasm} = "myo-Inositol 4-phosphate"{Plastid}
			832	NADP+{Cytoplasm} + H2O{Cytoplasm} -> NAD+{Cytoplasm} + phosphate{Cytoplasm} + 3 * H+{Cytoplasm}
			833	indole-3-acetyl-leu{Cytoplasm} = indole-3-acetyl-leu{Mitochondrion}
			834	L-arabinose =
			835	H2O{Vacuole} + sucrose{Vacuole} -> D-glucose{Vacuole} + D-fructose{Vacuole}
			836	2-Dehydro-3-deoxy-D-gluconate = D-Glyceraldehyde{Mitochondrion} + pyruvate{Mitochondrion}
			837	H2O{Vacuole} + manninotriose{Vacuole} -> melibiose{Vacuole} + beta-D-galactose{Vacuole}
			838	1-phosphatidyl-1D-myo-inositol 4,5-bisphosphate{Mitochondrion} + ATP{Mitochondrion} -> ADP{Mitochondrion} + Phosphatidylinositol-3,4,5-trisphosphate{Mitochondrion}
			839	1-phosphatidyl-1D-myo-inositol 4,5-bisphosphate{Plastid} + ATP{Plastid} -> Phosphatidylinositol-3,4,5-trisphosphate{Plastid} + ADP{Plastid}
			840	2 * H+{Plastid} + 2-succinyl-5-enolpyruvyl-6-hydroxy-3-cyclohexene-1-carboxylate = (1R,6R)-6-hydroxy-2-succinylcyclohexa-2,4-diene-1-carboxylate{Plastid} + pyruvate{Plastid}
			841	isobutyryl-CoA + FAD{Mitochondrion} -> FADH2{Mitochondrion} + methylacrylyl-CoA{Mitochondrion}
			842	5-methyl-THF{Plastid} + L-homocysteine{Plastid} -> tetrahydrofolate{Plastid} + L-methionine{Plastid}
			843	L-ascorbate{Cytoplasm} ->
			844	NADP+{Cytoplasm} + H2O{Cytoplasm} + 3-hydroxybenzaldehyde{Cytoplasm} = NADPH{Cytoplasm} + H+{Cytoplasm} + 3-hydroxybenzoate{Cytoplasm}
			845	H2O{Vacuole} + salicyloyl-CoA{Vacuole} = salicylate{Vacuole} + "coenzyme A"{Vacuole}
			846	H2O{Peroxisome} + salicyloyl-CoA{Peroxisome} = salicylate{Peroxisome} + "coenzyme A"{Peroxisome}
			847	raffinose{Cytoplasm} = raffinose{Plastid}
			848	PRENAL[c] = 3-methyl-2-butenal{Endoplasmic_reticulum}
			849	phosphate{Cytoplasm} = phosphate{Golgi_appratus}
			850	L-gulono-1,4-lactone{Mitochondrion} = L-ascorbate{Mitochondrion} + 2 * H+{Mitochondrion}
			851	chlorophyllide a + "geranylgeranyl diphosphate"{Plastid} = diphosphate{Plastid} + "geranylgeranyl-chlorophyll a"
			852	phosphate{Cytoplasm} = phosphate{Mitochondrion}
			853	H2O{Plastid} + 3-hydroxybenzaldehyde{Plastid} + NADP+{Plastid} = H+{Plastid} + 3-hydroxybenzoate{Plastid} + NADPH{Plastid}
			854	putrescine{Cytoplasm} = putrescine{Vacuole}
			855	OPC8-CoA + O2{Peroxisome} -> H2O2{Peroxisome} + OPC8-trans-2-enoyl-CoA
			856	NADP+{Endoplasmic_reticulum} + H2O{Endoplasmic_reticulum} + 3-hydroxybenzaldehyde{Endoplasmic_reticulum} = 3-hydroxybenzoate{Endoplasmic_reticulum} + NADPH{Endoplasmic_reticulum} + H+{Endoplasmic_reticulum}
			857	PRENAL[c] = 3-methyl-2-butenal{Vacuole}
			858	ammonia{Endoplasmic_reticulum} + UTP{Endoplasmic_reticulum} + ATP{Endoplasmic_reticulum} -> CTP{Endoplasmic_reticulum} + phosphate{Endoplasmic_reticulum} + 3 * H+{Endoplasmic_reticulum} + ADP{Endoplasmic_reticulum}
			859	phosphate{Cytoplasm} = phosphate{Peroxisome}
			860	2-methylacetoacetyl-CoA + "coenzyme A"{Peroxisome} -> propionyl-CoA{Peroxisome} + acetyl-CoA{Peroxisome}
			861	1-phosphatidyl-1D-myo-inositol 4,5-bisphosphate{Cytoplasm} + ATP{Cytoplasm} -> Phosphatidylinositol-3,4,5-trisphosphate{Cytoplasm} + ADP{Cytoplasm}
			862	phosphate{Cytoplasm} = phosphate{Plastid}
			863	glutathione disulfide{Cytoplasm} = "glutathione disulfide"{Plastid}
			864	pyruvate{Plastid} + "2-(alpha-Hydroxyethyl)thiamine diphosphate"{Plastid} -> (S)-2-Acetolactate{Plastid} + "thiamine pyrophosphate"{Plastid}
			865	phosphate{Cytoplasm} = phosphate{Endoplasmic_reticulum}
			866	phosphate{Cytoplasm} = phosphate{Vacuole}
			867	H2O{Cytoplasm} + alpha-Naphthol{Cytoplasm} = 1,4-Dihydroxynaphthalene{Cytoplasm} + 2 * H+{Cytoplasm}
			868	18:2-16:0-MGDG{Cytoplasm} = 18:2-16:0-MGDG{Mitochondrion}
			869	L-serine{Peroxisome} + glyoxylate{Peroxisome} = hydroxypyruvate{Peroxisome} + glycine{Peroxisome}
			870	4-amino-4-deoxychorismate -> p-aminobenzoate{Plastid} + pyruvate{Plastid}
			871	L-arabinose + ATP{Cytoplasm} -> "beta-L-arabinose 1-phosphate" + ADP{Cytoplasm}
			872	FMN{Cytoplasm} + ATP{Cytoplasm} -> FAD{Cytoplasm} + diphosphate{Cytoplasm}
			873	H+{Plastid} + "reduced ferredoxin"{Plastid} + NAD+{Plastid} = "an oxidized ferredoxin"{Plastid} + NADH{Plastid}
			874	dATP{Plastid} + D-Glucosamine{Plastid} = dADP{Plastid} + D-glucosamine-6-phosphate{Plastid}
			875	NADP+{Cytoplasm} + H2O{Cytoplasm} + "betaine aldehyde"{Cytoplasm} = NADPH{Cytoplasm} + 2 * H+{Cytoplasm} + "glycine betaine"{Cytoplasm}
			876	18:2-16:0-MGDG{Cytoplasm} = 18:2-16:0-MGDG{Endoplasmic_reticulum}
			877	ATP{Mitochondrion} + FMN{Mitochondrion} -> FAD{Mitochondrion} + diphosphate{Mitochondrion}
			878	ATP{Plastid} + FMN{Plastid} -> diphosphate{Plastid} + FAD{Plastid}
			879	urea{Cytoplasm} =
			880	3-hydroxypropionyl-CoA{Peroxisome} = H2O{Peroxisome} + acrylyl-CoA{Peroxisome}
			881	L-arginino-succinate -> L-arginine{Plastid} + fumarate{Plastid}
			882	H+{Vacuole} + salicylate{Cytoplasm} -> salicylate{Vacuole} + H+{Cytoplasm}
			883	phosphate{Peroxisome} + Sulfoacetaldehyde{Peroxisome} + H+{Peroxisome} = sulfite{Peroxisome} + "Acetyl phosphate"{Peroxisome}
			884	D-Glucosamine{Mitochondrion} + dATP{Mitochondrion} = D-glucosamine-6-phosphate{Mitochondrion} + dADP{Mitochondrion}
			885	acetoacetate{Cytoplasm} = acetoacetate{Mitochondrion}
			886	reduced thioredoxin{Cytoplasm} + ADP{Cytoplasm} -> "an oxidized thioredoxin"{Cytoplasm} + H2O{Cytoplasm} + dADP{Cytoplasm}
			887	H2O{Mitochondrion} + NADP+{Mitochondrion} + 4-aminobutanal{Mitochondrion} -> H+{Mitochondrion} + 4-aminobutyrate{Mitochondrion} + NADPH{Mitochondrion}
			888	diphosphate{Golgi_appratus} + UDP-D-galacturonate{Golgi_appratus} = UTP{Golgi_appratus} + "alpha-D-galacturonate 1-phosphate"{Golgi_appratus}
			889	H2O{Plastid} + NADP+{Plastid} + 4-aminobutanal{Plastid} -> H+{Plastid} + NADPH{Plastid} + 4-aminobutyrate{Plastid}
			890	Sulfoacetaldehyde{Plastid} + phosphate{Plastid} + H+{Plastid} = sulfite{Plastid} + "Acetyl phosphate"{Plastid}
			891	NADP+{Cytoplasm} + H2O{Cytoplasm} + 4-aminobutanal{Cytoplasm} -> 4-aminobutyrate{Cytoplasm} + NADPH{Cytoplasm} + H+{Cytoplasm}
			892	UDP-D-galacturonate{Mitochondrion} + diphosphate{Mitochondrion} = "alpha-D-galacturonate 1-phosphate"{Mitochondrion} + UTP{Mitochondrion}
			893	UDP-D-galacturonate{Plastid} + diphosphate{Plastid} = UTP{Plastid} + "alpha-D-galacturonate 1-phosphate"{Plastid}
			894	Sulfoacetaldehyde{Mitochondrion} + phosphate{Mitochondrion} + H+{Mitochondrion} = "Acetyl phosphate"{Mitochondrion} + sulfite{Mitochondrion}
			895	H2O{Plastid} + "D-myo-Inositol (1)-monophosphate" -> phosphate{Plastid} + 2 * H+{Plastid} + myo-inositol{Plastid}
			896	pyridoxamine 5'-phosphate{Cytoplasm} + pyruvate{Cytoplasm} = D-alanine{Cytoplasm} + "pyridoxal 5'-phosphate"{Cytoplasm}
			897	phosphate{Cytoplasm} + H+{Cytoplasm} + Sulfoacetaldehyde{Cytoplasm} = "Acetyl phosphate"{Cytoplasm} + sulfite{Cytoplasm}
			898	glyoxylate{Plastid} + L-serine{Plastid} = hydroxypyruvate{Plastid} + glycine{Plastid}
			899	tetrahydrodipicolinate + NAD+{Plastid} = L-2,3-dihydrodipicolinate + H+{Plastid} + NADH{Plastid}
			900	pyridoxamine 5'-phosphate{Plastid} + pyruvate{Plastid} = D-alanine{Plastid} + "pyridoxal 5'-phosphate"{Plastid}
			901	acetoacetate{Cytoplasm} = acetoacetate{Vacuole}
			902	1-aminocyclopropane-1-carboxylate{Cytoplasm} + O2{Cytoplasm} + L-ascorbate{Cytoplasm} -> L-dehydro-ascorbate{Cytoplasm} + 2 * H2O{Cytoplasm} + ethylene + CO2{Cytoplasm} + "hydrogen cyanide"{Cytoplasm}
			903	retinol{Plastid} + NAD+{Plastid} = H+{Plastid} + NADH{Plastid} + retinal{Plastid}
			904	phosphate{Vacuole} + maltotetraose{Vacuole} + 3 * H+{Vacuole} = "alpha-D-glucose 1-phosphate"{Vacuole} + maltotriose{Vacuole}
			905	reduced NrdH glutaredoxin-like protein{Cytoplasm} =
			906	dTTP{Cytoplasm} = dTTP{Vacuole}
			907	phosphate{Plastid} + maltotetraose{Plastid} + 3 * H+{Plastid} = "alpha-D-glucose 1-phosphate"{Plastid} + maltotriose{Plastid}
			908	squalene{Cytoplasm} = squalene{Endoplasmic_reticulum}
			909	diphosphate{Vacuole} + H2O{Vacuole} -> 2 * phosphate{Vacuole} + 6 * H+{Vacuole}
			910	H2O{Plastid} + "3-deoxy-D-manno-octulosonate 8-P" -> 3-deoxy-D-manno-octulosonate{Plastid} + phosphate{Plastid} + 3 * H+{Plastid}
			911	Fe2+{Cytoplasm} = Fe2+{Mitochondrion}
			912	cis-2-methylaconitate{Cytoplasm} = cis-2-methylaconitate{Endoplasmic_reticulum}
			913	diphosphate{Vacuole} + UDP-D-galacturonate{Vacuole} = UTP{Vacuole} + "alpha-D-galacturonate 1-phosphate"{Vacuole}
			914	H2O{Plastid} + diphosphate{Plastid} -> 2 * phosphate{Plastid} + 6 * H+{Plastid}
			915	H2O{Vacuole} + L-1-glycero-3-phosphocholine = phosphoryl-choline + glycerol{Vacuole}
			916	dTTP{Cytoplasm} = dTTP{Golgi_appratus}
			917	Fe2+{Cytoplasm} = Fe2+{Vacuole}
			918	Naphthalene-1,2-diol{Cytoplasm} + O2{Cytoplasm} -> 2-Hydroxychromene-2-carboxylate{Cytoplasm}
			919	5-amino-6-(5'-phosphoribosylamino)uracil + H+{Plastid} + NADPH{Plastid} -> 5-amino-6-(5'-phosphoribitylamino)uracil + NADP+{Plastid}
			920	GDP-D-glucose{Cytoplasm} = GDP{Cytoplasm} + cellulose{Cytoplasm}
			921	N2-Succinyl-L-arginine{Cytoplasm} = N2-Succinyl-L-arginine{Vacuole}
			922	NADP+{Peroxisome} + H2O{Peroxisome} + "betaine aldehyde"{Peroxisome} = NADPH{Peroxisome} + 2 * H+{Peroxisome} + "glycine betaine"{Peroxisome}
			923	O2{Cytoplasm} + myo-inositol{Cytoplasm} -> H2O{Cytoplasm} + glucuronate{Cytoplasm}
			924	O2{Vacuole} + Naphthalene-1,2-diol{Vacuole} -> 2-Hydroxychromene-2-carboxylate{Vacuole}
			925	Naphthalene-1,2-diol{Peroxisome} + O2{Peroxisome} -> 2-Hydroxychromene-2-carboxylate{Peroxisome}
			926	D-erythro-imidazole-glycerol-phosphate -> H2O{Plastid} + "imidazole acetol-phosphate"
			927	3-hydroxypropionyl-CoA{Cytoplasm} = H2O{Cytoplasm} + acrylyl-CoA{Cytoplasm}
			928	hexanoyl-CoA{Cytoplasm} = hexanoyl-CoA{Plastid}
			929	myo-inositol{Plastid} + O2{Plastid} -> H2O{Plastid} + glucuronate{Plastid}
			930	H2O{Vacuole} + alpha-Naphthol{Vacuole} = 2 * H+{Vacuole} + 1,4-Dihydroxynaphthalene{Vacuole}
			931	coenzyme A{Plastid} + NAD+{Plastid} + pyruvate{Plastid} = CO2{Plastid} + acetyl-CoA{Plastid} + H+{Plastid} + NADH{Plastid}
			932	NAD+{Mitochondrion} + "coenzyme A"{Mitochondrion} + pyruvate{Mitochondrion} = NADH{Mitochondrion} + H+{Mitochondrion} + CO2{Mitochondrion} + acetyl-CoA{Mitochondrion}
			933	hexanoyl-CoA{Cytoplasm} = hexanoyl-CoA{Peroxisome}
			934	2 * GTP{Peroxisome} = "P1,P4-bis(5'-guanosyl) tetraphosphate"{Peroxisome} + diphosphate{Peroxisome}
			935	tRNAGlu{Cytoplasm} = tRNAGlu{Mitochondrion}
			936	18:2-16:0-MGDG{Plastid} = 2 * H+{Plastid} + 18:2-16:1-MGDG{Plastid}
			937	tRNAGlu{Cytoplasm} = tRNAGlu{Plastid}
			938	NAD+{Golgi_appratus} + hexadecanol = H+{Golgi_appratus} + palmitaldehyde{Golgi_appratus} + NADH{Golgi_appratus}
			939	dihydro-neo-pterin -> glycolaldehyde{Cytoplasm} + 6-hydroxymethyl-dihydropterin
			940	2 * GTP{Endoplasmic_reticulum} = diphosphate{Endoplasmic_reticulum} + "P1,P4-bis(5'-guanosyl) tetraphosphate"{Endoplasmic_reticulum}
			941	gamma-tocopherol + S-adenosyl-L-methionine{Plastid} -> alpha-tocopherol{Plastid} + S-adenosyl-L-homocysteine{Plastid} + H+{Plastid}
			942	GDP-4-dehydro-6-deoxy-D-mannose{Cytoplasm} = GDP-4-dehydro-6-deoxy-D-mannose{Plastid}
			943	beta-D-Fructose 1,6-bisphosphate{Mitochondrion} = "dihydroxyacetone phosphate"{Mitochondrion} + D-glyceraldehyde-3-phosphate{Mitochondrion}
			944	H+{Vacuole} + O2{Vacuole} + NADH{Vacuole} + 2-Hydroxyphenylacetate{Vacuole} -> H2O{Vacuole} + NAD+{Vacuole} + homogentisate{Vacuole}
			945	3-hydroxy-isobutyrate{Cytoplasm} = 3-hydroxy-isobutyrate{Peroxisome}
			946	beta-D-Fructose 1,6-bisphosphate{Cytoplasm} = "dihydroxyacetone phosphate"{Cytoplasm} + D-glyceraldehyde-3-phosphate{Cytoplasm}
			947	H+{Plastid} + NADPH{Plastid} + trans-Dec-2-enoyl-CoA{Plastid} -> decanoyl-CoA{Plastid} + NADP+{Plastid}
			948	H2O{Plastid} + cystathionine{Plastid} -> L-homocysteine{Plastid} + ammonia{Plastid} + pyruvate{Plastid}
			949	galacturonate{Cytoplasm} = galacturonate{Golgi_appratus}
			950	H2O{Cytoplasm} + "oxidized electron transferring flavoprotein"{Cytoplasm} + Dimethylamine{Cytoplasm} = formaldehyde{Cytoplasm} + "reduced electron transferring flavoprotein"{Cytoplasm} + 2 * H+{Cytoplasm} + Methylamine{Cytoplasm}
			951	NAD+{Mitochondrion} + H2O{Mitochondrion} + 3-Butyn-1-al{Mitochondrion} = NADH{Mitochondrion} + H+{Mitochondrion} + 3-Butynoate{Mitochondrion}
			952	an oxidized thioredoxin{Cytoplasm} = "an oxidized thioredoxin"{Endoplasmic_reticulum}
			953	H2O{Cytoplasm} + "oxidized electron transferring flavoprotein"{Cytoplasm} + Trimethylamine{Cytoplasm} = formaldehyde{Cytoplasm} + "reduced electron transferring flavoprotein"{Cytoplasm} + Dimethylamine{Cytoplasm} + 2 * H+{Cytoplasm}
			954	coniferin{Cytoplasm} = coniferin{Endoplasmic_reticulum}
			955	D-glucosamine-6-phosphate{Mitochondrion} + acetyl-CoA{Mitochondrion} = N-acetyl-D-glucosamine-6-phosphate + "coenzyme A"{Mitochondrion}
			956	ATP{Plastid} + "4-(cytidine 5'-diphospho)-2-C-methyl-D-erythritol" -> "2-phospho-4-(cytidine 5'-diphospho)-2-C-methyl-D-erythritol" + ADP{Plastid}
			957	H2O{Cytoplasm} + NAD+{Cytoplasm} + 3-Butyn-1-al{Cytoplasm} = 3-Butynoate{Cytoplasm} + NADH{Cytoplasm} + H+{Cytoplasm}
			958	shikimate-3-phosphate + phosphoenolpyruvate{Plastid} = phosphate{Plastid} + 3 * H+{Plastid} + 5-enolpyruvyl-shikimate-3-phosphate{Plastid}
			959	dTDP-D-glucose{Cytoplasm} = dTDP-4-dehydro-6-deoxy-D-glucose{Cytoplasm} + H2O{Cytoplasm}
			960	retinol{Cytoplasm} = retinol{Plastid}
			961	Trimethylamine{Peroxisome} + "oxidized electron transferring flavoprotein"{Peroxisome} + H2O{Peroxisome} = 2 * H+{Peroxisome} + formaldehyde{Peroxisome} + Dimethylamine{Peroxisome} + "reduced electron transferring flavoprotein"{Peroxisome}
			962	acetaldehyde{Mitochondrion} + H2O{Mitochondrion} + NADP+{Mitochondrion} = 2 * H+{Mitochondrion} + NADPH{Mitochondrion} + acetate{Mitochondrion}
			963	sinapyl-alcohol + UDP-D-glucose{Cytoplasm} -> syringin + UDP{Cytoplasm}
			964	verbascose{Cytoplasm} = verbascose{Plastid}
			965	2 * H+{Plastid} + 3 * O2{Plastid} + "protoporphyrinogen IX"{Plastid} -> "protoporphyrin IX" + 3 * H2O2{Plastid}
			966	oxidized electron transferring flavoprotein{Plastid} + H2O{Plastid} + Trimethylamine{Plastid} = Dimethylamine{Plastid} + 2 * H+{Plastid} + "reduced electron transferring flavoprotein"{Plastid} + formaldehyde{Plastid}
			967	H2O{Plastid} + NADP+{Plastid} + acetaldehyde{Plastid} = 2 * H+{Plastid} + acetate{Plastid} + NADPH{Plastid}
			968	lanosterol[c] + NADPH{Cytoplasm} + O2{Cytoplasm} -> NADP+{Cytoplasm} + formate{Cytoplasm} + 3 * H+{Cytoplasm} + 4,4-dimethyl-5-alpha-cholesta-8,14,24-trien-3-beta-ol
			969	trans-Tetradec-2-enoyl-CoA{Cytoplasm} = trans-Tetradec-2-enoyl-CoA{Peroxisome}
			970	D-erythro-3-Methylmalate + NAD+{Plastid} -> CO2{Plastid} + 2-oxobutanoate{Plastid} + H+{Plastid} + NADH{Plastid}
			971	guanine{Cytoplasm} = guanine{Vacuole}
			972	verbascose{Cytoplasm} = verbascose{Vacuole}
			973	trans-Tetradec-2-enoyl-CoA{Cytoplasm} = trans-Tetradec-2-enoyl-CoA{Mitochondrion}
			974	verbascose{Cytoplasm} = verbascose{Endoplasmic_reticulum}
			975	oxidized electron transferring flavoprotein{Peroxisome} + H2O{Peroxisome} + Dimethylamine{Peroxisome} = Methylamine{Peroxisome} + 2 * H+{Peroxisome} + formaldehyde{Peroxisome} + "reduced electron transferring flavoprotein"{Peroxisome}
			976	guanine{Cytoplasm} = guanine{Plastid}
			977	NADP+{Cytoplasm} + H2O{Cytoplasm} + acetaldehyde{Cytoplasm} = acetate{Cytoplasm} + NADPH{Cytoplasm} + 2 * H+{Cytoplasm}
			978	retinol{Cytoplasm} = retinol{Peroxisome}
			979	phosphoenolpyruvate{Cytoplasm} = phosphoenolpyruvate{Endoplasmic_reticulum}
			980	dTDP-D-glucose{Mitochondrion} = dTDP-4-dehydro-6-deoxy-D-glucose{Mitochondrion} + H2O{Mitochondrion}
			981	dTDP-D-glucose{Plastid} = H2O{Plastid} + dTDP-4-dehydro-6-deoxy-D-glucose{Plastid}
			982	ATP{Plastid} + uridine{Plastid} -> UMP + ADP{Plastid}
			983	phosphoenolpyruvate{Cytoplasm} = phosphoenolpyruvate{Vacuole}
			984	oxidized electron transferring flavoprotein{Plastid} + H2O{Plastid} + Dimethylamine{Plastid} = Methylamine{Plastid} + 2 * H+{Plastid} + "reduced electron transferring flavoprotein"{Plastid} + formaldehyde{Plastid}
			985	H2O{Vacuole} + cellulose{Vacuole} -> beta-D-glucose{Vacuole}
			986	D-4'-phosphopantothenate + L-cysteine{Cytoplasm} + CTP{Cytoplasm} -> diphosphate{Cytoplasm} + R-4'-phosphopantothenoyl-L-cysteine + CMP{Cytoplasm}
			987	ATP{Plastid} + UMP = UDP{Plastid} + ADP{Plastid}
			988	NAD+{Cytoplasm} + L-proline{Cytoplasm} = NADH{Cytoplasm} + H+{Cytoplasm} + "pyrroline 5-carboxylate"
			989	NADPH{Cytoplasm} = NADPH{Golgi_appratus}
			990	maltose{Cytoplasm} = maltose{Vacuole}
			991	Terephthalate{Cytoplasm} = Terephthalate{Plastid}
			992	H2O{Plastid} + cellulose{Plastid} -> beta-D-glucose{Plastid}
			993	NADPH{Cytoplasm} = NADPH{Mitochondrion}
			994	D-xylulose-5-phosphate{Cytoplasm} = D-xylulose-5-phosphate{Endoplasmic_reticulum}
			995	NADPH{Cytoplasm} = NADPH{Plastid}
			996	maltose{Cytoplasm} = maltose{Plastid}
			997	3-hydroxy-isobutyrate{Cytoplasm} + NAD+{Cytoplasm} = NADH{Cytoplasm} + methylmalonate-semialdehyde{Cytoplasm} + H+{Cytoplasm}
			998	NADPH{Cytoplasm} = NADPH{Endoplasmic_reticulum}
			999	18:3-16:0-MGDG{Plastid} = 2 * H+{Plastid} + 18:3-16:1-MGDG{Plastid}
			1000	D-xylulose-5-phosphate{Cytoplasm} = D-xylulose-5-phosphate{Vacuole}
			1001	UDP-galactose{Endoplasmic_reticulum} + myo-inositol{Endoplasmic_reticulum} -> galactinol{Endoplasmic_reticulum} + UDP{Endoplasmic_reticulum}
			1002	UDP-galactose{Plastid} + myo-inositol{Plastid} -> UDP{Plastid} + galactinol{Plastid}
			1003	NADPH{Cytoplasm} = NADPH{Vacuole}
			1004	NADPH{Cytoplasm} = NADPH{Peroxisome}
			1005	UDP-galactose{Mitochondrion} + myo-inositol{Mitochondrion} -> UDP{Mitochondrion} + galactinol{Mitochondrion}
			1006	Selenocystathionine{Cytoplasm} = Selenocystathionine{Plastid}
			1007	GTP{Plastid} + uridine{Plastid} -> GDP{Plastid} + UMP
			1008	NAD+{Mitochondrion} + 3-hydroxy-isobutyrate{Mitochondrion} = NADH{Mitochondrion} + methylmalonate-semialdehyde{Mitochondrion} + H+{Mitochondrion}
			1009	Terephthalate{Cytoplasm} = Terephthalate{Mitochondrion}
			1010	L-ornithine{Cytoplasm} =
			1011	L-serine{Vacuole} + L-homocysteine{Vacuole} -> cystathionine{Vacuole} + H2O{Vacuole}
			1012	L-aspartyl-4-phosphate{Cytoplasm} = L-aspartyl-4-phosphate{Plastid}
			1013	L-aspartyl-4-phosphate{Cytoplasm} = L-aspartyl-4-phosphate{Mitochondrion}
			1014	coumaraldehyde{Cytoplasm} = coumaraldehyde{Peroxisome}
			1015	isopentenyl diphosphate{Plastid} + dimethylallyl-pyrophosphate -> diphosphate{Plastid} + geranyl-PP{Plastid}
			1016	orotidine-5'-phosphate + diphosphate{Plastid} = "5-phosphoribosyl 1-pyrophosphate"{Plastid} + orotate
			1017	H2O{Plastid} + 3-Butyn-1-al{Plastid} + NAD+{Plastid} = H+{Plastid} + NADH{Plastid} + 3-Butynoate{Plastid}
			1018	L-arginine{Cytoplasm} =
			1019	p-hydroxyphenylpyruvate{Cytoplasm} + L-alanine{Cytoplasm} = L-tyrosine{Cytoplasm} + pyruvate{Cytoplasm}
			1020	D-lactaldehyde + NAD+{Plastid} = H+{Plastid} + NADH{Plastid} + methylglyoxal{Plastid}
			1021	octanoyl-CoA{Cytoplasm} = octanoyl-CoA{Peroxisome}
			1022	24-methylenecholesterol + NADPH{Endoplasmic_reticulum} + H+{Endoplasmic_reticulum} -> NADP+{Endoplasmic_reticulum} + campesterol
			1023	L-homocysteine{Cytoplasm} + L-serine{Cytoplasm} -> H2O{Cytoplasm} + cystathionine{Cytoplasm}
			1024	dimethylallyl-pyrophosphate + AMP{Plastid} -> diphosphate{Plastid} + isopentenyladenosine-5'-monophosphate
			1025	beta-D-Fructose 1,6-bisphosphate{Plastid} = "dihydroxyacetone phosphate"{Plastid} + D-glyceraldehyde-3-phosphate{Plastid}
			1026	H2O{Plastid} + thiamin{Plastid} = 4-methyl-5-(beta-hydroxyethyl)thiazole + hydroxymethylpyrimidine + H+{Plastid}
			1027	octanoyl-CoA{Cytoplasm} = octanoyl-CoA{Plastid}
			1028	glycine{Plastid} + 5-phospho-beta-D-ribosyl-amine + ATP{Plastid} = phosphate{Plastid} + 5-phospho-ribosyl-glycineamide{Plastid} + 3 * H+{Plastid} + ADP{Plastid}
			1029	H2O{Cytoplasm} + cellulose{Cytoplasm} -> beta-D-glucose{Cytoplasm}
			1030	H2O{Plastid} + D-erythrose-4-phosphate{Plastid} + phosphoenolpyruvate{Plastid} -> 3-deoxy-D-arabino-heptulosonate-7-phosphate + phosphate{Plastid} + 3 * H+{Plastid}
			1031	reduced ferredoxin{Cytoplasm} = "reduced ferredoxin"{Endoplasmic_reticulum}
			1032	NAD+{Cytoplasm} + phosphate{Cytoplasm} + D-glyceraldehyde-3-phosphate{Cytoplasm} + 2 * H+{Cytoplasm} = NADH{Cytoplasm} + 1,3-diphosphateglycerate{Cytoplasm}
			1033	succinyl-CoA{Peroxisome} + H2O{Peroxisome} = succinate{Peroxisome} + "coenzyme A"{Peroxisome}
			1034	succinyl-CoA{Vacuole} + H2O{Vacuole} = succinate{Vacuole} + "coenzyme A"{Vacuole}
			1035	H2O{Peroxisome} + N-Formimino-L-aspartate{Peroxisome} = ammonia{Peroxisome} + N-Formyl-L-aspartate{Peroxisome}
			1036	trans-Hexadec-2-enoyl-[acp] + H+{Plastid} + NADH{Plastid} = NAD+{Plastid} + Hexadecanoyl-[acp]
			1037	NADPH{Endoplasmic_reticulum} + H+{Endoplasmic_reticulum} + O2{Endoplasmic_reticulum} + "coniferyl alcohol"{Endoplasmic_reticulum} -> NADP+{Endoplasmic_reticulum} + "5-Hydroxyconiferyl alcohol"{Endoplasmic_reticulum} + H2O{Endoplasmic_reticulum}
			1038	reduced ferredoxin{Cytoplasm} = "reduced ferredoxin"{Peroxisome}
			1039	H2O{Cytoplasm} + CO2{Cytoplasm} = H2CO3{Cytoplasm}
			1040	2 * H2O{Cytoplasm} + NAD+{Cytoplasm} + D-Glucuronolactone{Cytoplasm} = D-Glucarate{Cytoplasm} + NADH{Cytoplasm} + H+{Cytoplasm}
			1041	N-Formimino-L-aspartate{Mitochondrion} + H2O{Mitochondrion} = ammonia{Mitochondrion} + N-Formyl-L-aspartate{Mitochondrion}
			1042	H2O{Plastid} + N-Formimino-L-aspartate{Plastid} = ammonia{Plastid} + N-Formyl-L-aspartate{Plastid}
			1043	H2O{Mitochondrion} + CO2{Mitochondrion} = H2CO3{Mitochondrion}
			1044	2 * NADH{Endoplasmic_reticulum} + stearoyl-CoA + malonyl-CoA{Endoplasmic_reticulum} + 2 * H+{Endoplasmic_reticulum} = arachidoyl-CoA + 2 * NAD+{Endoplasmic_reticulum} + H2O{Endoplasmic_reticulum} + "coenzyme A"{Endoplasmic_reticulum} + CO2{Endoplasmic_reticulum}
			1045	L-cysteine{Plastid} + alpha-ketoglutarate{Plastid} = DL-Glutamate{Plastid} + 3-mercaptopyruvate{Plastid}
			1046	NAD+{Mitochondrion} + D-Glucuronolactone{Mitochondrion} + 2 * H2O{Mitochondrion} = D-Glucarate{Mitochondrion} + NADH{Mitochondrion} + H+{Mitochondrion}
			1047	NADP+{Peroxisome} + testosterone = NADPH{Peroxisome} + H+{Peroxisome} + androst-4-ene-3,17-dione
			1048	xylulose{Endoplasmic_reticulum} + ATP{Endoplasmic_reticulum} = D-xylulose-5-phosphate{Endoplasmic_reticulum} + ADP{Endoplasmic_reticulum}
			1049	beta-L-fucose 1-phosphate{Cytoplasm} = "beta-L-fucose 1-phosphate"{Plastid}
			1050	L-cysteine{Mitochondrion} + alpha-ketoglutarate{Mitochondrion} = 3-mercaptopyruvate{Mitochondrion} + DL-Glutamate{Mitochondrion}
			1051	dGTP{Cytoplasm} ->
			1052	2 * H2O{Plastid} + NAD+{Plastid} + D-Glucuronolactone{Plastid} = H+{Plastid} + NADH{Plastid} + D-Glucarate{Plastid}
			1053	alpha-ketoglutarate{Peroxisome} + L-cysteine{Peroxisome} = DL-Glutamate{Peroxisome} + 3-mercaptopyruvate{Peroxisome}
			1054	cellobiose + H2O{Endoplasmic_reticulum} = 2 * D-glucose{Endoplasmic_reticulum}
			1055	beta-L-fucose 1-phosphate{Cytoplasm} = "beta-L-fucose 1-phosphate"{Golgi_appratus}
			1056	ATP{Vacuole} + xylulose{Vacuole} = ADP{Vacuole} + D-xylulose-5-phosphate{Vacuole}
			1057	D-ribose-5-phosphate{Cytoplasm} + D-xylulose-5-phosphate{Cytoplasm} = D-sedoheptulose-7-phosphate{Cytoplasm} + D-glyceraldehyde-3-phosphate{Cytoplasm}
			1058	NADPH{Peroxisome} + O2{Peroxisome} + H+{Peroxisome} + benzoyl-CoA{Peroxisome} = NADP+{Peroxisome} + H2O{Peroxisome} + salicyloyl-CoA{Peroxisome}
			1059	benzoyl-CoA{Vacuole} + NADPH{Vacuole} + H+{Vacuole} + O2{Vacuole} = H2O{Vacuole} + salicyloyl-CoA{Vacuole} + NADP+{Vacuole}
			1060	UDP-galactose{Mitochondrion} + 18:3-16:0-MGDG{Mitochondrion} -> 18:3-16:0-DGDG{Mitochondrion} + UDP{Mitochondrion}
			1061	L-dehydro-ascorbate{Cytoplasm} = L-dehydro-ascorbate{Mitochondrion}
			1062	H2O{Cytoplasm} + NAD+{Cytoplasm} + D-Glyceraldehyde{Cytoplasm} = glycerate{Cytoplasm} + NADH{Cytoplasm} + H+{Cytoplasm}
			1063	UDP-galactose{Plastid} + 18:3-16:0-MGDG{Plastid} -> 18:3-16:0-DGDG{Plastid} + UDP{Plastid}
			1064	ATP{Mitochondrion} + "D-myo-inositol (3)-monophosphate"{Mitochondrion} -> ADP{Mitochondrion} + H+{Mitochondrion} + "D-myo-inositol (3,4)-bisphosphate"{Mitochondrion}
			1065	D-ribose-5-phosphate{Cytoplasm} = D-ribose-5-phosphate{Plastid}
			1066	NADPH{Cytoplasm} + H+{Cytoplasm} + 4,4-dimethyl-5-alpha-cholesta-8,14,24-trien-3-beta-ol -> 4,4-dimethyl-5alpha-cholesta-8,24-dien-3-beta-ol + NADP+{Cytoplasm}
			1067	L-dehydro-ascorbate{Cytoplasm} = L-dehydro-ascorbate{Plastid}
			1068	trans-zeatin{Cytoplasm} =
			1069	NAD+{Mitochondrion} + D-Glyceraldehyde{Mitochondrion} + H2O{Mitochondrion} = NADH{Mitochondrion} + H+{Mitochondrion} + glycerate{Mitochondrion}
			1070	L-phenylalanine{Cytoplasm} -> ammonia{Cytoplasm} + trans-cinnamate{Cytoplasm}
			1071	2-coumarate{Cytoplasm} + UDP-D-glucose{Cytoplasm} = trans-beta-D-Glucosyl-2-hydroxycinnamate{Cytoplasm} + UDP{Cytoplasm}
			1072	alpha-tocopherol{Cytoplasm} ->
			1073	D-xylulose-5-phosphate{Plastid} + D-ribose-5-phosphate{Plastid} = D-glyceraldehyde-3-phosphate{Plastid} + D-sedoheptulose-7-phosphate{Plastid}
			1074	D-ribose-5-phosphate{Cytoplasm} = D-ribose-5-phosphate{Peroxisome}
			1075	an oxidized ferredoxin{Cytoplasm} = "an oxidized ferredoxin"{Endoplasmic_reticulum}
			1076	L-glutamyl-tRNAGlu{Plastid} + H+{Plastid} + NADPH{Plastid} -> tRNAGlu{Plastid} + NADP+{Plastid} + glutamate-1-semialdehyde
			1077	2 * "oxidized cytochrome c" + L-galactono-1,4-lactone{Mitochondrion} -> 2 * "reduced cytochrome c" + L-ascorbate{Mitochondrion} + 2 * H+{Mitochondrion}
			1078	S-adenosyl-L-methionine{Mitochondrion} + 2-Polyprenyl-6-hydroxyphenol = S-adenosyl-L-homocysteine{Mitochondrion} + H+{Mitochondrion} + 2-Polyprenyl-6-methoxyphenol{Mitochondrion}
			1079	2-coumarate{Vacuole} + UDP-D-glucose{Vacuole} = trans-beta-D-Glucosyl-2-hydroxycinnamate{Vacuole} + UDP{Vacuole}
			1080	an oxidized ferredoxin{Cytoplasm} = "an oxidized ferredoxin"{Peroxisome}
			1081	H2O{Plastid} + phosphoadenosine-5'-phosphosulfate{Plastid} -> "adenosine 5'-phosphosulfate"{Plastid} + phosphate{Plastid} + 3 * H+{Plastid}
			1082	2-coumarate{Plastid} + UDP-D-glucose{Plastid} = UDP{Plastid} + trans-beta-D-Glucosyl-2-hydroxycinnamate{Plastid}
			1083	NADPH{Peroxisome} + H+{Peroxisome} + "glutathione disulfide"{Peroxisome} -> NADP+{Peroxisome} + 2 * glutathione{Peroxisome}
			1084	L-erythro-4-hydroxy-glutamate{Cytoplasm} = L-erythro-4-hydroxy-glutamate{Plastid}
			1085	prephytoene diphosphate = diphosphate{Plastid} + 15-cis-Phytoene
			1086	H+{Plastid} + "glutathione disulfide"{Plastid} + NADPH{Plastid} -> NADP+{Plastid} + 2 * glutathione{Plastid}
			1087	antheraxanthin + H+{Plastid} + O2{Plastid} + NADPH{Plastid} -> H2O{Plastid} + violaxanthin + NADP+{Plastid}
			1088	L-erythro-4-hydroxy-glutamate{Cytoplasm} = L-erythro-4-hydroxy-glutamate{Peroxisome}
			1089	S-adenosyl-L-methionine{Cytoplasm} -> S-adenosyl-L-methioninamine + CO2{Cytoplasm}
			1090	L-histidine{Cytoplasm} =
			1091	H2O{Plastid} + D-Glyceraldehyde{Plastid} + NAD+{Plastid} = glycerate{Plastid} + H+{Plastid} + NADH{Plastid}
			1092	1,2-Dibromoethane{Vacuole} + H+{Vacuole} + glutathione{Vacuole} = 2 * "Hydrobromic acid"{Vacuole} + "Glutathione episulfonium ion"{Vacuole}
			1093	H2O{Cytoplasm} + Terephthalate{Cytoplasm} = H2CO3{Cytoplasm} + benzoate{Cytoplasm}
			1094	H2O{Plastid} + ITP{Plastid} -> diphosphate{Plastid} + inosine-5'-phosphate{Plastid}
			1095	selenide{Cytoplasm} = selenide{Plastid}
			1096	2,3-diketo-5-methylthio-1-phosphopentane -> 2-hydroxy-3-keto-5-methylthio-1-phosphopentene{Cytoplasm}
			1097	glutathione{Endoplasmic_reticulum} + 1,2-Dibromoethane{Endoplasmic_reticulum} + H+{Endoplasmic_reticulum} = "Glutathione episulfonium ion"{Endoplasmic_reticulum} + 2 * "Hydrobromic acid"{Endoplasmic_reticulum}
			1098	FAD{Peroxisome} + OPC4-CoA{Peroxisome} = FADH2{Peroxisome} + OPC4-trans-2-enoyl-CoA{Peroxisome}
			1099	1,2-Dibromoethane{Plastid} + H+{Plastid} + glutathione{Plastid} = 2 * "Hydrobromic acid"{Plastid} + "Glutathione episulfonium ion"{Plastid}
			1100	ITP{Mitochondrion} + H2O{Mitochondrion} -> inosine-5'-phosphate{Mitochondrion} + diphosphate{Mitochondrion}
			1101	GDP-L-gulose = GDP-L-galactose{Cytoplasm}
			1102	Terephthalate{Mitochondrion} + H2O{Mitochondrion} = H2CO3{Mitochondrion} + benzoate{Mitochondrion}
			1103	reduced thioredoxin{Cytoplasm} =
			1104	L-Cysteate{Cytoplasm} = L-Cysteate{Plastid}
			1105	citrate{Mitochondrion} = H2O{Mitochondrion} + cis-aconitate{Mitochondrion}
			1106	acrylonitrile{Mitochondrion} + 2 * H2O{Mitochondrion} = ammonia{Mitochondrion} + acrylate{Mitochondrion}
			1107	1,2-Dibromoethane{Cytoplasm} + H+{Cytoplasm} + glutathione{Cytoplasm} = 2 * "Hydrobromic acid"{Cytoplasm} + "Glutathione episulfonium ion"{Cytoplasm}
			1108	citrate{Plastid} = H2O{Plastid} + cis-aconitate{Plastid}
			1109	retinoate{Cytoplasm} = retinoate{Plastid}
			1110	4-aminobutanal{Cytoplasm} = 4-aminobutanal{Plastid}
			1111	H2O{Mitochondrion} + 4-fumaryl-acetoacetate{Mitochondrion} -> fumarate{Mitochondrion} + acetoacetate{Mitochondrion}
			1112	L-Cysteate{Cytoplasm} = L-Cysteate{Mitochondrion}
			1113	reduced thioredoxin{Cytoplasm} + thiosulfate{Cytoplasm} + O-acetyl-L-serine{Cytoplasm} -> "an oxidized thioredoxin"{Cytoplasm} + L-cysteine{Cytoplasm} + acetate{Cytoplasm} + H+{Cytoplasm} + sulfite{Cytoplasm}
			1114	4-aminobutanal{Cytoplasm} = 4-aminobutanal{Mitochondrion}
			1115	citrate{Vacuole} = H2O{Vacuole} + cis-aconitate{Vacuole}
			1116	alpha-ketoglutarate{Cytoplasm} + L-cysteine{Cytoplasm} = 3-mercaptopyruvate{Cytoplasm} + DL-Glutamate{Cytoplasm}
			1117	H+{Mitochondrion} + L-tyrosine{Mitochondrion} + O2{Mitochondrion} + NADPH{Mitochondrion} -> N-hydroxy-L-tyrosine + H2O{Mitochondrion} + NADP+{Mitochondrion}
			1118	glutathione{Mitochondrion} + 1,2-Dibromoethane{Mitochondrion} + H+{Mitochondrion} = "Glutathione episulfonium ion"{Mitochondrion} + 2 * "Hydrobromic acid"{Mitochondrion}
			1119	4-aminobutanal{Cytoplasm} = 4-aminobutanal{Peroxisome}
			1120	4-Hydroxy-2-oxopentanoate = acetaldehyde{Cytoplasm} + pyruvate{Cytoplasm}
			1121	O-acetyl-L-serine{Mitochondrion} + "reduced thioredoxin"{Mitochondrion} + thiosulfate{Mitochondrion} -> "an oxidized thioredoxin"{Mitochondrion} + L-cysteine{Mitochondrion} + H+{Mitochondrion} + sulfite{Mitochondrion} + acetate{Mitochondrion}
			1122	1-phosphatidyl-1D-myo-inositol 4,5-bisphosphate{Golgi_appratus} + H2O{Golgi_appratus} -> 3 * H+{Golgi_appratus} + "1-phosphatidyl-1D-myo-inositol 4-phosphate"{Golgi_appratus} + phosphate{Golgi_appratus}
			1123	H+{Mitochondrion} + "glutathione disulfide"{Mitochondrion} + NADPH{Mitochondrion} -> 2 * glutathione{Mitochondrion} + NADP+{Mitochondrion}
			1124	succinyl-CoA{Golgi_appratus} + H2O{Golgi_appratus} = "coenzyme A"{Golgi_appratus} + succinate{Golgi_appratus}
			1125	L-methionine{Cytoplasm} =
			1126	Mg-protoporphyrin + S-adenosyl-L-methionine{Plastid} -> S-adenosyl-L-homocysteine{Plastid} + H+{Plastid} + "Mg-protoporphyrin monomethyl ester"
			1127	NADP+{Cytoplasm} + 4alpha-carboxy-4beta-methyl-5alpha-cholesta-8,24-dien-3beta-ol -> 4alpha-methyl-5alpha-cholesta-8,24-dien-3-one + CO2{Cytoplasm} + NADPH{Cytoplasm} + H+{Cytoplasm}
			1128	H2O{Cytoplasm} + N-Formimino-L-aspartate{Cytoplasm} = ammonia{Cytoplasm} + N-Formyl-L-aspartate{Cytoplasm}
			1129	L-Cysteate{Cytoplasm} = L-Cysteate{Peroxisome}
			1130	acrylyl-CoA{Peroxisome} + FADH2{Peroxisome} = propionyl-CoA{Peroxisome} + FAD{Peroxisome}
			1131	H2O{Cytoplasm} + succinyl-CoA{Cytoplasm} = "coenzyme A"{Cytoplasm} + succinate{Cytoplasm}
			1132	2 * H2O{Cytoplasm} + acrylonitrile{Cytoplasm} = ammonia{Cytoplasm} + acrylate{Cytoplasm}
			1133	retinoate{Cytoplasm} = retinoate{Peroxisome}
			1134	2-hydroxy-3-keto-5-methylthio-1-phosphopentene{Cytoplasm} = 2-hydroxy-3-keto-5-methylthio-1-phosphopentene{Mitochondrion}
			1135	5'-methylthioadenosine{Cytoplasm} + H2O{Cytoplasm} -> 5-methylthioribose + adenine{Cytoplasm}
			1136	D-4-Hydroxy-2-oxoglutarate{Peroxisome} = glyoxylate{Peroxisome} + pyruvate{Peroxisome}
			1137	H2O{Cytoplasm} + citrulline{Cytoplasm} -> ammonia{Cytoplasm} + CO2{Cytoplasm} + L-ornithine{Cytoplasm}
			1138	beta-D-Fructose 6-phosphate{Cytoplasm} + D-glyceraldehyde-3-phosphate{Cytoplasm} = D-erythrose-4-phosphate{Cytoplasm} + D-xylulose-5-phosphate{Cytoplasm}
			1139	H2O{Vacuole} + FAD{Vacuole} + H+{Vacuole} + isopentenyladenine{Vacuole} = 3-methyl-2-butenal{Vacuole} + adenine{Vacuole} + FADH2{Vacuole}
			1140	H2O{Peroxisome} + methylacrylyl-CoA{Peroxisome} -> 3-hydroxy-isobutyryl-CoA{Peroxisome}
			1141	GMP{Cytoplasm} + ATP{Cytoplasm} = GDP{Cytoplasm} + ADP{Cytoplasm}
			1142	L-Rhamnose = L-Rhamnulose
			1143	alpha-D-galactose 1-phosphate{Vacuole} + dTTP{Vacuole} = diphosphate{Vacuole} + dTDP-galactose{Vacuole}
			1144	pantothenate + ATP{Cytoplasm} -> D-4'-phosphopantothenate + ADP{Cytoplasm}
			1145	NADPH{Plastid} + "divinyl protochlorophyllide a" -> "divinylchlorophyllide a" + H+{Plastid} + NADP+{Plastid}
			1146	NADH{Cytoplasm} + H+{Cytoplasm} + NO3- -> nitrite{Cytoplasm} + H2O{Cytoplasm} + NAD+{Cytoplasm}
			1147	3-hydroxybenzyl alcohol{Endoplasmic_reticulum} + NAD+{Endoplasmic_reticulum} = NADH{Endoplasmic_reticulum} + H+{Endoplasmic_reticulum} + 3-hydroxybenzaldehyde{Endoplasmic_reticulum}
			1148	H2O{Plastid} + 4 * porphobilinogen -> 4 * ammonia{Plastid} + hydroxymethylbilane
			1149	3-hydroxybenzyl alcohol{Plastid} + NAD+{Plastid} = 3-hydroxybenzaldehyde{Plastid} + H+{Plastid} + NADH{Plastid}
			1150	UDP-D-glucose{Cytoplasm} + indolylmethylthiohydroximate{Cytoplasm} -> indolylmethyl-desulfoglucosinolate + UDP{Cytoplasm}
			1151	ATP{Plastid} + GMP{Plastid} = GDP{Plastid} + ADP{Plastid}
			1152	thiamin{Cytoplasm} = thiamin{Plastid}
			1153	4-fumaryl-acetoacetate{Vacuole} + H2O{Vacuole} -> fumarate{Vacuole} + acetoacetate{Vacuole}
			1154	H2O{Vacuole} + citrulline{Vacuole} -> CO2{Vacuole} + ammonia{Vacuole} + L-ornithine{Vacuole}
			1155	D-glyceraldehyde-3-phosphate{Plastid} + "beta-D-Fructose 6-phosphate"{Plastid} = D-xylulose-5-phosphate{Plastid} + D-erythrose-4-phosphate{Plastid}
			1156	reduced thioredoxin{Peroxisome} + O-acetyl-L-serine{Peroxisome} + thiosulfate{Peroxisome} -> sulfite{Peroxisome} + H+{Peroxisome} + L-cysteine{Peroxisome} + "an oxidized thioredoxin"{Peroxisome} + acetate{Peroxisome}
			1157	ATP{Endoplasmic_reticulum} + GMP{Endoplasmic_reticulum} = GDP{Endoplasmic_reticulum} + ADP{Endoplasmic_reticulum}
			1158	NADP+{Peroxisome} + isocitrate{Peroxisome} = NADPH{Peroxisome} + H+{Peroxisome} + oxalosuccinate{Peroxisome}
			1159	3-hydroxybenzyl alcohol{Cytoplasm} + NAD+{Cytoplasm} = NADH{Cytoplasm} + H+{Cytoplasm} + 3-hydroxybenzaldehyde{Cytoplasm}
			1160	oxidized electron transferring flavoprotein{Cytoplasm} = "oxidized electron transferring flavoprotein"{Peroxisome}
			1161	ATP{Mitochondrion} + GMP{Mitochondrion} = ADP{Mitochondrion} + GDP{Mitochondrion}
			1162	reduced thioredoxin{Plastid} + thiosulfate{Plastid} + O-acetyl-L-serine{Plastid} -> sulfite{Plastid} + "an oxidized thioredoxin"{Plastid} + L-cysteine{Plastid} + H+{Plastid} + acetate{Plastid}
			1163	UDP-D-glucuronate{Vacuole} = UDP-D-galacturonate{Vacuole}
			1164	ATP{Mitochondrion} + H2O{Mitochondrion} + UTP{Mitochondrion} + L-glutamine{Mitochondrion} -> ADP{Mitochondrion} + phosphate{Mitochondrion} + 3 * H+{Mitochondrion} + CTP{Mitochondrion} + L-glutamate{Mitochondrion}
			1165	N-hydroxyl-tryptamine -> indole-3-acetaldoxime{Endoplasmic_reticulum} + 2 * H+{Endoplasmic_reticulum}
			1166	NADP+{Plastid} + isocitrate{Plastid} = H+{Plastid} + NADPH{Plastid} + oxalosuccinate{Plastid}
			1167	guanine{Vacuole} + H2O{Vacuole} -> xanthine{Vacuole} + ammonia{Vacuole}
			1168	isocitrate{Mitochondrion} + NADP+{Mitochondrion} = H+{Mitochondrion} + oxalosuccinate{Mitochondrion} + NADPH{Mitochondrion}
			1169	UTP{Plastid} + H2O{Plastid} + L-glutamine{Plastid} + ATP{Plastid} -> CTP{Plastid} + L-glutamate{Plastid} + phosphate{Plastid} + 3 * H+{Plastid} + ADP{Plastid}
			1170	ATP{Vacuole} + GMP{Vacuole} = ADP{Vacuole} + GDP{Vacuole}
			1171	ATP{Mitochondrion} + 5'-phosphoribosyl-N-formylglycineamide{Mitochondrion} + H2O{Mitochondrion} + L-glutamine{Mitochondrion} -> 5-phosphoribosyl-N-formylglycineamidine{Mitochondrion} + ADP{Mitochondrion} + phosphate{Mitochondrion} + 3 * H+{Mitochondrion} + L-glutamate{Mitochondrion}
			1172	H2O{Plastid} + canavanine{Plastid} = L-canaline{Plastid} + urea{Plastid}
			1173	adenine{Cytoplasm} = adenine{Vacuole}
			1174	GMP{Peroxisome} + ATP{Peroxisome} = ADP{Peroxisome} + GDP{Peroxisome}
			1175	chorismate{Plastid} + 2 * H+{Plastid} = isochorismate
			1176	H2O{Cytoplasm} + UTP{Cytoplasm} + L-glutamine{Cytoplasm} + ATP{Cytoplasm} -> phosphate{Cytoplasm} + 3 * H+{Cytoplasm} + L-glutamate{Cytoplasm} + CTP{Cytoplasm} + ADP{Cytoplasm}
			1177	canavanine{Mitochondrion} + H2O{Mitochondrion} = urea{Mitochondrion} + L-canaline{Mitochondrion}
			1178	guanine{Mitochondrion} + H2O{Mitochondrion} -> xanthine{Mitochondrion} + ammonia{Mitochondrion}
			1179	5,10-methylene-THF{Cytoplasm} + NADH{Cytoplasm} + H+{Cytoplasm} -> 5-methyl-THF{Cytoplasm} + NAD+{Cytoplasm}
			1180	H2O{Plastid} + guanine{Plastid} -> xanthine{Plastid} + ammonia{Plastid}
			1181	methylacrylyl-CoA{Cytoplasm} + H2O{Cytoplasm} -> 3-hydroxy-isobutyryl-CoA{Cytoplasm}
			1182	O-acetyl-L-homoserine{Cytoplasm} = O-acetyl-L-homoserine{Plastid}
			1183	UDP-D-glucuronate{Mitochondrion} = UDP-D-galacturonate{Mitochondrion}
			1184	UDP-D-glucuronate{Golgi_appratus} = UDP-D-galacturonate{Golgi_appratus}
			1185	D-4-Hydroxy-2-oxoglutarate{Cytoplasm} = glyoxylate{Cytoplasm} + pyruvate{Cytoplasm}
			1186	alpha-D-galactose 1-phosphate{Plastid} + dTTP{Plastid} = diphosphate{Plastid} + dTDP-galactose{Plastid}
			1187	NADP+{Cytoplasm} + isocitrate{Cytoplasm} = NADPH{Cytoplasm} + H+{Cytoplasm} + oxalosuccinate{Cytoplasm}
			1188	S-2-methyl-butyryl-CoA{Cytoplasm} = S-2-methyl-butyryl-CoA{Mitochondrion}
			1189	guanine{Golgi_appratus} + H2O{Golgi_appratus} -> xanthine{Golgi_appratus} + ammonia{Golgi_appratus}
			1190	H2O{Plastid} + L-glutamine{Plastid} + ATP{Plastid} + 5'-phosphoribosyl-N-formylglycineamide{Plastid} -> L-glutamate{Plastid} + 5-phosphoribosyl-N-formylglycineamidine{Plastid} + phosphate{Plastid} + 3 * H+{Plastid} + ADP{Plastid}
			1191	UDP-D-glucuronate{Cytoplasm} = UDP-D-galacturonate{Cytoplasm}
			1192	2 * cis-caffeate{Cytoplasm} + O2{Cytoplasm} -> 2 * H2O{Cytoplasm} + 2 * "3-(2-propenoic acid)-o-benzoquinone"
			1193	D-4-Hydroxy-2-oxoglutarate{Mitochondrion} = glyoxylate{Mitochondrion} + pyruvate{Mitochondrion}
			1194	1-Alkenyl-2-acylglycerol{Cytoplasm} = 1-Alkenyl-2-acylglycerol{Vacuole}
			1195	S-2-methyl-butyryl-CoA{Cytoplasm} = S-2-methyl-butyryl-CoA{Peroxisome}
			1196	D-4-Hydroxy-2-oxoglutarate{Plastid} = glyoxylate{Plastid} + pyruvate{Plastid}
			1197	H2O{Plastid} + ATP{Plastid} -> phosphate{Plastid} + 3 * H+{Plastid} + ADP{Plastid}
			1198	alpha-D-glucose{Cytoplasm} + ATP{Cytoplasm} -> alpha-D-glucose-6-phosphate{Cytoplasm} + ADP{Cytoplasm}
			1199	NADH{Peroxisome} + H+{Peroxisome} + 3-Oxododecanoyl-CoA = NAD+{Peroxisome} + (S)-3-Hydroxydodecanoyl-CoA
			1200	fumarate{Cytoplasm} + 2-Methylnaphthalene{Cytoplasm} = "Naphthyl-2-methyl-succinic acid"{Cytoplasm}
			1201	4-methyl-5-(beta-hydroxyethyl)thiazole phosphate + H+{Plastid} + 4-amino-5-hydroxymethyl-2-methylpyrimidine-pyrophosphate -> diphosphate{Plastid} + thiamine-phosphate{Plastid}
			1202	alpha-ketoglutarate{Cytoplasm} + leucopelargonidin + O2{Cytoplasm} -> H2O{Cytoplasm} + dihydrokaempferol + succinate{Cytoplasm} + CO2{Cytoplasm}
			1203	H2O{Mitochondrion} + jasmonoyl-CoA{Mitochondrion} = "coenzyme A"{Mitochondrion} + H+{Mitochondrion} + (+)-7-iso-jasmonate{Mitochondrion}
			1204	H2O{Mitochondrion} + sulfite{Mitochondrion} + 2 * "oxidized cytochrome c" -> sulfate{Mitochondrion} + 2 * "reduced cytochrome c" + 2 * H+{Mitochondrion}
			1205	canavanine{Cytoplasm} = canavanine{Plastid}
			1206	NAD+{Cytoplasm} + mannitol{Cytoplasm} = NADH{Cytoplasm} + mannose{Cytoplasm} + H+{Cytoplasm}
			1207	H2O{Cytoplasm} + mannitol-1-phosphate{Cytoplasm} = mannitol{Cytoplasm} + phosphate{Cytoplasm} + 3 * H+{Cytoplasm}
			1208	6-deoxocathasterone{Cytoplasm} = 6-deoxocathasterone{Golgi_appratus}
			1209	H2O{Plastid} + ATP{Plastid} + pyruvate{Plastid} -> phosphate{Plastid} + 3 * H+{Plastid} + AMP{Plastid} + phosphoenolpyruvate{Plastid}
			1210	adenosine 5'-phosphosulfate{Plastid} + ATP{Plastid} = phosphoadenosine-5'-phosphosulfate{Plastid} + ADP{Plastid}
			1211	ATP{Mitochondrion} + alpha-D-glucose{Mitochondrion} -> ADP{Mitochondrion} + alpha-D-glucose-6-phosphate{Mitochondrion}
			1212	canavanine{Cytoplasm} = canavanine{Mitochondrion}
			1213	L-phenylalanine{Peroxisome} -> ammonia{Peroxisome} + trans-cinnamate{Peroxisome}
			1214	ATP{Plastid} + alpha-D-glucose{Plastid} -> alpha-D-glucose-6-phosphate{Plastid} + ADP{Plastid}
			1215	NADPH{Endoplasmic_reticulum} + benzoyl-CoA{Endoplasmic_reticulum} + H+{Endoplasmic_reticulum} + O2{Endoplasmic_reticulum} = NADP+{Endoplasmic_reticulum} + salicyloyl-CoA{Endoplasmic_reticulum} + H2O{Endoplasmic_reticulum}
			1216	L-phenylalanine{Vacuole} -> ammonia{Vacuole} + trans-cinnamate{Vacuole}
			1217	coumaraldehyde{Mitochondrion} + H2O{Mitochondrion} -> 2 * H+{Mitochondrion} + "Caffeic aldehyde"{Mitochondrion}
			1218	L-phenylalanine{Endoplasmic_reticulum} -> trans-cinnamate{Endoplasmic_reticulum} + ammonia{Endoplasmic_reticulum}
			1219	H+{Plastid} + benzoyl-CoA{Plastid} + O2{Plastid} + NADPH{Plastid} = H2O{Plastid} + salicyloyl-CoA{Plastid} + NADP+{Plastid}
			1220	6-deoxocathasterone{Cytoplasm} = 6-deoxocathasterone{Endoplasmic_reticulum}
			1221	L-phenylalanine{Plastid} -> trans-cinnamate{Plastid} + ammonia{Plastid}
			1222	3-Hydroxyanthranilate{Cytoplasm} = CO2{Cytoplasm} + 2-Aminophenol{Cytoplasm}
			1223	tetrahydrodipicolinate + NADP+{Plastid} = L-2,3-dihydrodipicolinate + H+{Plastid} + NADPH{Plastid}
			1224	(R)-2-Methylmalate -> H2O{Plastid} + 2-Methylmaleate
			1225	2-hydroxy-2-methylbutyronitrile + UDP-D-glucose{Mitochondrion} = UDP{Mitochondrion} + lotaustralin
			1226	mannitol-1-phosphate{Mitochondrion} + H2O{Mitochondrion} = phosphate{Mitochondrion} + 3 * H+{Mitochondrion} + mannitol{Mitochondrion}
			1227	NAD+{Mitochondrion} + mannitol{Mitochondrion} = NADH{Mitochondrion} + H+{Mitochondrion} + mannose{Mitochondrion}
			1228	coumaraldehyde{Endoplasmic_reticulum} + H2O{Endoplasmic_reticulum} -> "Caffeic aldehyde"{Endoplasmic_reticulum} + 2 * H+{Endoplasmic_reticulum}
			1229	NAD+{Mitochondrion} + H2O{Mitochondrion} + formaldehyde{Mitochondrion} -> NADH{Mitochondrion} + H+{Mitochondrion} + formate{Mitochondrion}
			1230	NAD+{Cytoplasm} + D-sorbitol = NADH{Cytoplasm} + D-fructose{Cytoplasm} + H+{Cytoplasm}
			1231	H2O{Plastid} + NAD+{Plastid} + formaldehyde{Plastid} -> formate{Plastid} + H+{Plastid} + NADH{Plastid}
			1232	L-tryptophan{Cytoplasm} =
			1233	CTP{Cytoplasm} = CTP{Golgi_appratus}
			1234	L-tyrosine{Cytoplasm} = L-tyrosine{Plastid}
			1235	L-tyrosine{Cytoplasm} = L-tyrosine{Mitochondrion}
			1236	starch{Cytoplasm} = starch{Plastid}
			1237	D-glyceraldehyde-3-phosphate{Plastid} + phosphate{Plastid} + 2 * H+{Plastid} + NAD+{Plastid} = 1,3-diphosphateglycerate{Plastid} + NADH{Plastid}
			1238	NAD+{Mitochondrion} + phosphate{Mitochondrion} + 2 * H+{Mitochondrion} + D-glyceraldehyde-3-phosphate{Mitochondrion} = 1,3-diphosphateglycerate{Mitochondrion} + NADH{Mitochondrion}
			1239	deoxyadenosine{Mitochondrion} + H2O{Mitochondrion} = ammonia{Mitochondrion} + deoxyinosine{Mitochondrion}
			1240	H2O{Plastid} + deoxyadenosine{Plastid} = deoxyinosine{Plastid} + ammonia{Plastid}
			1241	homoserine + NADP+{Plastid} = L-aspartate-semialdehyde{Plastid} + H+{Plastid} + NADPH{Plastid}
			1242	formaldehyde{Cytoplasm} + H2O{Cytoplasm} + NAD+{Cytoplasm} -> formate{Cytoplasm} + NADH{Cytoplasm} + H+{Cytoplasm}
			1243	2-Methylnaphthalene{Vacuole} + fumarate{Vacuole} = "Naphthyl-2-methyl-succinic acid"{Vacuole}
			1244	H2O{Peroxisome} + jasmonoyl-CoA{Peroxisome} = (+)-7-iso-jasmonate{Peroxisome} + H+{Peroxisome} + "coenzyme A"{Peroxisome}
			1245	H2O{Plastid} + CO2{Plastid} = H2CO3{Plastid}
			1246	coenzyme A{Cytoplasm} = "coenzyme A"{Endoplasmic_reticulum}
			1247	H2O{Cytoplasm} + Phosphatidylinositol-3,4,5-trisphosphate{Cytoplasm} -> "1-phosphatidyl-1D-myo-inositol 4,5-bisphosphate"{Cytoplasm} + phosphate{Cytoplasm} + 3 * H+{Cytoplasm}
			1248	coenzyme A{Cytoplasm} = "coenzyme A"{Plastid}
			1249	H+{Plastid} + NADH{Plastid} + "chlorophyll b" = NAD+{Plastid} + "7-hydroxy-chlorophyll a"
			1250	(S)-1-Phenylethanol{Endoplasmic_reticulum} = Acetophenone{Endoplasmic_reticulum} + 2 * H+{Endoplasmic_reticulum} + 2 * e-{Endoplasmic_reticulum}
			1251	(S)-1-Phenylethanol{Peroxisome} = 2 * H+{Peroxisome} + 2 * e-{Peroxisome} + Acetophenone{Peroxisome}
			1252	pyridoxamine 5'-phosphate{Cytoplasm} = "pyridoxamine 5'-phosphate"{Plastid}
			1253	indole-3-glycerol-phosphate{Vacuole} = indole{Vacuole} + D-glyceraldehyde-3-phosphate{Vacuole}
			1254	Nitrosobenzene{Cytoplasm} + NADPH{Cytoplasm} + H+{Cytoplasm} = NADP+{Cytoplasm} + Hydroxylaminobenzene{Cytoplasm}
			1255	coenzyme A{Cytoplasm} = "coenzyme A"{Mitochondrion}
			1256	7-dehydro-cholesterol{Endoplasmic_reticulum} + NADPH{Endoplasmic_reticulum} + H+{Endoplasmic_reticulum} = NADP+{Endoplasmic_reticulum} + cholesterol{Endoplasmic_reticulum}
			1257	coenzyme A{Cytoplasm} = "coenzyme A"{Peroxisome}
			1258	NADPH{Plastid} + trans-Hex-2-enoyl-CoA{Plastid} -> hexanoyl-CoA{Plastid} + 3 * H+{Plastid} + NADP+{Plastid}
			1259	coenzyme A{Cytoplasm} = "coenzyme A"{Vacuole}
			1260	Nitrosobenzene{Mitochondrion} + H+{Mitochondrion} + NADPH{Mitochondrion} = NADP+{Mitochondrion} + Hydroxylaminobenzene{Mitochondrion}
			1261	L-arginine{Plastid} -> CO2{Plastid} + agmatine{Plastid}
			1262	indole-3-glycerol-phosphate{Plastid} = D-glyceraldehyde-3-phosphate{Plastid} + indole{Plastid}
			1263	18:2-16:2-MGDG{Endoplasmic_reticulum} = 18:3-16:2-MGDG{Endoplasmic_reticulum} + 2 * H+{Endoplasmic_reticulum}
			1264	NADH{Mitochondrion} + ammonia{Mitochondrion} + H+{Mitochondrion} + 5,10-methylene-THF{Mitochondrion} + CO2{Mitochondrion} -> NAD+{Mitochondrion} + tetrahydrofolate{Mitochondrion} + glycine{Mitochondrion}
			1265	L-histidinol-phosphate + alpha-ketoglutarate{Plastid} = "imidazole acetol-phosphate" + L-glutamate{Plastid}
			1266	alpha-ketoglutarate{Cytoplasm} + thymine + O2{Cytoplasm} -> 5-Hydroxymethyluracil{Cytoplasm} + succinate{Cytoplasm} + CO2{Cytoplasm}
			1267	18:2-16:2-MGDG{Plastid} = 18:3-16:2-MGDG{Plastid} + 2 * H+{Plastid}
			1268	an L-phosphatidate{Cytoplasm} = "an L-phosphatidate"{Plastid}
			1269	L-arginine{Cytoplasm} -> CO2{Cytoplasm} + agmatine{Cytoplasm}
			1270	3-sulfinoalanine{Mitochondrion} + alpha-ketoglutarate{Mitochondrion} -> 3-sulfinyl-pyruvate{Mitochondrion} + L-glutamate{Mitochondrion}
			1271	coumarinate{Plastid} = H2O{Plastid} + coumarin{Plastid}
			1272	ATP{Plastid} + ammonia{Plastid} + "nicotinic acid adenine dinucleotide" -> diphosphate{Plastid} + NAD+{Plastid} + AMP{Plastid}
			1273	N-acetyl-D-glucosamine-6-phosphate = N-acetyl-glucosamine-1-phosphate{Mitochondrion}
			1274	PROTEIN C-TERMINAL S-FARNESYL-L-CYSTEINE{Cytoplasm} = "PROTEIN C-TERMINAL S-FARNESYL-L-CYSTEINE"{Endoplasmic_reticulum}
			1275	H2O{Plastid} + phosphoribosyl-ATP -> phosphoribosyl-AMP + diphosphate{Plastid}
			1276	3-sulfinoalanine{Plastid} + alpha-ketoglutarate{Plastid} -> L-glutamate{Plastid} + 3-sulfinyl-pyruvate{Plastid}
			1277	2 * H+{Golgi_appratus} + O2{Golgi_appratus} + 6-deoxocathasterone{Golgi_appratus} -> 6-deoxoteasterone{Golgi_appratus} + H2O{Golgi_appratus}
			1278	coumarinate{Vacuole} = H2O{Vacuole} + coumarin{Vacuole}
			1279	2 * H+{Endoplasmic_reticulum} + O2{Endoplasmic_reticulum} + 6-deoxocathasterone{Endoplasmic_reticulum} -> H2O{Endoplasmic_reticulum} + 6-deoxoteasterone{Endoplasmic_reticulum}
			1280	Nitrosobenzene{Plastid} + H+{Plastid} + NADPH{Plastid} = Hydroxylaminobenzene{Plastid} + NADP+{Plastid}
			1281	glucuronate{Cytoplasm} =
			1282	NADPH{Cytoplasm} + H+{Cytoplasm} + acrylyl-CoA{Cytoplasm} = NADP+{Cytoplasm} + propionyl-CoA{Cytoplasm}
			1283	NADPH{Cytoplasm} + 2 * "ferricytochrome b5"{Cytoplasm} = 2 * "ferrocytochrome b5"{Cytoplasm} + NADP+{Cytoplasm} + H+{Cytoplasm}
			1284	(+)-abscisate ->
			1285	alpha-ketoglutarate{Cytoplasm} + 3-sulfinoalanine{Cytoplasm} -> 3-sulfinyl-pyruvate{Cytoplasm} + L-glutamate{Cytoplasm}
			1286	(S)-1-Phenylethanol{Mitochondrion} = 2 * e-{Mitochondrion} + Acetophenone{Mitochondrion} + 2 * H+{Mitochondrion}
			1287	D-cysteine{Cytoplasm} = D-cysteine{Endoplasmic_reticulum}
			1288	(S)-1-Phenylethanol{Plastid} = Acetophenone{Plastid} + 2 * H+{Plastid} + 2 * e-{Plastid}
			1289	citrulline{Cytoplasm} -> citrulline{Mitochondrion}
			1290	phosphate{Plastid} + alpha-D-glucose-6-phosphate{Cytoplasm} -> alpha-D-glucose-6-phosphate{Plastid} + phosphate{Cytoplasm}
			1291	chorismate{Plastid} + 2 * H+{Plastid} = prephenate{Plastid}
			1292	(22alpha)-hydroxy-campest-4-en-3-one{Golgi_appratus} + H2O{Golgi_appratus} -> 2 * H+{Golgi_appratus} + (22R,23R)-22,23-Dihydroxy-campest-4-en-3-one{Golgi_appratus}
			1293	H2O{Mitochondrion} + "trehalose 6-phosphate" -> trehalose + phosphate{Mitochondrion} + 3 * H+{Mitochondrion}
			1294	3-sulfinoalanine{Peroxisome} + alpha-ketoglutarate{Peroxisome} -> 3-sulfinyl-pyruvate{Peroxisome} + L-glutamate{Peroxisome}
			1295	dihydrokaempferol + NADPH{Cytoplasm} + H+{Cytoplasm} -> NADP+{Cytoplasm} + leucopelargonidin
			1296	citrulline{Cytoplasm} = citrulline{Golgi_appratus}
			1297	H2O{Plastid} + L-glutamine{Plastid} + ATP{Plastid} + L-aspartate{Plastid} -> diphosphate{Plastid} + L-glutamate{Plastid} + AMP{Plastid} + L-asparagine{Plastid}
			1298	thiamin{Plastid} + ATP{Plastid} -> "thiamine pyrophosphate"{Plastid} + AMP{Plastid}
			1299	L-lysine{Cytoplasm} = L-lysine{Plastid}
			1300	N5-formyl-THF + ATP{Mitochondrion} -> 5,10-methenyl-THF + ADP{Mitochondrion} + phosphate{Mitochondrion} + H+{Mitochondrion}
			1301	malonate semialdehyde{Peroxisome} + L-alanine{Peroxisome} = beta-alanine{Peroxisome} + pyruvate{Peroxisome}
			1302	thiamin{Cytoplasm} + ATP{Cytoplasm} -> AMP{Cytoplasm} + "thiamine pyrophosphate"{Cytoplasm}
			1303	L-threonine{Plastid} -> 2-oxobutanoate{Plastid} + ammonia{Plastid}
			1304	L-aspartate{Cytoplasm} + H2O{Cytoplasm} + L-glutamine{Cytoplasm} + ATP{Cytoplasm} -> diphosphate{Cytoplasm} + AMP{Cytoplasm} + L-asparagine{Cytoplasm} + L-glutamate{Cytoplasm}
			1305	O-acetyl-L-homoserine{Plastid} + L-cysteine{Plastid} -> cystathionine{Plastid} + H+{Plastid} + acetate{Plastid}
			1306	2 * H+{Mitochondrion} + chorismate{Mitochondrion} = prephenate{Mitochondrion}
			1307	formamide{Cytoplasm} = formamide{Plastid}
			1308	7,9,9'-tri-cis-neurosporene = 2 * H+{Plastid} + 7,9,9',7'-tetra-cis-lycopene
			1309	H2O{Vacuole} + stachyose{Vacuole} -> raffinose{Vacuole} + beta-D-galactose{Vacuole}
			1310	UDP{Cytoplasm} = UDP{Golgi_appratus}
			1311	UDP-D-glucuronate{Cytoplasm} = UDP-D-glucuronate{Mitochondrion}
			1312	H2O{Vacuole} + 2-Naphthoyl-CoA{Vacuole} = "2-Naphthoic acid"{Vacuole} + "coenzyme A"{Vacuole}
			1313	D-Glucarate{Plastid} = H2O{Plastid} + 5-Dehydro-4-deoxy-D-glucarate{Plastid}
			1314	malonate semialdehyde{Plastid} + L-alanine{Plastid} = beta-alanine{Plastid} + pyruvate{Plastid}
			1315	H2O{Cytoplasm} = H2O{Peroxisome}
			1316	D-Glucarate{Mitochondrion} = H2O{Mitochondrion} + 5-Dehydro-4-deoxy-D-glucarate{Mitochondrion}
			1317	maltotriose{Cytoplasm} = maltotriose{Plastid}
			1318	NADP+{Peroxisome} + 6-phospho-D-gluconate{Peroxisome} -> NADPH{Peroxisome} + CO2{Peroxisome} + D-ribulose-5-phosphate{Peroxisome} + H+{Peroxisome}
			1319	L-glutamine{Plastid} + phosphoribulosylformimino-AICAR-P -> L-glutamate{Plastid} + D-erythro-imidazole-glycerol-phosphate + AICAR
			1320	D-Glucarate{Cytoplasm} = H2O{Cytoplasm} + 5-Dehydro-4-deoxy-D-glucarate{Cytoplasm}
			1321	NAD+{Mitochondrion} + "coenzyme A"{Mitochondrion} + alpha-ketoglutarate{Mitochondrion} = succinyl-CoA{Mitochondrion} + NADH{Mitochondrion} + H+{Mitochondrion} + CO2{Mitochondrion}
			1322	tRNAGlu{Mitochondrion} + ATP{Mitochondrion} + L-glutamate{Mitochondrion} -> L-glutamyl-tRNAGlu{Mitochondrion} + diphosphate{Mitochondrion} + AMP{Mitochondrion}
			1323	UDP{Cytoplasm} = UDP{Endoplasmic_reticulum}
			1324	H2O{Cytoplasm} = H2O{Mitochondrion}
			1325	L-alanine{Cytoplasm} + "malonate semialdehyde"{Cytoplasm} = beta-alanine{Cytoplasm} + pyruvate{Cytoplasm}
			1326	H+{Plastid} + NADH{Plastid} + acetol = L-1,2-propanediol + NAD+{Plastid}
			1327	UDP-D-glucuronate{Cytoplasm} = UDP-D-glucuronate{Peroxisome}
			1328	O2{Peroxisome} + glycolate{Peroxisome} -> H2O2{Peroxisome} + glyoxylate{Peroxisome}
			1329	H2O{Cytoplasm} = H2O{Golgi_appratus}
			1330	maltotriose{Cytoplasm} = maltotriose{Vacuole}
			1331	H2O{Cytoplasm} = H2O{Vacuole}
			1332	H2O{Cytoplasm} = H2O{Endoplasmic_reticulum}
			1333	H2O{Cytoplasm} = H2O{Plastid}
			1334	alpha-ketoglutarate{Peroxisome} + L-erythro-4-hydroxy-glutamate{Peroxisome} -> D-4-Hydroxy-2-oxoglutarate{Peroxisome} + L-glutamate{Peroxisome}
			1335	8 * H+{Plastid} + 3 * O2{Plastid} + "protoporphyrinogen IX"{Plastid} -> 6 * H2O{Plastid} + "protoporphyrin IX"
			1336	24-methyldesmosterol + 2 * H+{Endoplasmic_reticulum} = campesterol
			1337	18:1-16:2-MGDG{Cytoplasm} = 18:1-16:2-MGDG{Endoplasmic_reticulum}
			1338	NADP+{Cytoplasm} + 4alpha-carboxy-5alpha-cholesta-8,24-dien-3beta-ol -> 5alpha-cholesta-8,24-dien-3-one{Cytoplasm} + CO2{Cytoplasm} + NADPH{Cytoplasm} + H+{Cytoplasm}
			1339	18:1-16:2-MGDG{Cytoplasm} = 18:1-16:2-MGDG{Plastid}
			1340	chorismate{Plastid} + 2 * H+{Plastid} + ammonia{Plastid} -> H2O{Plastid} + anthranilate{Plastid} + pyruvate{Plastid}
			1341	arachidonate{Cytoplasm} = arachidonate{Peroxisome}
			1342	2-phosphoglycerate{Plastid} = 3-phosphoglycerate{Plastid}
			1343	O2{Peroxisome} + H2O{Peroxisome} + urate{Peroxisome} -> H2O2{Peroxisome} + 5-hydroxyisourate{Peroxisome}
			1344	arachidonate{Cytoplasm} = arachidonate{Plastid}
			1345	NADPH{Cytoplasm} + H+{Cytoplasm} + "coniferyl aldehyde"{Cytoplasm} -> NADP+{Cytoplasm} + "coniferyl alcohol"{Cytoplasm}
			1346	D-Glucarate{Vacuole} = H2O{Vacuole} + 5-Dehydro-4-deoxy-D-glucarate{Vacuole}
			1347	H2O{Plastid} + Terephthalate{Plastid} = H2CO3{Plastid} + benzoate{Plastid}
			1348	H2O{Mitochondrion} + 3-cyano-L-alanine -> L-asparagine{Mitochondrion}
			1349	dolichyl beta-D-mannosyl phosphate{Plastid} + H2O{Plastid} = dolichyl-phosphate{Plastid} + mannose{Plastid}
			1350	NAD+{Cytoplasm} + D-lactate{Cytoplasm} = pyruvate{Cytoplasm} + NADH{Cytoplasm} + H+{Cytoplasm}
			1351	O-sinapoylcholine{Cytoplasm} + H2O{Cytoplasm} -> sinapate + choline{Cytoplasm}
			1352	ATP{Plastid} + "D-myo-inositol (3)-monophosphate"{Plastid} -> H+{Plastid} + ADP{Plastid} + "D-myo-inositol (3,4)-bisphosphate"{Plastid}
			1353	L-serine{Cytoplasm} =
			1354	D-myo-inositol (1,4,5)-trisphosphate{Cytoplasm} = "D-myo-inositol (1,4,5)-trisphosphate"{Plastid}
			1355	AMP{Peroxisome} + H2O{Peroxisome} -> ammonia{Peroxisome} + inosine-5'-phosphate{Peroxisome}
			1356	H2O{Plastid} + xanthosine{Plastid} -> xanthine{Plastid} + D-ribose{Plastid}
			1357	PHOTON{Cytoplasm} -> PHOTON{Plastid}
			1358	dUTP{Mitochondrion} + H2O{Mitochondrion} -> dUMP{Mitochondrion} + diphosphate{Mitochondrion}
			1359	alpha-ketoglutarate{Plastid} + L-Ornithine = L-glutamate{Plastid} + "L-glutamate gamma-semialdehyde"{Plastid}
			1360	2-oxo-4-methylthiobutanoate{Mitochondrion} + L-glutamate{Mitochondrion} -> L-methionine{Mitochondrion} + alpha-ketoglutarate{Mitochondrion}
			1361	D-glyceraldehyde-3-phosphate{Mitochondrion} + D-sedoheptulose-7-phosphate{Mitochondrion} = D-fructose-6-phosphate{Mitochondrion} + D-erythrose-4-phosphate{Mitochondrion}
			1362	coumarinate{Cytoplasm} = H2O{Cytoplasm} + coumarin{Cytoplasm}
			1363	dolichyl beta-D-mannosyl phosphate{Cytoplasm} + H2O{Cytoplasm} = dolichyl-phosphate{Cytoplasm} + mannose{Cytoplasm}
			1364	D-glyceraldehyde-3-phosphate{Plastid} + D-sedoheptulose-7-phosphate{Plastid} = D-fructose-6-phosphate{Plastid} + D-erythrose-4-phosphate{Plastid}
			1365	2-oxo-4-methylthiobutanoate{Cytoplasm} + L-glutamate{Cytoplasm} -> alpha-ketoglutarate{Cytoplasm} + L-methionine{Cytoplasm}
			1366	alpha-D-glucose{Cytoplasm} =
			1367	2-phosphoglycerate{Cytoplasm} = 3-phosphoglycerate{Cytoplasm}
			1368	H2O{Golgi_appratus} + AMP{Golgi_appratus} -> inosine-5'-phosphate{Golgi_appratus} + ammonia{Golgi_appratus}
			1369	3-phospho-serine + alpha-ketoglutarate{Plastid} = L-glutamate{Plastid} + 3-phospho-hydroxypyruvate{Plastid}
			1370	L-Rhamnulose 1-phosphate = "dihydroxyacetone phosphate"{Cytoplasm} + L-lactaldehyde{Cytoplasm}
			1371	alpha-ketoglutarate{Plastid} + L-erythro-4-hydroxy-glutamate{Plastid} -> D-4-Hydroxy-2-oxoglutarate{Plastid} + L-glutamate{Plastid}
			1372	glycolate{Cytoplasm} + O2{Cytoplasm} -> H2O2{Cytoplasm} + glyoxylate{Cytoplasm}
			1373	L-erythro-4-hydroxy-glutamate{Mitochondrion} + alpha-ketoglutarate{Mitochondrion} -> D-4-Hydroxy-2-oxoglutarate{Mitochondrion} + L-glutamate{Mitochondrion}
			1374	1,4-alpha-D-glucan + D-glucose{Plastid} -> H2O{Plastid} + maltose{Plastid}
			1375	isopentenyl diphosphate{Plastid} + "di-trans,poly-cis-Hexaprenyl diphosphate" = diphosphate{Plastid} + "di-trans,poly-cis-Heptaprenyl diphosphate"
			1376	benzoyl-CoA{Mitochondrion} + H2O{Mitochondrion} = "coenzyme A"{Mitochondrion} + benzoate{Mitochondrion}
			1377	prephytoene diphosphate = diphosphate{Plastid} + phytoene
			1378	H2O{Plastid} + benzoyl-CoA{Plastid} = "coenzyme A"{Plastid} + benzoate{Plastid}
			1379	O2{Mitochondrion} + glycolate{Mitochondrion} -> glyoxylate{Mitochondrion} + H2O2{Mitochondrion}
			1380	alpha-ketoglutarate{Cytoplasm} + L-erythro-4-hydroxy-glutamate{Cytoplasm} -> D-4-Hydroxy-2-oxoglutarate{Cytoplasm} + L-glutamate{Cytoplasm}
			1381	tRNAGlu{Plastid} + L-glutamate{Plastid} + ATP{Plastid} -> diphosphate{Plastid} + L-glutamyl-tRNAGlu{Plastid} + AMP{Plastid}
			1382	NADPH{Cytoplasm} + 7-dehydro-cholesterol{Cytoplasm} + H+{Cytoplasm} = cholesterol{Cytoplasm} + NADP+{Cytoplasm}
			1383	NADP+{Mitochondrion} + 6-phospho-D-gluconate{Mitochondrion} -> D-ribulose-5-phosphate{Mitochondrion} + H+{Mitochondrion} + CO2{Mitochondrion} + NADPH{Mitochondrion}
			1384	NADP+{Plastid} + 6-phospho-D-gluconate{Plastid} -> CO2{Plastid} + H+{Plastid} + NADPH{Plastid} + D-ribulose-5-phosphate{Plastid}
			1385	formate{Plastid} + NAD+{Plastid} = CO2{Plastid} + H+{Plastid} + NADH{Plastid}
			1386	H2O{Cytoplasm} + benzoyl-CoA{Cytoplasm} = "coenzyme A"{Cytoplasm} + benzoate{Cytoplasm}
			1387	dATP{Cytoplasm} ->
			1388	dUTP{Vacuole} + H2O{Vacuole} -> diphosphate{Vacuole} + dUMP{Vacuole}
			1389	chorismate{Plastid} + L-glutamine{Plastid} + 2 * H+{Plastid} -> L-glutamate{Plastid} + anthranilate{Plastid} + pyruvate{Plastid}
			1390	H+{Plastid} + trans-Oct-2-enoyl-CoA{Plastid} + NADPH{Plastid} -> octanoyl-CoA{Plastid} + NADP+{Plastid}
			1391	NAD+{Mitochondrion} + formate{Mitochondrion} = NADH{Mitochondrion} + H+{Mitochondrion} + CO2{Mitochondrion}
			1392	4-coumarate{Mitochondrion} + H2O{Mitochondrion} = H+{Mitochondrion} + 4-hydroxybenzaldehyde + acetate{Mitochondrion}
			1393	H2O{Plastid} + 4-Imidazolone-5-acetate{Plastid} = N-Formimino-L-aspartate{Plastid}
			1394	glycerol{Cytoplasm} = glycerol{Vacuole}
			1395	H+{Mitochondrion} + dTDP-4-dehydro-6-deoxy-L-mannose{Mitochondrion} + NADPH{Mitochondrion} -> dTDP-alpha-L-rhamnose{Mitochondrion} + NADP+{Mitochondrion}
			1396	beta-D-glucose-6-phosphate{Cytoplasm} = beta-D-glucose-6-phosphate{Vacuole}
			1397	NADPH{Vacuole} + H+{Vacuole} + O2{Vacuole} + trans-cinnamate{Vacuole} -> H2O{Vacuole} + 2-coumarate{Vacuole} + NADP+{Vacuole}
			1398	H2O{Peroxisome} + 4-Imidazolone-5-acetate{Peroxisome} = N-Formimino-L-aspartate{Peroxisome}
			1399	reduced NrdH glutaredoxin-like protein{Cytoplasm} + GDP{Cytoplasm} + 2 * H+{Cytoplasm} = dGDP{Cytoplasm} + H2O{Cytoplasm} + "an oxidized NrdH glutaredoxin-like protein"{Cytoplasm}
			1400	L-isoleucine{Mitochondrion} + alpha-ketoglutarate{Mitochondrion} = L-glutamate{Mitochondrion} + 2-keto-3-methyl-valerate{Mitochondrion}
			1401	alpha-ketoglutarate{Plastid} + L-isoleucine{Plastid} = L-glutamate{Plastid} + 2-keto-3-methyl-valerate{Plastid}
			1402	O2{Peroxisome} + H2O{Peroxisome} + spermine{Peroxisome} -> spermidine{Peroxisome} + H2O2{Peroxisome} + 3-aminopropionaldehyde{Peroxisome}
			1403	7,8-dihydrofolate{Cytoplasm} + NAD+{Cytoplasm} = Folate + NADH{Cytoplasm} + 2 * H+{Cytoplasm}
			1404	dTDP-4-dehydro-6-deoxy-L-mannose{Cytoplasm} + NADPH{Cytoplasm} + H+{Cytoplasm} -> NADP+{Cytoplasm} + dTDP-alpha-L-rhamnose{Cytoplasm}
			1405	coenzyme A{Cytoplasm} + "Ethylene oxide" + NAD+{Cytoplasm} = acetyl-CoA{Cytoplasm} + NADH{Cytoplasm} + H+{Cytoplasm}
			1406	2 * L-4-hydroxy-proline{Mitochondrion} + O2{Mitochondrion} -> 2 * pyrroline-hydroxy-carboxylate{Mitochondrion} + 2 * H2O{Mitochondrion}
			1407	Mg2+{Cytoplasm} =
			1408	antheraxanthin + H+{Plastid} + O2{Plastid} + NADPH{Plastid} -> H2O{Plastid} + violaxanthin + NADP+{Plastid}
			1409	D-sedoheptulose-1,7-bisphosphate{Cytoplasm} = D-sedoheptulose-1,7-bisphosphate{Mitochondrion}
			1410	D-sedoheptulose-1,7-bisphosphate{Cytoplasm} = D-sedoheptulose-1,7-bisphosphate{Plastid}
			1411	thymidine + phosphate{Cytoplasm} + 3 * H+{Cytoplasm} -> thymine + deoxyribose-1-phosphate{Cytoplasm}
			1412	H2O{Plastid} + isopentenyladenosine-5'-monophosphate = "isopentenyl adenosine"{Plastid} + phosphate{Plastid} + 3 * H+{Plastid}
			1413	GDP{Plastid} + 2 * H+{Plastid} + "reduced NrdH glutaredoxin-like protein"{Plastid} = H2O{Plastid} + dGDP{Plastid} + "an oxidized NrdH glutaredoxin-like protein"{Plastid}
			1414	4-coumarate{Peroxisome} + H2O{Peroxisome} = 2 * H+{Peroxisome} + 2,4-dihydroxycinnamate{Peroxisome}
			1415	4-aminobutyrate{Cytoplasm} =
			1416	C11348[c] = (S)-1-Phenylethanol{Peroxisome}
			1417	L-lactaldehyde{Cytoplasm} + H2O{Cytoplasm} + NAD+{Cytoplasm} -> lactate + NADH{Cytoplasm} + H+{Cytoplasm}
			1418	NADPH{Cytoplasm} + H+{Cytoplasm} + O2{Cytoplasm} + trans-cinnamate{Cytoplasm} -> 2-coumarate{Cytoplasm} + NADP+{Cytoplasm} + H2O{Cytoplasm}
			1419	L-canaline{Cytoplasm} = L-canaline{Plastid}
			1420	2-acetolactate{Plastid} + H+{Plastid} + NADPH{Plastid} = 2,3-dihydroxy-isovalerate{Plastid} + NADP+{Plastid}
			1421	L-canaline{Cytoplasm} = L-canaline{Mitochondrion}
			1422	O2{Cytoplasm} =
			1423	indole-3-acetonitrile{Cytoplasm} = indole-3-acetonitrile{Plastid}
			1424	L-pantoate{Cytoplasm} = L-pantoate{Mitochondrion}
			1425	trans-Oct-2-enoyl-CoA{Cytoplasm} = trans-Oct-2-enoyl-CoA{Peroxisome}
			1426	ATP{Mitochondrion} + dUDP{Mitochondrion} = dUTP{Mitochondrion} + ADP{Mitochondrion}
			1427	H2O{Golgi_appratus} + ADP{Golgi_appratus} -> 3 * H+{Golgi_appratus} + phosphate{Golgi_appratus} + AMP{Golgi_appratus}
			1428	indole-3-acetonitrile{Cytoplasm} = indole-3-acetonitrile{Golgi_appratus}
			1429	melibiose{Vacuole} + H2O{Vacuole} -> beta-D-glucose{Vacuole} + beta-D-galactose{Vacuole}
			1430	C11348[c] = (S)-1-Phenylethanol{Mitochondrion}
			1431	18:3-16:0-DGDG{Cytoplasm} = 18:3-16:0-DGDG{Endoplasmic_reticulum}
			1432	ATP{Vacuole} + dUDP{Vacuole} = dUTP{Vacuole} + ADP{Vacuole}
			1433	trans-Oct-2-enoyl-CoA{Cytoplasm} = trans-Oct-2-enoyl-CoA{Plastid}
			1434	18:3-16:0-DGDG{Cytoplasm} = 18:3-16:0-DGDG{Mitochondrion}
			1435	C11348[c] = (S)-1-Phenylethanol{Endoplasmic_reticulum}
			1436	H+{Plastid} + trans-cinnamate{Plastid} + O2{Plastid} + NADPH{Plastid} -> 2-coumarate{Plastid} + H2O{Plastid} + NADP+{Plastid}
			1437	C11348[c] = (S)-1-Phenylethanol{Plastid}
			1438	ATP{Plastid} + dUDP{Plastid} = dUTP{Plastid} + ADP{Plastid}
			1439	1,4-Dihydroxynaphthalene{Cytoplasm} = 1,4-Dihydroxynaphthalene{Vacuole}
			1440	2 * glutathione{Peroxisome} + H2O2{Peroxisome} -> 2 * H2O{Peroxisome} + "glutathione disulfide"{Peroxisome}
			1441	prephenate{Mitochondrion} -> H2O{Mitochondrion} + CO2{Mitochondrion} + phenylpyruvate{Mitochondrion}
			1442	4-aminobutyrate{Mitochondrion} + pyruvate{Mitochondrion} = L-alanine{Mitochondrion} + "succinate semialdehyde"{Mitochondrion}
			1443	H2O{Cytoplasm} + 4-coumarate{Cytoplasm} = 2 * H+{Cytoplasm} + 2,4-dihydroxycinnamate{Cytoplasm}
			1444	L-ascorbate{Mitochondrion} + 3 * H+{Mitochondrion} + O2{Mitochondrion} -> monodehydroascorbate{Mitochondrion} + 2 * H2O{Mitochondrion}
			1445	H2O2{Plastid} + 2 * glutathione{Plastid} -> 2 * H2O{Plastid} + "glutathione disulfide"{Plastid}
			1446	5-phosphoribosyl 1-pyrophosphate{Cytoplasm} + xanthine{Cytoplasm} = diphosphate{Cytoplasm} + xanthosine-5-phosphate
			1447	(22alpha)-hydroxy-campest-4-en-3-one{Endoplasmic_reticulum} + NADPH{Endoplasmic_reticulum} + H+{Endoplasmic_reticulum} = NADP+{Endoplasmic_reticulum} + (22alpha)-hydroxy-5alpha-campestan-3-one{Endoplasmic_reticulum}
			1448	prephenate{Plastid} -> H2O{Plastid} + CO2{Plastid} + phenylpyruvate{Plastid}
			1449	L-ascorbate{Plastid} + 3 * H+{Plastid} + O2{Plastid} -> monodehydroascorbate{Plastid} + 2 * H2O{Plastid}
			1450	reduced rubredoxin{Cytoplasm} =
			1451	ethylene + NADH{Cytoplasm} + H+{Cytoplasm} + O2{Cytoplasm} -> H2O{Cytoplasm} + "Ethylene oxide" + NAD+{Cytoplasm}
			1452	NAD+{Peroxisome} + malate{Peroxisome} = oxaloacetate{Peroxisome} + NADH{Peroxisome} + H+{Peroxisome}
			1453	an oxidized NrdH glutaredoxin-like protein{Cytoplasm} =
			1454	O2{Golgi_appratus} + alpha-ketoglutarate{Golgi_appratus} + L-proline{Golgi_appratus} -> CO2{Golgi_appratus} + succinate{Golgi_appratus} + L-4-hydroxy-proline{Golgi_appratus}
			1455	(22alpha)-hydroxy-campest-4-en-3-one{Golgi_appratus} + NADPH{Golgi_appratus} + H+{Golgi_appratus} = NADP+{Golgi_appratus} + (22alpha)-hydroxy-5alpha-campestan-3-one{Golgi_appratus}
			1456	O-sinapoylcholine{Cytoplasm} = O-sinapoylcholine{Vacuole}
			1457	malate{Plastid} + NAD+{Plastid} = H+{Plastid} + oxaloacetate{Plastid} + NADH{Plastid}
			1458	malonyl-CoA{Cytoplasm} = malonyl-CoA{Vacuole}
			1459	L-proline{Vacuole} + alpha-ketoglutarate{Vacuole} + O2{Vacuole} -> succinate{Vacuole} + L-4-hydroxy-proline{Vacuole} + CO2{Vacuole}
			1460	glycine{Cytoplasm} =
			1461	H+{Peroxisome} + "5-hydroxy-2-oxo-4-ureido-2,5-dihydro-1H imidazole-5-carboxylate"{Peroxisome} -> CO2{Peroxisome} + S-allantoin
			1462	NAD+{Mitochondrion} + malate{Mitochondrion} = NADH{Mitochondrion} + H+{Mitochondrion} + oxaloacetate{Mitochondrion}
			1463	N-acetyl-L-glutamate 5-semialdehyde{Cytoplasm} = "N-acetyl-L-glutamate 5-semialdehyde"{Plastid}
			1464	malonyl-CoA{Cytoplasm} = malonyl-CoA{Peroxisome}
			1465	L-lysine{Cytoplasm} =
			1466	allantoate + H2O{Peroxisome} -> CO2{Peroxisome} + ammonia{Peroxisome} + ureidoglycine
			1467	sulfate{Cytoplasm} =
			1468	NAD+{Mitochondrion} + "coenzyme A"{Mitochondrion} + 2-keto-3-methyl-valerate{Mitochondrion} -> S-2-methyl-butyryl-CoA{Mitochondrion} + NADH{Mitochondrion} + H+{Mitochondrion} + CO2{Mitochondrion}
			1469	malonyl-CoA{Cytoplasm} = malonyl-CoA{Endoplasmic_reticulum}
			1470	3 * H2O{Plastid} + GTP{Plastid} -> diphosphate{Plastid} + "2,5-diamino-6-(ribosylamino)-4-(3H)-pyrimidinone 5'-phosphate" + formate{Plastid}
			1471	malonyl-CoA{Cytoplasm} = malonyl-CoA{Plastid}
			1472	malate{Cytoplasm} + NAD+{Cytoplasm} = oxaloacetate{Cytoplasm} + NADH{Cytoplasm} + H+{Cytoplasm}
			1473	3-Polyprenyl-4-hydroxy-5-methoxybenzoate{Cytoplasm} = 3-Polyprenyl-4-hydroxy-5-methoxybenzoate{Mitochondrion}
			1474	coenzyme A{Plastid} + "Benzoyl acetyl-CoA"{Plastid} = acetyl-CoA{Plastid} + benzoyl-CoA{Plastid}
			1475	4-Imidazolone-5-acetate{Cytoplasm} + H2O{Cytoplasm} = N-Formimino-L-aspartate{Cytoplasm}
			1476	Benzoyl acetyl-CoA{Endoplasmic_reticulum} + "coenzyme A"{Endoplasmic_reticulum} = acetyl-CoA{Endoplasmic_reticulum} + benzoyl-CoA{Endoplasmic_reticulum}
			1477	H2O{Plastid} + xanthine{Plastid} + O2{Plastid} -> urate{Plastid} + H+{Plastid} + H2O2{Plastid}
			1478	H2O2{Mitochondrion} + 2 * glutathione{Mitochondrion} -> 2 * H2O{Mitochondrion} + "glutathione disulfide"{Mitochondrion}
			1479	xanthine{Endoplasmic_reticulum} + H2O{Endoplasmic_reticulum} + O2{Endoplasmic_reticulum} -> H2O2{Endoplasmic_reticulum} + urate{Endoplasmic_reticulum} + H+{Endoplasmic_reticulum}
			1480	coenzyme A{Mitochondrion} + "Benzoyl acetyl-CoA"{Mitochondrion} = benzoyl-CoA{Mitochondrion} + acetyl-CoA{Mitochondrion}
			1481	4-Imidazolone-5-acetate{Mitochondrion} + H2O{Mitochondrion} = N-Formimino-L-aspartate{Mitochondrion}
			1482	15-cis-Phytoene = 9,9'-di-cis-zeta-carotene + 4 * H+{Plastid}
			1483	OPC8-3-ketoacyl-CoA{Peroxisome} + "coenzyme A"{Peroxisome} = OPC6-CoA{Peroxisome} + acetyl-CoA{Peroxisome}
			1484	L-alanine{Mitochondrion} + alpha-ketoglutarate{Mitochondrion} = pyruvate{Mitochondrion} + L-glutamate{Mitochondrion}
			1485	3-phospho-hydroxypyruvate{Cytoplasm} = 3-phospho-hydroxypyruvate{Mitochondrion}
			1486	NADPH{Plastid} + L-aspartyl-4-phosphate{Plastid} = L-aspartate-semialdehyde{Plastid} + phosphate{Plastid} + 2 * H+{Plastid} + NADP+{Plastid}
			1487	H2O{Plastid} + retinal{Plastid} + NAD+{Plastid} = H+{Plastid} + NADH{Plastid} + retinoate{Plastid}
			1488	alpha-ketoglutarate{Plastid} + L-alanine{Plastid} = L-glutamate{Plastid} + pyruvate{Plastid}
			1489	8 * H+{Plastid} + Selenite{Plastid} + 6 * "reduced ferredoxin"{Plastid} -> 6 * "an oxidized ferredoxin"{Plastid} + 3 * H2O{Plastid} + selenide{Plastid}
			1490	D-myo-inositol (3,4,5,6)-tetrakisphosphate{Cytoplasm} = "D-myo-inositol (3,4,5,6)-tetrakisphosphate"{Mitochondrion}
			1491	thiosulfate{Plastid} + "hydrogen cyanide"{Plastid} = sulfite{Plastid} + thiocyanate{Plastid}
			1492	H2O{Plastid} + "protoporphyrin IX" + Mg2+{Plastid} + ATP{Plastid} -> Mg-protoporphyrin + phosphate{Plastid} + 3 * H+{Plastid} + ADP{Plastid}
			1493	hydrogen cyanide{Mitochondrion} + thiosulfate{Mitochondrion} = thiocyanate{Mitochondrion} + sulfite{Mitochondrion}
			1494	H2O{Peroxisome} + NAD+{Peroxisome} + retinal{Peroxisome} = NADH{Peroxisome} + H+{Peroxisome} + retinoate{Peroxisome}
			1495	3-dehydroquinate = H2O{Plastid} + 3-dehydro-shikimate
			1496	CO2{Peroxisome} + 2 * H+{Peroxisome} + "reduced ferredoxin"{Peroxisome} = H2O{Peroxisome} + "an oxidized ferredoxin"{Peroxisome} + CO{Peroxisome}
			1497	H2O{Cytoplasm} + ADP-ribose{Cytoplasm} -> D-ribose-5-phosphate{Cytoplasm} + AMP{Cytoplasm}
			1498	thiosulfate{Cytoplasm} + "hydrogen cyanide"{Cytoplasm} = thiocyanate{Cytoplasm} + sulfite{Cytoplasm}
			1499	3-phospho-hydroxypyruvate{Cytoplasm} = 3-phospho-hydroxypyruvate{Peroxisome}
			1500	ATP{Plastid} + NAD+{Plastid} -> ADP{Plastid} + NADP+{Plastid}
			1501	L-aspartyl-4-phosphate{Mitochondrion} + NADPH{Mitochondrion} = L-aspartate-semialdehyde{Mitochondrion} + phosphate{Mitochondrion} + 2 * H+{Mitochondrion} + NADP+{Mitochondrion}
			1502	reduced ferredoxin{Mitochondrion} + 2 * H+{Mitochondrion} + CO2{Mitochondrion} = CO{Mitochondrion} + H2O{Mitochondrion} + "an oxidized ferredoxin"{Mitochondrion}
			1503	ferricytochrome b5{Cytoplasm} = "ferricytochrome b5"{Endoplasmic_reticulum}
			1504	diphosphate{Vacuole} + oxaloacetate{Vacuole} = phosphate{Vacuole} + CO2{Vacuole} + 3 * H+{Vacuole} + phosphoenolpyruvate{Vacuole}
			1505	pyrroline-hydroxy-carboxylate{Cytoplasm} = pyrroline-hydroxy-carboxylate{Plastid}
			1506	quercetin 3, 7, 3', 4'-tetrasulphate{Cytoplasm} = "quercetin 3, 7, 3', 4'-tetrasulphate"{Peroxisome}
			1507	oxaloacetate{Peroxisome} + diphosphate{Peroxisome} = phosphate{Peroxisome} + CO2{Peroxisome} + 3 * H+{Peroxisome} + phosphoenolpyruvate{Peroxisome}
			1508	alpha-ketoglutarate{Cytoplasm} + L-alanine{Cytoplasm} = pyruvate{Cytoplasm} + L-glutamate{Cytoplasm}
			1509	2 * H+{Endoplasmic_reticulum} + "reduced ferredoxin"{Endoplasmic_reticulum} + CO2{Endoplasmic_reticulum} = CO{Endoplasmic_reticulum} + H2O{Endoplasmic_reticulum} + "an oxidized ferredoxin"{Endoplasmic_reticulum}
			1510	phosphate{Plastid} + 3 * H+{Plastid} + xanthosine{Plastid} = xanthine{Plastid} + ribose-1-phosphate{Plastid}
			1511	trehalose + H2O{Mitochondrion} -> 2 * beta-D-glucose{Mitochondrion}
			1512	5-hydroxy-ferulic-acid{Cytoplasm} = 5-hydroxy-ferulic-acid{Peroxisome}
			1513	D-glyceraldehyde-3-phosphate{Plastid} + pyruvate{Plastid} -> CO2{Plastid} + "1-deoxy-D-xylulose 5-phosphate"
			1514	diphosphate{Endoplasmic_reticulum} + oxaloacetate{Endoplasmic_reticulum} = phosphoenolpyruvate{Endoplasmic_reticulum} + phosphate{Endoplasmic_reticulum} + 3 * H+{Endoplasmic_reticulum} + CO2{Endoplasmic_reticulum}
			1515	5-hydroxy-ferulic-acid{Cytoplasm} = 5-hydroxy-ferulic-acid{Endoplasmic_reticulum}
			1516	dGDP{Vacuole} + ATP{Vacuole} = ADP{Vacuole} + dGTP{Vacuole}
			1517	H2O{Plastid} + L-glutamine{Plastid} + "5-phosphoribosyl 1-pyrophosphate"{Plastid} -> 5-phospho-beta-D-ribosyl-amine + diphosphate{Plastid} + L-glutamate{Plastid}
			1518	alpha-ketoglutarate{Plastid} + "Uracil 5-carbaldehyde"{Plastid} + O2{Plastid} -> CO2{Plastid} + succinate{Plastid} + "Uracil 5-carboxylate"{Plastid}
			1519	xanthosine{Cytoplasm} + phosphate{Cytoplasm} + 3 * H+{Cytoplasm} = xanthine{Cytoplasm} + ribose-1-phosphate{Cytoplasm}
			1520	reduced thioredoxin{Cytoplasm} + GDP{Cytoplasm} -> dGDP{Cytoplasm} + "an oxidized thioredoxin"{Cytoplasm} + H2O{Cytoplasm}
			1521	N10-formyl-THF{Plastid} + AICAR -> phosphoribosyl-formamido-carboxamide + tetrahydrofolate{Plastid}
			1522	O2{Peroxisome} + H2O{Peroxisome} + Aminoacetone{Peroxisome} -> H2O2{Peroxisome} + ammonia{Peroxisome} + methylglyoxal{Peroxisome}
			1523	FAD{Peroxisome} + Butanoyl-CoA{Peroxisome} = FADH2{Peroxisome} + crotonyl-CoA
			1524	H2O{Plastid} + 2-Methylmaleate -> D-erythro-3-Methylmalate
			1525	glycine{Plastid} + alpha-ketoglutarate{Plastid} = L-glutamate{Plastid} + glyoxylate{Plastid}
			1526	ATP{Plastid} + dCDP{Plastid} = dCTP{Plastid} + ADP{Plastid}
			1527	ATP{Vacuole} + dCDP{Vacuole} = ADP{Vacuole} + dCTP{Vacuole}
			1528	H2O{Cytoplasm} + methylsalicylate{Cytoplasm} = methanol{Cytoplasm} + salicylate{Cytoplasm}
			1529	H2O{Cytoplasm} + 1,4-dihydroxy-2-naphthoyl-CoA{Cytoplasm} = 1,4-dihydroxy-2-naphthoate + "coenzyme A"{Cytoplasm}
			1530	isofucosterol + NADPH{Endoplasmic_reticulum} + H+{Endoplasmic_reticulum} -> NADP+{Endoplasmic_reticulum} + sitosterol
			1531	dihydroxyacetone phosphate{Plastid} + iminoaspartate -> 2 * H2O{Plastid} + quinolinate + phosphate{Plastid} + 3 * H+{Plastid}
			1532	L-serine{Cytoplasm} = D-serine{Cytoplasm}
			1533	dCDP{Mitochondrion} + ATP{Mitochondrion} = dCTP{Mitochondrion} + ADP{Mitochondrion}
			1534	trans-neoxanthin = 9'-cis-neoxanthin
			1535	ubiquinone-8{Mitochondrion} + NADH{Mitochondrion} + H+{Mitochondrion} = NAD+{Mitochondrion} + ubiquinol-8
			1536	3'-Phosphoadenylylselenate{Plastid} + NADPH{Plastid} = "adenosine 3',5'-bisphosphate"{Plastid} + H+{Plastid} + Selenite{Plastid} + NADP+{Plastid}
			1537	3'-Phosphoadenylylselenate{Cytoplasm} + NADPH{Cytoplasm} = NADP+{Cytoplasm} + "adenosine 3',5'-bisphosphate"{Cytoplasm} + Selenite{Cytoplasm} + H+{Cytoplasm}
			1538	alpha-ketoglutarate{Cytoplasm} + "Uracil 5-carbaldehyde"{Cytoplasm} + O2{Cytoplasm} -> "Uracil 5-carboxylate"{Cytoplasm} + succinate{Cytoplasm} + CO2{Cytoplasm}
			1539	FARNESYL-PP[c] = "trans, trans-farnesyl diphosphate"{Mitochondrion}
			1540	L-4-Hydroxyglutamate semialdehyde{Cytoplasm} = "L-4-Hydroxyglutamate semialdehyde"{Mitochondrion}
			1541	L-glutamine{Plastid} + phenylpyruvate{Plastid} = 2-Oxoglutaramate{Plastid} + L-phenylalanine{Plastid}
			1542	D-ribulose-5-phosphate{Plastid} = D-xylulose-5-phosphate{Plastid}
			1543	L-glutamine{Mitochondrion} + phenylpyruvate{Mitochondrion} = 2-Oxoglutaramate{Mitochondrion} + L-phenylalanine{Mitochondrion}
			1544	CO2{Cytoplasm} = CO2{Golgi_appratus}
			1545	quercetin 3,3',7-trissulfate + phosphoadenosine-5'-phosphosulfate{Peroxisome} = "adenosine 3',5'-bisphosphate"{Peroxisome} + H+{Peroxisome} + "quercetin 3, 7, 3', 4'-tetrasulphate"{Peroxisome}
			1546	2 * S-adenosyl-L-methionine{Plastid} + "coproporphyrinogen III"{Plastid} = 2 * CO2{Plastid} + 2 * H+{Plastid} + 2 * L-methionine{Plastid} + 2 * 5'-deoxyadenosine{Plastid} + "protoporphyrinogen IX"{Plastid}
			1547	FARNESYL-PP[c] = "trans, trans-farnesyl diphosphate"{Endoplasmic_reticulum}
			1548	L-glutamine{Cytoplasm} + phenylpyruvate{Cytoplasm} = 2-Oxoglutaramate{Cytoplasm} + L-phenylalanine{Cytoplasm}
			1549	2 * S-adenosyl-L-methionine{Mitochondrion} + "coproporphyrinogen III"{Mitochondrion} = "protoporphyrinogen IX"{Mitochondrion} + 2 * H+{Mitochondrion} + 2 * L-methionine{Mitochondrion} + 2 * 5'-deoxyadenosine{Mitochondrion} + 2 * CO2{Mitochondrion}
			1550	L-homocysteine{Cytoplasm} = L-homocysteine{Vacuole}
			1551	D-ribulose-5-phosphate{Cytoplasm} = D-xylulose-5-phosphate{Cytoplasm}
			1552	CO2{Cytoplasm} = CO2{Peroxisome}
			1553	alpha-ketoglutarate{Peroxisome} + L-alanine{Peroxisome} = L-glutamate{Peroxisome} + pyruvate{Peroxisome}
			1554	CO2{Cytoplasm} = CO2{Vacuole}
			1555	S-lactoyl-glutathione = methylglyoxal{Plastid} + glutathione{Plastid}
			1556	L-glutamate{Plastid} + L-cysteine{Plastid} + ATP{Plastid} -> phosphate{Plastid} + 3 * H+{Plastid} + ADP{Plastid} + L-gamma-glutamylcysteine
			1557	L-serine{Plastid} = D-serine{Plastid}
			1558	propionate{Cytoplasm} = propionate{Plastid}
			1559	H2O{Vacuole} + L-1-glycero-3-phosphocholine -> choline{Vacuole} + sn-glycerol-3-phosphate{Vacuole}
			1560	alpha-ketoglutarate{Peroxisome} + glycine{Peroxisome} = L-glutamate{Peroxisome} + glyoxylate{Peroxisome}
			1561	CO2{Cytoplasm} = CO2{Plastid}
			1562	H2O{Plastid} + L-arginine{Plastid} -> urea{Plastid} + L-Ornithine
			1563	ATP{Plastid} + "hydroxymethylpyrimidine phosphate" -> 4-amino-5-hydroxymethyl-2-methylpyrimidine-pyrophosphate + ADP{Plastid}
			1564	H+{Plastid} + NADPH{Plastid} + "geranylgeranyl diphosphate"{Plastid} = dihydrogeranylgeranyl-PP + NADP+{Plastid}
			1565	CO2{Cytoplasm} = CO2{Mitochondrion}
			1566	chlorophyllide a + H+{Plastid} + O2{Plastid} + NADPH{Plastid} -> H2O{Plastid} + "7-hydroxy-chlorophyllide a" + NADP+{Plastid}
			1567	GTP{Peroxisome} + GMP{Peroxisome} -> H2O{Peroxisome} + "P1,P4-bis(5'-guanosyl) tetraphosphate"{Peroxisome}
			1568	H2O{Vacuole} + S-adenosyl-L-homocysteine{Vacuole} -> adenosine{Vacuole} + L-homocysteine{Vacuole}
			1569	5-phospho-ribosyl-glycineamide{Cytoplasm} = 5-phospho-ribosyl-glycineamide{Plastid}
			1570	ATP{Plastid} + beta-D-glucose{Plastid} -> ADP{Plastid} + beta-D-glucose-6-phosphate{Plastid}
			1571	5-phospho-ribosyl-glycineamide{Cytoplasm} = 5-phospho-ribosyl-glycineamide{Mitochondrion}
			1572	ATP{Endoplasmic_reticulum} + linoleate{Endoplasmic_reticulum} + "coenzyme A"{Endoplasmic_reticulum} = linoleoyl-CoA{Endoplasmic_reticulum} + diphosphate{Endoplasmic_reticulum} + AMP{Endoplasmic_reticulum}
			1573	18:2-16:0-DGDG{Endoplasmic_reticulum} = 18:3-16:0-DGDG{Endoplasmic_reticulum} + 2 * H+{Endoplasmic_reticulum}
			1574	beta-D-glucose{Mitochondrion} + ATP{Mitochondrion} -> ADP{Mitochondrion} + beta-D-glucose-6-phosphate{Mitochondrion}
			1575	GTP{Endoplasmic_reticulum} + GMP{Endoplasmic_reticulum} -> "P1,P4-bis(5'-guanosyl) tetraphosphate"{Endoplasmic_reticulum} + H2O{Endoplasmic_reticulum}
			1576	coenzyme A{Plastid} + ATP{Plastid} + linoleate{Plastid} = diphosphate{Plastid} + linoleoyl-CoA{Plastid} + AMP{Plastid}
			1577	L-histidine{Cytoplasm} -> 1H-Imidazole-4-ethanamine{Cytoplasm} + CO2{Cytoplasm}
			1578	UDP{Mitochondrion} + "reduced NrdH glutaredoxin-like protein"{Mitochondrion} + 2 * H+{Mitochondrion} = "an oxidized NrdH glutaredoxin-like protein"{Mitochondrion} + H2O{Mitochondrion} + dUDP{Mitochondrion}
			1579	dGMP{Mitochondrion} + H2O{Mitochondrion} = Deoxyguanosine{Mitochondrion} + phosphate{Mitochondrion} + 3 * H+{Mitochondrion}
			1580	coenzyme A{Cytoplasm} + linoleate{Cytoplasm} + ATP{Cytoplasm} = diphosphate{Cytoplasm} + AMP{Cytoplasm} + linoleoyl-CoA{Cytoplasm}
			1581	2 * Fe3+{Cytoplasm} + NADH{Cytoplasm} = NAD+{Cytoplasm} + H+{Cytoplasm} + 2 * Fe2+{Cytoplasm}
			1582	18:2-16:0-DGDG{Plastid} = 18:3-16:0-DGDG{Plastid} + 2 * H+{Plastid}
			1583	H2O{Cytoplasm} + inosine{Cytoplasm} -> hypoxanthine{Cytoplasm} + D-ribose{Cytoplasm}
			1584	1,4-Dihydroxynaphthalene{Cytoplasm} = 2 * H+{Cytoplasm} + 1,4-naphthoquinone
			1585	2 * Fe3+{Plastid} + NADH{Plastid} = 2 * Fe2+{Plastid} + H+{Plastid} + NAD+{Plastid}
			1586	ATP{Plastid} + "4-carboxyaminoimidazole ribonucleotide" + L-aspartate{Plastid} = phosphate{Plastid} + 5'-phosphoribosyl-4-(N-succinocarboxamide)-5-aminoimidazole + 3 * H+{Plastid} + ADP{Plastid}
			1587	S-adenosyl-L-methionine{Endoplasmic_reticulum} + phosphoryl-ethanolamine = "N-methylethanolamine phosphate" + S-adenosyl-L-homocysteine{Endoplasmic_reticulum} + H+{Endoplasmic_reticulum}
			1588	N-methyl-beta-alanine{Mitochondrion} + H2O{Mitochondrion} + NADP+{Mitochondrion} = H+{Mitochondrion} + Methylamine{Mitochondrion} + pyruvate{Mitochondrion} + NADPH{Mitochondrion}
			1589	NADH{Mitochondrion} + 2 * Fe3+{Mitochondrion} = NAD+{Mitochondrion} + 2 * Fe2+{Mitochondrion} + H+{Mitochondrion}
			1590	H2O{Plastid} + N-methyl-beta-alanine{Plastid} + NADP+{Plastid} = Methylamine{Plastid} + H+{Plastid} + NADPH{Plastid} + pyruvate{Plastid}
			1591	succinyl-CoA{Cytoplasm} = succinyl-CoA{Peroxisome}
			1592	raffinose{Cytoplasm} + D-galactosylononitol = D-ononitol + stachyose{Cytoplasm}
			1593	anthranilate{Cytoplasm} = Aniline{Cytoplasm} + CO2{Cytoplasm}
			1594	NADP+{Peroxisome} + H2O{Peroxisome} + N-methyl-beta-alanine{Peroxisome} = NADPH{Peroxisome} + Methylamine{Peroxisome} + H+{Peroxisome} + pyruvate{Peroxisome}
			1595	L-serine{Endoplasmic_reticulum} + "palmitoyl CoA"{Endoplasmic_reticulum} -> 3-dehydrosphinganine + "coenzyme A"{Endoplasmic_reticulum} + CO2{Endoplasmic_reticulum}
			1596	3-Oxooctanoyl-CoA + NADH{Peroxisome} + H+{Peroxisome} = (S)-Hydroxyoctanoyl-CoA + NAD+{Peroxisome}
			1597	anthranilate{Mitochondrion} = Aniline{Mitochondrion} + CO2{Mitochondrion}
			1598	H2O{Endoplasmic_reticulum} + methylsalicylate{Endoplasmic_reticulum} = methanol{Endoplasmic_reticulum} + salicylate{Endoplasmic_reticulum}
			1599	2-keto-isovalerate{Plastid} + H2O{Plastid} + acetyl-CoA{Plastid} -> "coenzyme A"{Plastid} + 2-isopropylmalate
			1600	anthranilate{Plastid} = CO2{Plastid} + Aniline{Plastid}
			1601	UDP{Vacuole} + 2 * H+{Vacuole} + "reduced NrdH glutaredoxin-like protein"{Vacuole} = H2O{Vacuole} + "an oxidized NrdH glutaredoxin-like protein"{Vacuole} + dUDP{Vacuole}
			1602	L-aspartate{Plastid} + GTP{Plastid} + inosine-5'-phosphate{Plastid} -> GDP{Plastid} + phosphate{Plastid} + 3 * H+{Plastid} + adenylo-succinate
			1603	18:3-18:2-MGDG{Endoplasmic_reticulum} = 18:3-18:3-MGDG{Endoplasmic_reticulum} + H2O{Endoplasmic_reticulum}
			1604	H2O{Plastid} + 4-Acetamidobutanoate{Plastid} = H+{Plastid} + acetate{Plastid} + 4-aminobutyrate{Plastid}
			1605	18:3-18:2-MGDG{Plastid} = H2O{Plastid} + 18:3-18:3-MGDG{Plastid}
			1606	2 * e-{Golgi_appratus} + H+{Golgi_appratus} + NAD+{Golgi_appratus} = NADH{Golgi_appratus}
			1607	sphinganine{Endoplasmic_reticulum} + FAD{Endoplasmic_reticulum} = sphingosine{Endoplasmic_reticulum} + FADH2{Endoplasmic_reticulum}
			1608	UDP{Plastid} + 2 * H+{Plastid} + "reduced NrdH glutaredoxin-like protein"{Plastid} = H2O{Plastid} + "an oxidized NrdH glutaredoxin-like protein"{Plastid} + dUDP{Plastid}
			1609	4-Acetamidobutanoate{Mitochondrion} + H2O{Mitochondrion} = H+{Mitochondrion} + 4-aminobutyrate{Mitochondrion} + acetate{Mitochondrion}
			1610	2 * H2O{Plastid} + 8 * PHOTON{Plastid} + 2 * NADP+{Plastid} -> 2 * H+{Plastid} + O2{Plastid} + 2 * NADPH{Plastid}
			1611	FAD{Cytoplasm} + sphinganine{Cytoplasm} = sphingosine{Cytoplasm} + FADH2{Cytoplasm}
			1612	indole-3-acetonitrile{Cytoplasm} + H2O{Cytoplasm} -> indole-3-acetamide
			1613	H2O{Cytoplasm} + 4-Acetamidobutanoate{Cytoplasm} = 4-aminobutyrate{Cytoplasm} + acetate{Cytoplasm} + H+{Cytoplasm}
			1614	L-proline{Cytoplasm} = L-proline{Golgi_appratus}
			1615	3-oxo-palmitoyl-CoA{Cytoplasm} = 3-oxo-palmitoyl-CoA{Mitochondrion}
			1616	dGDP{Mitochondrion} + ATP{Mitochondrion} = ADP{Mitochondrion} + dGTP{Mitochondrion}
			1617	H2O{Vacuole} + glutathione{Vacuole} -> L-glutamate{Vacuole} + L-cysteinylglycine{Vacuole}
			1618	dGDP{Plastid} + ATP{Plastid} = dGTP{Plastid} + ADP{Plastid}
			1619	diphosphate{Cytoplasm} + D-fructose-6-phosphate{Cytoplasm} -> fructose-1,6-bisphosphate{Cytoplasm} + phosphate{Cytoplasm} + 3 * H+{Cytoplasm}
			1620	pyridoxine{Cytoplasm} = pyridoxine{Plastid}
			1621	UDP-N-acetyl-D-glucosamine + H2O{Cytoplasm} + 2 * NAD+{Cytoplasm} = UDP-N-acetyl-2-amino-2-deoxy-D-glucuronate + 2 * NADH{Cytoplasm} + 2 * H+{Cytoplasm}
			1622	beta-alanine{Cytoplasm} + L-pantoate{Cytoplasm} + ATP{Cytoplasm} -> diphosphate{Cytoplasm} + AMP{Cytoplasm} + pantothenate
			1623	18:2-16:2-MGDG{Endoplasmic_reticulum} = 2 * H+{Endoplasmic_reticulum} + 18:2-16:3-MGDG{Endoplasmic_reticulum}
			1624	L-proline{Cytoplasm} = L-proline{Vacuole}
			1625	18:2-16:3-MGDG{Endoplasmic_reticulum} = 2 * H+{Endoplasmic_reticulum} + 18:3-16:3-MGDG{Endoplasmic_reticulum}
			1626	an oxidized rubredoxin{Cytoplasm} = "an oxidized rubredoxin"{Peroxisome}
			1627	18:2-16:3-MGDG{Plastid} = 2 * H+{Plastid} + 18:3-16:3-MGDG{Plastid}
			1628	reduced ferroprotein (Fe II){Cytoplasm} = "reduced ferroprotein (Fe II)"{Mitochondrion}
			1629	NADPH{Cytoplasm} + O2{Cytoplasm} + L-tryptophan{Cytoplasm} -> NADP+{Cytoplasm} + H2O{Cytoplasm} + CO2{Cytoplasm} + indole-3-acetaldoxime{Cytoplasm} + H+{Cytoplasm}
			1630	3-oxo-palmitoyl-CoA{Cytoplasm} = 3-oxo-palmitoyl-CoA{Peroxisome}
			1631	18:2-16:2-MGDG{Plastid} = 18:2-16:3-MGDG{Plastid} + 2 * H+{Plastid}
			1632	1-hydroxy-2-methyl-2-(E)-butenyl 4-diphosphate + H+{Plastid} + NADPH{Plastid} -> H2O{Plastid} + "isopentenyl diphosphate"{Plastid} + NADP+{Plastid}
			1633	sucrose{Cytoplasm} = sucrose{Plastid}
			1634	O-acetyl-L-serine{Peroxisome} + "hydrogen sulfide"{Peroxisome} -> H+{Peroxisome} + L-cysteine{Peroxisome} + acetate{Peroxisome}
			1635	L-dehydro-ascorbate{Plastid} + 2 * glutathione{Plastid} = L-ascorbate{Plastid} + "glutathione disulfide"{Plastid}
			1636	H2O{Cytoplasm} + cystathionine{Cytoplasm} = ammonia{Cytoplasm} + L-cysteine{Cytoplasm} + 2-oxobutanoate{Cytoplasm}
			1637	2 * glutathione{Mitochondrion} + L-dehydro-ascorbate{Mitochondrion} = L-ascorbate{Mitochondrion} + "glutathione disulfide"{Mitochondrion}
			1638	C07118[c] = "Benzoyl acetyl-CoA"{Plastid}
			1639	H2O{Mitochondrion} + cystathionine{Mitochondrion} = 2-oxobutanoate{Mitochondrion} + L-cysteine{Mitochondrion} + ammonia{Mitochondrion}
			1640	C07118[c] = "Benzoyl acetyl-CoA"{Endoplasmic_reticulum}
			1641	L-histidine{Plastid} -> CO2{Plastid} + 1H-Imidazole-4-ethanamine{Plastid}
			1642	NAD+{Mitochondrion} + H2O{Mitochondrion} + 5-Hydroxyindoleacetaldehyde{Mitochondrion} = NADH{Mitochondrion} + H+{Mitochondrion} + 5-Hydroxyindoleacetate{Mitochondrion}
			1643	3-hydroxy-propionate{Mitochondrion} + "coenzyme A"{Mitochondrion} = 3-hydroxypropionyl-CoA{Mitochondrion} + H2O{Mitochondrion}
			1644	C07118[c] = "Benzoyl acetyl-CoA"{Mitochondrion}
			1645	2-Oxoglutaramate{Cytoplasm} = 2-Oxoglutaramate{Mitochondrion}
			1646	O-acetyl-L-homoserine{Plastid} + methanethiol{Plastid} = H+{Plastid} + L-methionine{Plastid} + acetate{Plastid}
			1647	H2O{Plastid} + glutathione{Plastid} -> L-glutamate{Plastid} + L-cysteinylglycine{Plastid}
			1648	H2O{Plastid} + NAD+{Plastid} + 5-Hydroxyindoleacetaldehyde{Plastid} = H+{Plastid} + NADH{Plastid} + 5-Hydroxyindoleacetate{Plastid}
			1649	L-histidine{Mitochondrion} -> 1H-Imidazole-4-ethanamine{Mitochondrion} + CO2{Mitochondrion}
			1650	indolylmethyl-desulfoglucosinolate + phosphoadenosine-5'-phosphosulfate{Cytoplasm} -> "adenosine 3',5'-bisphosphate"{Cytoplasm} + "indol-3-ylmethyl glucosinolate"{Cytoplasm}
			1651	linoleate{Peroxisome} + "coenzyme A"{Peroxisome} + ATP{Peroxisome} = AMP{Peroxisome} + linoleoyl-CoA{Peroxisome} + diphosphate{Peroxisome}
			1652	methanethiol{Cytoplasm} + O-acetyl-L-homoserine{Cytoplasm} = L-methionine{Cytoplasm} + acetate{Cytoplasm} + H+{Cytoplasm}
			1653	GTP{Golgi_appratus} + "alpha-D-glucose 1-phosphate"{Golgi_appratus} = diphosphate{Golgi_appratus} + GDP-D-glucose{Golgi_appratus}
			1654	3-hydroxy-propionate{Peroxisome} + "coenzyme A"{Peroxisome} = H2O{Peroxisome} + 3-hydroxypropionyl-CoA{Peroxisome}
			1655	3-Sulfopyruvate{Cytoplasm} = CO2{Cytoplasm} + Sulfoacetaldehyde{Cytoplasm}
			1656	H2O{Vacuole} + dihydrocoumarin{Vacuole} = melilotate{Vacuole}
			1657	H2O{Cytoplasm} + NAD+{Cytoplasm} + 5-Hydroxyindoleacetaldehyde{Cytoplasm} = NADH{Cytoplasm} + H+{Cytoplasm} + 5-Hydroxyindoleacetate{Cytoplasm}
			1658	H2O{Mitochondrion} + L-arginine{Mitochondrion} = citrulline{Mitochondrion} + ammonia{Mitochondrion}
			1659	H2O{Plastid} + FAD{Plastid} -> FMN{Plastid} + AMP{Plastid}
			1660	H2O{Mitochondrion} + NADPH{Mitochondrion} -> phosphate{Mitochondrion} + NADH{Mitochondrion} + 3 * H+{Mitochondrion}
			1661	hydrogen sulfide{Cytoplasm} + O-acetyl-L-serine{Cytoplasm} -> L-cysteine{Cytoplasm} + acetate{Cytoplasm} + H+{Cytoplasm}
			1662	3-Sulfopyruvate{Mitochondrion} = Sulfoacetaldehyde{Mitochondrion} + CO2{Mitochondrion}
			1663	coenzyme A{Cytoplasm} + Naphthyl-2-oxomethyl-succinyl-CoA{Cytoplasm} = succinyl-CoA{Cytoplasm} + 2-Naphthoyl-CoA{Cytoplasm}
			1664	succinyl-CoA{Vacuole} + "Naphthyl-2-methyl-succinic acid"{Vacuole} = succinate{Vacuole} + Naphthyl-2-methyl-succinyl-CoA{Vacuole}
			1665	L-arginine{Vacuole} + H2O{Vacuole} = ammonia{Vacuole} + citrulline{Vacuole}
			1666	H2O{Plastid} + dihydrocoumarin{Plastid} = melilotate{Plastid}
			1667	3-Sulfopyruvate{Plastid} = Sulfoacetaldehyde{Plastid} + CO2{Plastid}
			1668	succinate{Mitochondrion} -> fumarate{Mitochondrion} + 2 * H+{Mitochondrion}
			1669	H2O{Cytoplasm} + dihydrocoumarin{Cytoplasm} = melilotate{Cytoplasm}
			1670	hydrogen sulfide{Plastid} + O-acetyl-L-serine{Plastid} -> L-cysteine{Plastid} + H+{Plastid} + acetate{Plastid}
			1671	coenzyme A{Mitochondrion} + OPC8-3-ketoacyl-CoA{Mitochondrion} = OPC6-CoA{Mitochondrion} + acetyl-CoA{Mitochondrion}
			1672	GTP{Peroxisome} + "alpha-D-glucose 1-phosphate"{Peroxisome} = GDP-D-glucose{Peroxisome} + diphosphate{Peroxisome}
			1673	melibiose{Cytoplasm} = melibiose{Mitochondrion}
			1674	stachyose{Cytoplasm} = stachyose{Plastid}
			1675	H2O{Golgi_appratus} + L-arginine{Golgi_appratus} = ammonia{Golgi_appratus} + citrulline{Golgi_appratus}
			1676	dTDP-4-dehydro-6-deoxy-L-mannose{Cytoplasm} = dTDP-4-dehydro-6-deoxy-L-mannose{Mitochondrion}
			1677	O-acetyl-L-serine{Mitochondrion} + "hydrogen sulfide"{Mitochondrion} -> L-cysteine{Mitochondrion} + H+{Mitochondrion} + acetate{Mitochondrion}
			1678	3-hydroxy-isobutyryl-CoA{Cytoplasm} = 3-hydroxy-isobutyryl-CoA{Mitochondrion}
			1679	stachyose{Cytoplasm} = stachyose{Endoplasmic_reticulum}
			1680	2 * L-ascorbate{Mitochondrion} + O2{Mitochondrion} -> 2 * H2O{Mitochondrion} + 2 * L-dehydro-ascorbate{Mitochondrion}
			1681	GTP{Endoplasmic_reticulum} + "alpha-D-glucose 1-phosphate"{Endoplasmic_reticulum} = diphosphate{Endoplasmic_reticulum} + GDP-D-glucose{Endoplasmic_reticulum}
			1682	NADH{Peroxisome} + H+{Peroxisome} + 3-Oxohexanoyl-CoA{Peroxisome} = (S)-Hydroxyhexanoyl-CoA + NAD+{Peroxisome}
			1683	3-phosphoglycerate{Cytoplasm} = 3-phosphoglycerate{Mitochondrion}
			1684	agmatine{Mitochondrion} + H2O{Mitochondrion} -> urea{Mitochondrion} + putrescine{Mitochondrion}
			1685	H2O{Plastid} + agmatine{Plastid} -> putrescine{Plastid} + urea{Plastid}
			1686	S-adenosyl-L-methionine{Cytoplasm} + 2-Octaprenyl-3-methyl-5-hydroxy-6-methoxy-1,4-benzoquinone{Cytoplasm} = ubiquinone-8{Cytoplasm} + S-adenosyl-L-homocysteine{Cytoplasm} + H+{Cytoplasm}
			1687	L-glutamate gamma-semialdehyde{Cytoplasm} = H2O{Cytoplasm} + "pyrroline 5-carboxylate"
			1688	3-Sulfopyruvate{Peroxisome} = CO2{Peroxisome} + Sulfoacetaldehyde{Peroxisome}
			1689	succinyl-CoA{Cytoplasm} + "Naphthyl-2-methyl-succinic acid"{Cytoplasm} = Naphthyl-2-methyl-succinyl-CoA{Cytoplasm} + succinate{Cytoplasm}
			1690	3-phosphoglycerate{Cytoplasm} = 3-phosphoglycerate{Plastid}
			1691	S-adenosyl-L-methionine{Mitochondrion} + 2-Octaprenyl-3-methyl-5-hydroxy-6-methoxy-1,4-benzoquinone{Mitochondrion} = ubiquinone-8{Mitochondrion} + S-adenosyl-L-homocysteine{Mitochondrion} + H+{Mitochondrion}
			1692	ATP{Endoplasmic_reticulum} + ethanolamine{Endoplasmic_reticulum} -> phosphoryl-ethanolamine + ADP{Endoplasmic_reticulum}
			1693	UDP-D-glucose{Cytoplasm} + D-fructose{Cytoplasm} -> sucrose{Cytoplasm} + UDP{Cytoplasm}
			1694	Aniline{Cytoplasm} = Aniline{Plastid}
			1695	Aniline{Cytoplasm} = Aniline{Mitochondrion}
			1696	Naphthyl-2-oxomethyl-succinyl-CoA{Vacuole} + "coenzyme A"{Vacuole} = succinyl-CoA{Vacuole} + 2-Naphthoyl-CoA{Vacuole}
			1697	3-phosphoglycerate{Cytoplasm} = 3-phosphoglycerate{Peroxisome}
			1698	3-(2-propenoic acid)-4,6-hydroxy cyclohexa-2,5-dienone{Cytoplasm} = 3,4,6-trihydroxy-cis-cinnamate{Cytoplasm}
			1699	H2O{Plastid} + "D-myo-inositol (1,4,5)-trisphosphate"{Plastid} = phosphate{Plastid} + 2 * H+{Plastid} + "D-myo-inositol (1,4)-bisphosphate"
			1700	putrescine{Cytoplasm} + S-adenosyl-L-methioninamine -> 5'-methylthioadenosine{Cytoplasm} + spermidine{Cytoplasm} + H+{Cytoplasm}
			1701	galactinol{Endoplasmic_reticulum} + raffinose{Endoplasmic_reticulum} -> stachyose{Endoplasmic_reticulum} + myo-inositol{Endoplasmic_reticulum}
			1702	sinapaldehyde{Cytoplasm} + NADPH{Cytoplasm} + H+{Cytoplasm} -> NADP+{Cytoplasm} + sinapyl-alcohol
			1703	2-methyl-3-hydroxybutyryl-CoA{Cytoplasm} = 2-methyl-3-hydroxybutyryl-CoA{Peroxisome}
			1704	H2O{Cytoplasm} + lactose{Cytoplasm} = beta-D-glucose{Cytoplasm} + beta-D-galactose{Cytoplasm}
			1705	H2O{Plastid} + "D-arabinose 5-phosphate"{Plastid} + phosphoenolpyruvate{Plastid} -> "3-deoxy-D-manno-octulosonate 8-P" + phosphate{Plastid} + 3 * H+{Plastid}
			1706	1,3-diphosphateglycerate{Cytoplasm} = 1,3-diphosphateglycerate{Plastid}
			1707	D-fructose-6-phosphate{Plastid} + L-glutamine{Plastid} -> L-glutamate{Plastid} + D-glucosamine-6-phosphate{Plastid}
			1708	R-4'-phosphopantothenoyl-L-cysteine -> "pantetheine 4'-phosphate"{Cytoplasm} + CO2{Cytoplasm}
			1709	D-lactate{Mitochondrion} + 2 * "oxidized cytochrome c" -> 2 * "reduced cytochrome c" + 2 * H+{Mitochondrion} + pyruvate{Mitochondrion}
			1710	1,3-diphosphateglycerate{Cytoplasm} = 1,3-diphosphateglycerate{Mitochondrion}
			1711	D-fructose-6-phosphate{Mitochondrion} + L-glutamine{Mitochondrion} -> D-glucosamine-6-phosphate{Mitochondrion} + L-glutamate{Mitochondrion}
			1712	citrate{Cytoplasm} = citrate{Peroxisome}
			1713	H2O{Endoplasmic_reticulum} + dichlorocarbene{Endoplasmic_reticulum} = CO{Endoplasmic_reticulum} + 2 * HCl{Endoplasmic_reticulum}
			1714	citrate{Cytoplasm} = citrate{Vacuole}
			1715	18:3-16:1-MGDG{Cytoplasm} = 18:3-16:1-MGDG{Plastid}
			1716	H2O{Mitochondrion} + dichlorocarbene{Mitochondrion} = 2 * HCl{Mitochondrion} + CO{Mitochondrion}
			1717	H2O{Cytoplasm} + urea{Cytoplasm} -> 2 * ammonia{Cytoplasm} + CO2{Cytoplasm}
			1718	18:3-16:1-MGDG{Cytoplasm} = 18:3-16:1-MGDG{Endoplasmic_reticulum}
			1719	cytidine{Plastid} + H2O{Plastid} -> ammonia{Plastid} + uridine{Plastid}
			1720	dichlorocarbene{Peroxisome} + H2O{Peroxisome} = 2 * HCl{Peroxisome} + CO{Peroxisome}
			1721	7 * "isopentenyl diphosphate"{Plastid} + "2-cis,6-trans,10-trans-geranylgeranyl diphosphate" = 7 * diphosphate{Plastid} + "undecaprenyl diphosphate"
			1722	2 * L-ascorbate{Plastid} + O2{Plastid} -> 2 * H2O{Plastid} + 2 * L-dehydro-ascorbate{Plastid}
			1723	NADP+{Mitochondrion} + L-pantoate{Mitochondrion} = 2-dehydropantoate + H+{Mitochondrion} + NADPH{Mitochondrion}
			1724	N-acetylglutamyl-phosphate{Plastid} + NADPH{Plastid} -> phosphate{Plastid} + 2 * H+{Plastid} + NADP+{Plastid} + "N-acetyl-L-glutamate 5-semialdehyde"{Plastid}
			1725	beta-D-Fructose 6-phosphate{Cytoplasm} + diphosphate{Cytoplasm} = "beta-D-Fructose 1,6-bisphosphate"{Cytoplasm} + phosphate{Cytoplasm} + 3 * H+{Cytoplasm}
			1726	O2{Peroxisome} + spermidine{Peroxisome} + H2O{Peroxisome} -> 4-aminobutanal{Peroxisome} + 1,3-diaminopropane + H2O2{Peroxisome}
			1727	H2O{Vacuole} + dGMP{Vacuole} = phosphate{Vacuole} + 3 * H+{Vacuole} + Deoxyguanosine{Vacuole}
			1728	(S)-3-Hydroxydodecanoyl-CoA = H2O{Peroxisome} + 2-trans-dodecenoyl-CoA{Peroxisome}
			1729	L-ornithine{Mitochondrion} + alpha-ketoglutarate{Mitochondrion} = "L-glutamate gamma-semialdehyde"{Mitochondrion} + L-glutamate{Mitochondrion}
			1730	N-acetylglutamyl-phosphate{Cytoplasm} + NADPH{Cytoplasm} -> NADP+{Cytoplasm} + phosphate{Cytoplasm} + 2 * H+{Cytoplasm} + "N-acetyl-L-glutamate 5-semialdehyde"{Cytoplasm}
			1731	D-ribose{Plastid} + ATP{Plastid} = D-ribose-5-phosphate{Plastid} + ADP{Plastid}
			1732	tetrahydrofolate{Cytoplasm} = tetrahydrofolate{Mitochondrion}
			1733	chlorophyll a{Cytoplasm} ->
			1734	guanine{Mitochondrion} + "5-phosphoribosyl 1-pyrophosphate"{Mitochondrion} = diphosphate{Mitochondrion} + GMP{Mitochondrion}
			1735	H2O{Mitochondrion} + oxaloacetate{Mitochondrion} + acetyl-CoA{Mitochondrion} = citrate{Mitochondrion} + "coenzyme A"{Mitochondrion}
			1736	H2O{Plastid} + dAMP{Plastid} = phosphate{Plastid} + 3 * H+{Plastid} + deoxyadenosine{Plastid}
			1737	guanine{Golgi_appratus} + "5-phosphoribosyl 1-pyrophosphate"{Golgi_appratus} = diphosphate{Golgi_appratus} + GMP{Golgi_appratus}
			1738	guanine{Vacuole} + "5-phosphoribosyl 1-pyrophosphate"{Vacuole} = diphosphate{Vacuole} + GMP{Vacuole}
			1739	3-hydroxypropionyl-CoA{Cytoplasm} = 3-hydroxypropionyl-CoA{Mitochondrion}
			1740	alpha-D-glucose{Endoplasmic_reticulum} = D-fructose{Endoplasmic_reticulum}
			1741	H2O{Cytoplasm} + deoxycytidine = ammonia{Cytoplasm} + deoxyuridine
			1742	dAMP{Mitochondrion} + H2O{Mitochondrion} = deoxyadenosine{Mitochondrion} + phosphate{Mitochondrion} + 3 * H+{Mitochondrion}
			1743	alpha-D-glucose{Vacuole} = D-fructose{Vacuole}
			1744	5-phosphoribosyl 1-pyrophosphate{Plastid} + guanine{Plastid} = diphosphate{Plastid} + GMP{Plastid}
			1745	H2O{Plastid} + acetyl-CoA{Plastid} + oxaloacetate{Plastid} = citrate{Plastid} + "coenzyme A"{Plastid}
			1746	L-glutamate{Cytoplasm} =
			1747	H2O{Vacuole} + 2-Phenylacetamide{Vacuole} = ammonia{Vacuole} + "Phenylacetic acid"{Vacuole}
			1748	UTP{Cytoplasm} + N-acetyl-glucosamine-1-phosphate{Cytoplasm} = UDP-N-acetyl-D-glucosamine + diphosphate{Cytoplasm}
			1749	O-acetyl-L-serine{Cytoplasm} = O-acetyl-L-serine{Peroxisome}
			1750	p-aminobenzoate{Cytoplasm} + "2-amino-4-hydroxy-6-hydroxymethyl-7,8-dihydropteridine diphosphate" + H+{Cytoplasm} -> diphosphate{Cytoplasm} + 7,8-dihydropteroate{Cytoplasm}
			1751	H2O{Cytoplasm} + "quercetin 3-O-rhamnoside" = L-Rhamnose + Quercetin{Cytoplasm}
			1752	H2O{Plastid} + 2-phosphoglycolate -> phosphate{Plastid} + 3 * H+{Plastid} + glycolate{Plastid}
			1753	9-mercaptodethiobiotin = 2 * H+{Mitochondrion} + biotin
			1754	ferulate{Endoplasmic_reticulum} + H2O{Endoplasmic_reticulum} = 2-hydroxyferulate + 2 * H+{Endoplasmic_reticulum}
			1755	H2O{Cytoplasm} + "3-(2-propenoic acid)-o-benzoquinone" = "3-(2-propenoic acid)-4,6-hydroxy cyclohexa-2,5-dienone"{Cytoplasm}
			1756	2-Polyprenyl-6-methoxyphenol{Cytoplasm} = 2-Polyprenyl-6-methoxyphenol{Mitochondrion}
			1757	ethanol{Cytoplasm} = ethanol{Mitochondrion}
			1758	coniferyl alcohol{Cytoplasm} + UDP-D-glucose{Cytoplasm} -> UDP{Cytoplasm} + coniferin{Cytoplasm}
			1759	ethanol{Cytoplasm} = ethanol{Peroxisome}
			1760	sphinganine{Vacuole} + ATP{Vacuole} -> ADP{Vacuole} + "sphinganine 1-phosphate"{Vacuole}
			1761	indole-3-acetaldoxime{Cytoplasm} = indole-3-acetaldoxime{Golgi_appratus}
			1762	Acetyl adenylate + "coenzyme A"{Mitochondrion} = AMP{Mitochondrion} + acetyl-CoA{Mitochondrion}
			1763	NADPH{Endoplasmic_reticulum} + 1,2-Dibromoethane{Endoplasmic_reticulum} + H+{Endoplasmic_reticulum} + O2{Endoplasmic_reticulum} -> NADP+{Endoplasmic_reticulum} + H2O{Endoplasmic_reticulum} + "Hydrobromic acid"{Endoplasmic_reticulum} + 2-Bromoacetaldehyde{Endoplasmic_reticulum}
			1764	1,2-Dibromoethane{Plastid} + H+{Plastid} + O2{Plastid} + NADPH{Plastid} -> H2O{Plastid} + "Hydrobromic acid"{Plastid} + NADP+{Plastid} + 2-Bromoacetaldehyde{Plastid}
			1765	maltose{Plastid} + maltotriose{Plastid} = maltotetraose{Plastid} + beta-D-glucose{Plastid}
			1766	NADPH{Vacuole} + 1,2-Dibromoethane{Vacuole} + H+{Vacuole} + O2{Vacuole} -> "Hydrobromic acid"{Vacuole} + H2O{Vacuole} + 2-Bromoacetaldehyde{Vacuole} + NADP+{Vacuole}
			1767	GDP-4-dehydro-6-deoxy-D-mannose{Plastid} + H+{Plastid} + NADPH{Plastid} = GDP-L-fucose{Plastid} + NADP+{Plastid}
			1768	NADPH{Cytoplasm} + H+{Cytoplasm} + coumaraldehyde{Cytoplasm} -> NADP+{Cytoplasm} + coumaryl-alcohol
			1769	GDP-4-dehydro-6-deoxy-D-mannose{Cytoplasm} + NADPH{Cytoplasm} + H+{Cytoplasm} = NADP+{Cytoplasm} + GDP-L-fucose{Cytoplasm}
			1770	H2O{Vacuole} + sucrose{Vacuole} -> D-fructose{Vacuole} + alpha-D-glucose{Vacuole}
			1771	CMP{Cytoplasm} = CMP{Endoplasmic_reticulum}
			1772	beta-D-glucose-6-phosphate{Plastid} = D-fructose-6-phosphate{Plastid}
			1773	zeaxanthin + H+{Plastid} + NADH{Plastid} + O2{Plastid} -> H2O{Plastid} + antheraxanthin + NAD+{Plastid}
			1774	2-Methylcitrate{Mitochondrion} = cis-2-methylaconitate{Mitochondrion} + H2O{Mitochondrion}
			1775	H2O{Plastid} + sucrose{Plastid} -> alpha-D-glucose{Plastid} + D-fructose{Plastid}
			1776	ATP{Plastid} + 2 * H+{Plastid} + sulfate{Plastid} -> "adenosine 5'-phosphosulfate"{Plastid} + diphosphate{Plastid}
			1777	NADP+{Cytoplasm} + L-arabitol = L-arabinose + NADPH{Cytoplasm} + H+{Cytoplasm}
			1778	2-Methylcitrate{Plastid} = H2O{Plastid} + cis-2-methylaconitate{Plastid}
			1779	2 * H+{Peroxisome} + 2 * O2-{Peroxisome} = O2{Peroxisome} + H2O2{Peroxisome}
			1780	2,4,6-trihydroxybenzophenone{Cytoplasm} = 2,4,6-trihydroxybenzophenone{Plastid}
			1781	sulfate{Mitochondrion} + 2 * H+{Mitochondrion} + ATP{Mitochondrion} -> diphosphate{Mitochondrion} + "adenosine 5'-phosphosulfate"{Mitochondrion}
			1782	2 * O2-{Vacuole} + 2 * H+{Vacuole} = O2{Vacuole} + H2O2{Vacuole}
			1783	NAD+{Mitochondrion} + H2O{Mitochondrion} + "L-4-Hydroxyglutamate semialdehyde"{Mitochondrion} -> L-erythro-4-hydroxy-glutamate{Mitochondrion} + NADH{Mitochondrion} + H+{Mitochondrion}
			1784	2,4,6-trihydroxybenzophenone{Cytoplasm} = 2,4,6-trihydroxybenzophenone{Endoplasmic_reticulum}
			1785	ATP{Plastid} + beta-D-galactose{Plastid} = "alpha-D-galactose 1-phosphate"{Plastid} + ADP{Plastid}
			1786	NADPH{Cytoplasm} + 5-hydroxy-feruloyl-CoA{Cytoplasm} + H+{Cytoplasm} -> "coenzyme A"{Cytoplasm} + NADP+{Cytoplasm} + 5-hydroxy-coniferaldehyde{Cytoplasm}
			1787	2-Methylcitrate{Endoplasmic_reticulum} = cis-2-methylaconitate{Endoplasmic_reticulum} + H2O{Endoplasmic_reticulum}
			1788	2,4,6-trihydroxybenzophenone{Cytoplasm} = 2,4,6-trihydroxybenzophenone{Vacuole}
			1789	4alpha-methyl-5alpha-cholesta-8,24-dien-3-one + NADPH{Cytoplasm} + H+{Cytoplasm} -> NADP+{Cytoplasm} + "4-alpha-methyl zymosterol"
			1790	2-Methylcitrate{Vacuole} = H2O{Vacuole} + cis-2-methylaconitate{Vacuole}
			1791	2 * H+{Plastid} + 2 * O2-{Plastid} = H2O2{Plastid} + O2{Plastid}
			1792	2,4,6-trihydroxybenzophenone{Cytoplasm} = 2,4,6-trihydroxybenzophenone{Peroxisome}
			1793	ATP{Vacuole} + beta-D-galactose{Vacuole} = "alpha-D-galactose 1-phosphate"{Vacuole} + ADP{Vacuole}
			1794	H2O{Cytoplasm} + sucrose{Cytoplasm} -> alpha-D-glucose{Cytoplasm} + D-fructose{Cytoplasm}
			1795	D-myo-inositol (3,4,5,6)-tetrakisphosphate{Cytoplasm} + ATP{Cytoplasm} -> "D-myo-inositol (1,3,4,5,6)-pentakisphosphate" + 5 * H+{Cytoplasm} + ADP{Cytoplasm}
			1796	2 * H+{Mitochondrion} + 2 * O2-{Mitochondrion} = H2O2{Mitochondrion} + O2{Mitochondrion}
			1797	D-fructose{Cytoplasm} + ATP{Cytoplasm} -> ADP{Cytoplasm} + D-fructose-6-phosphate{Cytoplasm}
			1798	(S)-2-Acetolactate{Cytoplasm} = "3-Hydroxy-3-methyl-2-oxobutanoic acid"{Cytoplasm}
			1799	S-adenosyl-L-methionine{Cytoplasm} + "Caffeyl alcohol" = "coniferyl alcohol"{Cytoplasm} + S-adenosyl-L-homocysteine{Cytoplasm} + H+{Cytoplasm}
			1800	agmatine{Cytoplasm} = agmatine{Mitochondrion}
			1801	4,4-dimethyl-5alpha-cholesta-8,24-dien-3-beta-ol + NADPH{Cytoplasm} + H+{Cytoplasm} + O2{Cytoplasm} -> NADP+{Cytoplasm} + 4alpha-hydroxymethyl-4beta-methyl-5alpha-cholesta-8,24-dien-3beta-ol + H2O{Cytoplasm}
			1802	1,2-diacylglycerol{Cytoplasm} = 1,2-diacylglycerol{Vacuole}
			1803	2 * O2-{Cytoplasm} + 2 * H+{Cytoplasm} = H2O2{Cytoplasm} + O2{Cytoplasm}
			1804	(S)-2-Acetolactate{Mitochondrion} = "3-Hydroxy-3-methyl-2-oxobutanoic acid"{Mitochondrion}
			1805	oxaloacetate{Peroxisome} + H2O{Peroxisome} + acetyl-CoA{Peroxisome} = "coenzyme A"{Peroxisome} + citrate{Peroxisome}
			1806	1,2-diacylglycerol{Cytoplasm} = 1,2-diacylglycerol{Endoplasmic_reticulum}
			1807	acetyl-CoA{Cytoplasm} + HCO3-{Cytoplasm} + ATP{Cytoplasm} -> malonyl-CoA{Cytoplasm} + phosphate{Cytoplasm} + 2 * H+{Cytoplasm} + ADP{Cytoplasm}
			1808	D-fructose{Mitochondrion} + ATP{Mitochondrion} -> D-fructose-6-phosphate{Mitochondrion} + ADP{Mitochondrion}
			1809	NADPH{Cytoplasm} + 1,2-Dibromoethane{Cytoplasm} + H+{Cytoplasm} + O2{Cytoplasm} -> "Hydrobromic acid"{Cytoplasm} + NADP+{Cytoplasm} + H2O{Cytoplasm} + 2-Bromoacetaldehyde{Cytoplasm}
			1810	H+{Mitochondrion} + O2{Mitochondrion} + "(Z)-4-hydroxyphenylacetaldehyde oxime" + NADPH{Mitochondrion} -> 2 * H2O{Mitochondrion} + NADP+{Mitochondrion} + (S)-4-hydroxymandelonitrile
			1811	1,2-diacylglycerol{Cytoplasm} = 1,2-diacylglycerol{Plastid}
			1812	ATP{Plastid} + D-fructose{Plastid} -> D-fructose-6-phosphate{Plastid} + ADP{Plastid}
			1813	H+{Mitochondrion} + ATP{Mitochondrion} + acetate{Mitochondrion} = "Acetyl adenylate" + diphosphate{Mitochondrion}
			1814	ATP{Plastid} + acetyl-CoA{Plastid} + HCO3-{Plastid} -> malonyl-CoA{Plastid} + phosphate{Plastid} + 2 * H+{Plastid} + ADP{Plastid}
			1815	1,2-Dibromoethane{Mitochondrion} + H+{Mitochondrion} + O2{Mitochondrion} + NADPH{Mitochondrion} -> 2-Bromoacetaldehyde{Mitochondrion} + H2O{Mitochondrion} + NADP+{Mitochondrion} + "Hydrobromic acid"{Mitochondrion}
			1816	H2O{Cytoplasm} + cytidine{Cytoplasm} -> cytosine + D-ribose{Cytoplasm}
			1817	dolichol + CTP{Cytoplasm} -> dolichyl-phosphate{Cytoplasm} + CDP{Cytoplasm}
			1818	2-phosphoglycerate{Peroxisome} = H2O{Peroxisome} + phosphoenolpyruvate{Peroxisome}
			1819	geranylgeranyl-chlorophyll a + H+{Plastid} + NADPH{Plastid} = "dihydrogeranylgeranyl-chlorophyll a" + NADP+{Plastid}
			1820	L-ascorbate{Plastid} + antheraxanthin -> H2O{Plastid} + zeaxanthin + L-dehydro-ascorbate{Plastid}
			1821	D-myo-inositol (1,3,4,5)-tetrakisphosphate{Cytoplasm} + ATP{Cytoplasm} -> "D-myo-inositol (1,3,4,5,6)-pentakisphosphate" + H+{Cytoplasm} + ADP{Cytoplasm}
			1822	putrescine{Plastid} + H+{Plastid} + acetate{Plastid} = N-Acetylputrescine{Plastid} + H2O{Plastid}
			1823	2-phosphoglycerate{Plastid} = H2O{Plastid} + phosphoenolpyruvate{Plastid}
			1824	NAD+{Peroxisome} + 6-phospho-D-gluconate{Peroxisome} -> CO2{Peroxisome} + D-ribulose-5-phosphate{Peroxisome} + NADH{Peroxisome} + H+{Peroxisome}
			1825	NADPH{Endoplasmic_reticulum} + H+{Endoplasmic_reticulum} + 2 * "trans, trans-farnesyl diphosphate"{Endoplasmic_reticulum} = 2 * diphosphate{Endoplasmic_reticulum} + NADP+{Endoplasmic_reticulum} + squalene{Endoplasmic_reticulum}
			1826	riboflavin{Cytoplasm} + ATP{Cytoplasm} -> FMN{Cytoplasm} + ADP{Cytoplasm}
			1827	alpha-D-glucose{Cytoplasm} = alpha-D-glucose{Mitochondrion}
			1828	putrescine{Mitochondrion} + H+{Mitochondrion} + acetate{Mitochondrion} = H2O{Mitochondrion} + N-Acetylputrescine{Mitochondrion}
			1829	H2O{Plastid} + CO2{Plastid} + phosphoenolpyruvate{Plastid} -> phosphate{Plastid} + 3 * H+{Plastid} + oxaloacetate{Plastid}
			1830	ATP{Mitochondrion} + riboflavin{Mitochondrion} -> ADP{Mitochondrion} + FMN{Mitochondrion}
			1831	rosmarinic acid{Cytoplasm} = "rosmarinic acid"{Mitochondrion}
			1832	stearoyl-CoA + 2 * NADPH{Endoplasmic_reticulum} + malonyl-CoA{Endoplasmic_reticulum} + 2 * H+{Endoplasmic_reticulum} = arachidoyl-CoA + 2 * NADP+{Endoplasmic_reticulum} + H2O{Endoplasmic_reticulum} + "coenzyme A"{Endoplasmic_reticulum} + CO2{Endoplasmic_reticulum}
			1833	histidinol + NAD+{Plastid} -> histidinal + H+{Plastid} + NADH{Plastid}
			1834	ATP{Plastid} + "5-phosphoribosyl 1-pyrophosphate"{Plastid} -> diphosphate{Plastid} + phosphoribosyl-ATP
			1835	2-phosphoglycerate{Cytoplasm} = phosphoenolpyruvate{Cytoplasm} + H2O{Cytoplasm}
			1836	N-acetyl-D-glucosamine-6-phosphate = "N-Acetyl-alpha-D-glucosamine 1-phosphate"{Mitochondrion}
			1837	citrulline{Cytoplasm} =
			1838	2 * H2O2{Mitochondrion} -> 2 * H2O{Mitochondrion} + O2{Mitochondrion}
			1839	Cyanoglycoside{Plastid} + H2O{Plastid} = D-glucose{Plastid} + Cyanohydrin{Plastid}
			1840	18:1-16:1-MGDG = 2 * H+{Plastid} + 18:2-16:1-MGDG{Plastid}
			1841	ATP{Plastid} + riboflavin{Plastid} -> FMN{Plastid} + ADP{Plastid}
			1842	H2O{Vacuole} + Cyanoglycoside{Vacuole} = D-glucose{Vacuole} + Cyanohydrin{Vacuole}
			1843	ATP{Plastid} + hydroxymethylpyrimidine -> "hydroxymethylpyrimidine phosphate" + ADP{Plastid}
			1844	phosphoenolpyruvate{Cytoplasm} + H2O{Cytoplasm} + CO2{Cytoplasm} -> oxaloacetate{Cytoplasm} + phosphate{Cytoplasm} + 3 * H+{Cytoplasm}
			1845	D-xylose{Cytoplasm} = D-xylose{Endoplasmic_reticulum}
			1846	H+{Plastid} + NADP+{Plastid} + "reduced flavodoxin"{Plastid} = "an oxidized flavodoxin"{Plastid} + NADPH{Plastid}
			1847	linoleate{Cytoplasm} = linoleate{Peroxisome}
			1848	cytosine + H2O{Cytoplasm} = ammonia{Cytoplasm} + uracil{Cytoplasm}
			1849	D-xylose{Cytoplasm} = D-xylose{Vacuole}
			1850	UDP-D-glucose{Cytoplasm} = UDP-galactose{Cytoplasm}
			1851	1,2-Dihydronaphthalene-1,2-diol{Cytoplasm} = 1,2-Dihydronaphthalene-1,2-diol{Peroxisome}
			1852	H2O{Peroxisome} + "nicotinic acid mononucleotide"{Peroxisome} = D-ribose-5-phosphate{Peroxisome} + nicotinate{Peroxisome} + H+{Peroxisome}
			1853	linoleate{Cytoplasm} = linoleate{Endoplasmic_reticulum}
			1854	L-proline{Cytoplasm} =
			1855	beta-D-glucose-6-phosphate{Cytoplasm} = D-fructose-6-phosphate{Cytoplasm}
			1856	H2O{Vacuole} + "nicotinic acid mononucleotide"{Vacuole} = nicotinate{Vacuole} + D-ribose-5-phosphate{Vacuole} + H+{Vacuole}
			1857	linoleate{Cytoplasm} = linoleate{Plastid}
			1858	H2O{Plastid} + cystathionine{Plastid} = L-cysteine{Plastid} + 2-oxobutanoate{Plastid} + ammonia{Plastid}
			1859	dTDP-alpha-L-rhamnose{Cytoplasm} = dTDP-alpha-L-rhamnose{Mitochondrion}
			1860	Butanoyl-CoA{Cytoplasm} = Butanoyl-CoA{Mitochondrion}
			1861	18:1-16:3-MGDG{Plastid} = 18:2-16:3-MGDG{Plastid} + 2 * H+{Plastid}
			1862	H2O{Cytoplasm} + Cyanoglycoside{Cytoplasm} = D-glucose{Cytoplasm} + Cyanohydrin{Cytoplasm}
			1863	myristoyl-CoA + acetyl-CoA{Mitochondrion} -> "coenzyme A"{Mitochondrion} + 3-oxo-palmitoyl-CoA{Mitochondrion}
			1864	2 * H2O2{Peroxisome} -> O2{Peroxisome} + 2 * H2O{Peroxisome}
			1865	sinapyl-alcohol ->
			1866	alpha-ketoglutarate{Plastid} + isochorismate -> CO2{Plastid} + 2 * H+{Plastid} + 2-succinyl-5-enolpyruvyl-6-hydroxy-3-cyclohexene-1-carboxylate
			1867	cis-caffeate{Cytoplasm} = cis-caffeate{Mitochondrion}
			1868	L-aspartate{Cytoplasm} =
			1869	H+{Plastid} + NADPH{Plastid} + methylglyoxal{Plastid} -> NADP+{Plastid} + acetol
			1870	reduced thioredoxin{Cytoplasm} = "reduced thioredoxin"{Endoplasmic_reticulum}
			1871	methylmalonate-semialdehyde{Cytoplasm} = methylmalonate-semialdehyde{Endoplasmic_reticulum}
			1872	indole{Plastid} + L-serine{Plastid} -> H2O{Plastid} + L-tryptophan{Plastid}
			1873	NADH{Mitochondrion} + H+{Mitochondrion} + 7,8-dihydrofolate{Mitochondrion} -> NAD+{Mitochondrion} + tetrahydrofolate{Mitochondrion}
			1874	Butanoyl-CoA{Cytoplasm} = Butanoyl-CoA{Peroxisome}
			1875	methylmalonate-semialdehyde{Cytoplasm} = methylmalonate-semialdehyde{Vacuole}
			1876	UDP-D-glucose{Golgi_appratus} = UDP-galactose{Golgi_appratus}
			1877	thiamine pyrophosphate{Plastid} + pyruvate{Plastid} -> CO2{Plastid} + "2-(alpha-Hydroxyethyl)thiamine diphosphate"{Plastid}
			1878	glycerate{Cytoplasm} = glycerate{Mitochondrion}
			1879	thiamine pyrophosphate{Mitochondrion} + pyruvate{Mitochondrion} -> "2-(alpha-Hydroxyethyl)thiamine diphosphate"{Mitochondrion} + CO2{Mitochondrion}
			1880	coenzyme A{Plastid} + ATP{Plastid} + oleate{Plastid} = diphosphate{Plastid} + oleoyl-CoA{Plastid} + AMP{Plastid}
			1881	acrylate{Cytoplasm} = acrylate{Mitochondrion}
			1882	oleate{Endoplasmic_reticulum} + ATP{Endoplasmic_reticulum} + "coenzyme A"{Endoplasmic_reticulum} = diphosphate{Endoplasmic_reticulum} + AMP{Endoplasmic_reticulum} + oleoyl-CoA{Endoplasmic_reticulum}
			1883	Aminoacetone{Vacuole} + CO2{Vacuole} = "L-2-Amino-3-oxobutanoic acid"{Vacuole}
			1884	an oxidized hemoprotein{Cytoplasm} = "an oxidized hemoprotein"{Endoplasmic_reticulum}
			1885	2 * H+{Plastid} + fumarate{Plastid} + 2 * e-{Plastid} = succinate{Plastid}
			1886	3 * H+{Mitochondrion} + ATP{Mitochondrion} + "D-myo-inositol (3,4,6)-trisphosphate" -> ADP{Mitochondrion} + "D-myo-inositol (3,4,5,6)-tetrakisphosphate"{Mitochondrion}
			1887	CO2{Peroxisome} + Aminoacetone{Peroxisome} = "L-2-Amino-3-oxobutanoic acid"{Peroxisome}
			1888	HCO3-{Endoplasmic_reticulum} + cyanate{Endoplasmic_reticulum} = carbamate{Endoplasmic_reticulum} + CO2{Endoplasmic_reticulum}
			1889	isopentenyl diphosphate{Endoplasmic_reticulum} + geranyl-PP{Endoplasmic_reticulum} -> diphosphate{Endoplasmic_reticulum} + "trans, trans-farnesyl diphosphate"{Endoplasmic_reticulum}
			1890	galactinol{Plastid} + stachyose{Plastid} = verbascose{Plastid} + myo-inositol{Plastid}
			1891	5-enolpyruvyl-shikimate-3-phosphate{Cytoplasm} -> phosphate{Cytoplasm} + 5 * H+{Cytoplasm} + chorismate{Cytoplasm}
			1892	isopentenyl diphosphate{Plastid} + geranyl-PP{Plastid} -> diphosphate{Plastid} + "trans, trans-farnesyl diphosphate"{Plastid}
			1893	L-isoleucine{Cytoplasm} =
			1894	fumarate{Cytoplasm} + 2 * e-{Cytoplasm} + 2 * H+{Cytoplasm} = succinate{Cytoplasm}
			1895	L-valine{Cytoplasm} = L-valine{Plastid}
			1896	mannose{Cytoplasm} =
			1897	coenzyme A{Cytoplasm} + oleate{Cytoplasm} + ATP{Cytoplasm} = oleoyl-CoA{Cytoplasm} + diphosphate{Cytoplasm} + AMP{Cytoplasm}
			1898	S-adenosyl-L-methionine{Mitochondrion} -> 5'-methylthioadenosine{Mitochondrion} + H+{Mitochondrion} + 1-aminocyclopropane-1-carboxylate{Mitochondrion}
			1899	L-valine{Cytoplasm} = L-valine{Mitochondrion}
			1900	1,2-dihydroxy-3-keto-5-methylthiopentene{Cytoplasm} + O2{Cytoplasm} -> 2-oxo-4-methylthiobutanoate{Cytoplasm} + formate{Cytoplasm}
			1901	isopentenyl adenosine{Cytoplasm} = "isopentenyl adenosine"{Endoplasmic_reticulum}
			1902	Methylmalonate{Cytoplasm} = Methylmalonate{Endoplasmic_reticulum}
			1903	7 * H+{Plastid} + 6 * "reduced ferredoxin"{Plastid} + nitrite{Plastid} -> 6 * "an oxidized ferredoxin"{Plastid} + 2 * H2O{Plastid} + ammonia{Plastid}
			1904	isopentenyl adenosine{Cytoplasm} = "isopentenyl adenosine"{Vacuole}
			1905	GDP-D-mannose{Cytoplasm} = GDP-D-mannose{Mitochondrion}
			1906	D-glucosamine-6-phosphate{Plastid} -> "D-glucosamine 1-phosphate"{Plastid}
			1907	6 * "reduced ferredoxin"{Mitochondrion} + nitrite{Mitochondrion} + 7 * H+{Mitochondrion} -> ammonia{Mitochondrion} + 2 * H2O{Mitochondrion} + 6 * "an oxidized ferredoxin"{Mitochondrion}
			1908	H2O{Cytoplasm} + 2-Phenylacetamide{Cytoplasm} = ammonia{Cytoplasm} + "Phenylacetic acid"{Cytoplasm}
			1909	D-glucosamine-6-phosphate{Mitochondrion} -> "D-glucosamine 1-phosphate"{Mitochondrion}
			1910	nicotinamide{Cytoplasm} = nicotinamide{Vacuole}
			1911	GDP-D-mannose{Cytoplasm} -> GDP-D-mannose{Golgi_appratus}
			1912	GDP-D-mannose{Plastid} + dolichyl-phosphate{Plastid} -> GDP{Plastid} + "dolichyl beta-D-mannosyl phosphate"{Plastid}
			1913	palmitoyl CoA{Cytoplasm} = "palmitoyl CoA"{Mitochondrion}
			1914	Aminoacetone{Cytoplasm} + CO2{Cytoplasm} = "L-2-Amino-3-oxobutanoic acid"{Cytoplasm}
			1915	nicotinamide{Cytoplasm} = nicotinamide{Peroxisome}
			1916	H2O{Cytoplasm} + formamide{Cytoplasm} -> ammonia{Cytoplasm} + formate{Cytoplasm}
			1917	(S)-norcoclaurine{Cytoplasm} + S-adenosyl-L-methionine{Cytoplasm} = S-adenosyl-L-homocysteine{Cytoplasm} + (S)-coclaurine{Cytoplasm} + H+{Cytoplasm}
			1918	3-hydroxy-3-methyl-glutaryl-CoA{Mitochondrion} = acetyl-CoA{Mitochondrion} + acetoacetate{Mitochondrion}
			1919	indolylmethylthiohydroximate{Cytoplasm} = indolylmethylthiohydroximate{Endoplasmic_reticulum}
			1920	H2O{Plastid} + formamide{Plastid} -> formate{Plastid} + ammonia{Plastid}
			1921	coenzyme A{Cytoplasm} ->
			1922	alpha-D-glucose 1-phosphate{Plastid} + ATP{Plastid} = diphosphate{Plastid} + ADP-D-glucose
			1923	thymidine + ATP{Cytoplasm} -> dTMP{Cytoplasm} + ADP{Cytoplasm}
			1924	cyanate{Vacuole} + HCO3-{Vacuole} = CO2{Vacuole} + carbamate{Vacuole}
			1925	oleate{Peroxisome} + "coenzyme A"{Peroxisome} + ATP{Peroxisome} = oleoyl-CoA{Peroxisome} + AMP{Peroxisome} + diphosphate{Peroxisome}
			1926	5-enolpyruvyl-shikimate-3-phosphate{Plastid} -> chorismate{Plastid} + phosphate{Plastid} + 5 * H+{Plastid}
			1927	dolichyl-phosphate{Cytoplasm} + GDP-D-mannose{Cytoplasm} -> "dolichyl beta-D-mannosyl phosphate"{Cytoplasm} + GDP{Cytoplasm}
			1928	isopentenyl adenosine{Cytoplasm} = "isopentenyl adenosine"{Plastid}
			1929	(1R,6R)-6-hydroxy-2-succinylcyclohexa-2,4-diene-1-carboxylate{Cytoplasm} = (1R,6R)-6-hydroxy-2-succinylcyclohexa-2,4-diene-1-carboxylate{Plastid}
			1930	Methylmalonate{Cytoplasm} = Methylmalonate{Vacuole}
			1931	2 * e-{Vacuole} + fumarate{Vacuole} + 2 * H+{Vacuole} = succinate{Vacuole}
			1932	1,2-dihydroxy-3-keto-5-methylthiopentene{Mitochondrion} + O2{Mitochondrion} -> 2-oxo-4-methylthiobutanoate{Mitochondrion} + formate{Mitochondrion}
			1933	2-Polyprenylphenol + H+{Mitochondrion} + O2{Mitochondrion} + NADPH{Mitochondrion} -> 2-Polyprenyl-6-hydroxyphenol + H2O{Mitochondrion} + NADP+{Mitochondrion}
			1934	H+{Plastid} + "Mg-protoporphyrin monomethyl ester" + O2{Plastid} + NADPH{Plastid} = H2O{Plastid} + "131-hydroxy-magnesium-protoporphyrin IX 13-monomethyl ester" + NADP+{Plastid}
			1935	sn-glycerol-3-phosphate{Mitochondrion} + FAD{Mitochondrion} = "dihydroxyacetone phosphate"{Mitochondrion} + FADH2{Mitochondrion}
			1936	reduced thioredoxin{Peroxisome} = 2 * H+{Peroxisome} + 2 * e-{Peroxisome} + "an oxidized thioredoxin"{Peroxisome}
			1937	reduced thioredoxin{Vacuole} = 2 * e-{Vacuole} + 2 * H+{Vacuole} + "an oxidized thioredoxin"{Vacuole}
			1938	alpha-ketoglutarate{Vacuole} + L-serine{Vacuole} = L-glutamate{Vacuole} + hydroxypyruvate{Vacuole}
			1939	ATP{Plastid} + dAMP{Plastid} = dADP{Plastid} + ADP{Plastid}
			1940	3-hydroxy-3-methyl-glutaryl-CoA{Endoplasmic_reticulum} = 3-methylglutaconyl-CoA{Endoplasmic_reticulum} + H2O{Endoplasmic_reticulum}
			1941	trans-lycopene{Cytoplasm} = trans-lycopene{Plastid}
			1942	dAMP{Mitochondrion} + ATP{Mitochondrion} = ADP{Mitochondrion} + dADP{Mitochondrion}
			1943	3-hydroxybenzoate{Cytoplasm} = 3-hydroxybenzoate{Endoplasmic_reticulum}
			1944	2 * H+{Vacuole} + indole-3-glycerol-phosphate{Vacuole} = indole{Vacuole} + sn-glycerol-3-phosphate{Vacuole}
			1945	3-hydroxybenzoate{Cytoplasm} = 3-hydroxybenzoate{Plastid}
			1946	L-glutamate{Cytoplasm} -> 4-aminobutyrate{Cytoplasm} + CO2{Cytoplasm}
			1947	C25-allenic-apo-aldehyde{Cytoplasm} = C25-allenic-apo-aldehyde{Plastid}
			1948	18:2-16:1-MGDG{Plastid} = 18:2-16:2-MGDG{Plastid} + 2 * H+{Plastid}
			1949	glucuronate{Cytoplasm} + ATP{Cytoplasm} -> "alpha-D-glucuronate 1-phosphate" + ADP{Cytoplasm}
			1950	nicotinamide{Cytoplasm} ->
			1951	isocitrate{Peroxisome} -> succinate{Peroxisome} + glyoxylate{Peroxisome}
			1952	D-ribose{Cytoplasm} = D-ribose{Plastid}
			1953	3-Polyprenyl-4-hydroxy-5-methoxybenzoate{Cytoplasm} = CO2{Cytoplasm} + 2-Polyprenyl-6-methoxyphenol{Cytoplasm}
			1954	isocitrate{Plastid} -> glyoxylate{Plastid} + succinate{Plastid}
			1955	5-aminoimidazole ribonucleotide{Cytoplasm} = "5-aminoimidazole ribonucleotide"{Plastid}
			1956	dCTP{Golgi_appratus} + H2O{Golgi_appratus} -> dUTP{Golgi_appratus} + ammonia{Golgi_appratus}
			1957	3-hydroxy-propionate{Mitochondrion} + NAD+{Mitochondrion} = NADH{Mitochondrion} + H+{Mitochondrion} + "malonate semialdehyde"{Mitochondrion}
			1958	dCTP{Mitochondrion} + H2O{Mitochondrion} -> dUTP{Mitochondrion} + ammonia{Mitochondrion}
			1959	5-aminoimidazole ribonucleotide{Cytoplasm} = "5-aminoimidazole ribonucleotide"{Mitochondrion}
			1960	L-glutamate-5-phosphate{Plastid} + NADPH{Plastid} -> phosphate{Plastid} + 2 * H+{Plastid} + "L-glutamate gamma-semialdehyde"{Plastid} + NADP+{Plastid}
			1961	2,3-dimethyl-6-phytyl-1,4-benzoquinone -> gamma-tocopherol
			1962	methanethiol{Cytoplasm} = methanethiol{Plastid}
			1963	4-coumarate{Peroxisome} + "coenzyme A"{Peroxisome} + ATP{Peroxisome} -> coumaroyl-CoA{Peroxisome} + AMP{Peroxisome} + diphosphate{Peroxisome}
			1964	NADPH{Cytoplasm} + L-glutamate-5-phosphate{Cytoplasm} -> NADP+{Cytoplasm} + "L-glutamate gamma-semialdehyde"{Cytoplasm} + phosphate{Cytoplasm} + 2 * H+{Cytoplasm}
			1965	H2O{Plastid} + dCTP{Plastid} -> dUTP{Plastid} + ammonia{Plastid}
			1966	3-hydroxy-propionate{Peroxisome} + NAD+{Peroxisome} = NADH{Peroxisome} + H+{Peroxisome} + "malonate semialdehyde"{Peroxisome}
			1967	3-hydroxy-3-methyl-glutaryl-CoA{Cytoplasm} = H2O{Cytoplasm} + 3-methylglutaconyl-CoA{Cytoplasm}
			1968	linamarin + H2O{Endoplasmic_reticulum} = beta-D-glucose{Endoplasmic_reticulum} + "acetone cyanohydrin"
			1969	Folate ->
			1970	UDP{Mitochondrion} + ATP{Mitochondrion} = ADP{Mitochondrion} + UTP{Mitochondrion}
			1971	UDP{Plastid} + ATP{Plastid} = UTP{Plastid} + ADP{Plastid}
			1972	L-xylulose{Cytoplasm} = L-xylulose{Peroxisome}
			1973	p-hydroxyphenylpyruvate{Mitochondrion} + O2{Mitochondrion} -> homogentisate{Mitochondrion} + CO2{Mitochondrion}
			1974	ATP{Plastid} + mannose{Plastid} -> ADP{Plastid} + D-mannose-6-phosphate{Plastid}
			1975	nitrite{Cytoplasm} = nitrite{Mitochondrion}
			1976	S-adenosyl-L-homocysteine{Cytoplasm} = S-adenosyl-L-homocysteine{Plastid}
			1977	p-hydroxyphenylpyruvate{Plastid} + O2{Plastid} -> CO2{Plastid} + homogentisate{Plastid}
			1978	1-deoxy-D-xylulose 5-phosphate + H+{Plastid} + NADPH{Plastid} -> 2-C-methyl-D-erythritol-4-phosphate + NADP+{Plastid}
			1979	nitrite{Cytoplasm} -> nitrite{Plastid}
			1980	H2O{Cytoplasm} + (22alpha)-hydroxy-campesterol{Cytoplasm} = (22R,23R)-22,23-Dihydroxycampesterol + 2 * H+{Cytoplasm}
			1981	diphosphate{Golgi_appratus} + H2O{Golgi_appratus} -> 6 * H+{Golgi_appratus} + 2 * phosphate{Golgi_appratus}
			1982	sucrose{Cytoplasm} =
			1983	H2O{Cytoplasm} + diphosphate{Cytoplasm} -> 2 * phosphate{Cytoplasm} + 6 * H+{Cytoplasm}
			1984	ATP{Mitochondrion} + mannose{Mitochondrion} -> ADP{Mitochondrion} + D-mannose-6-phosphate{Mitochondrion}
			1985	Nitrobenzene{Cytoplasm} = Nitrobenzene{Mitochondrion}
			1986	Nitrobenzene{Cytoplasm} = Nitrobenzene{Plastid}
			1987	(22R,23R)-22,23-Dihydroxy-campest-4-en-3-one{Cytoplasm} = (22R,23R)-22,23-Dihydroxy-campest-4-en-3-one{Golgi_appratus}
			1988	NAD+{Plastid} + 6-phospho-D-gluconate{Plastid} -> CO2{Plastid} + H+{Plastid} + NADH{Plastid} + D-ribulose-5-phosphate{Plastid}
			1989	NADP+{Plastid} + L-arogenate -> CO2{Plastid} + H+{Plastid} + L-tyrosine{Plastid} + NADPH{Plastid}
			1990	7,9,9',7'-tetra-cis-lycopene -> trans-lycopene{Plastid}
			1991	(1S,2R)-Naphthalene 1,2-oxide{Cytoplasm} = alpha-Naphthol{Cytoplasm}
			1992	NAD+{Mitochondrion} + 6-phospho-D-gluconate{Mitochondrion} -> NADH{Mitochondrion} + D-ribulose-5-phosphate{Mitochondrion} + H+{Mitochondrion} + CO2{Mitochondrion}
			1993	reduced thioredoxin{Endoplasmic_reticulum} = "an oxidized thioredoxin"{Endoplasmic_reticulum} + 2 * H+{Endoplasmic_reticulum} + 2 * e-{Endoplasmic_reticulum}
			1994	ATP{Vacuole} + UDP{Vacuole} = UTP{Vacuole} + ADP{Vacuole}
			1995	UTP{Plastid} + "D-Tagatose 6-phosphate" = "D-Tagatose 1,6-bisphosphate" + UDP{Plastid}
			1996	reduced thioredoxin{Golgi_appratus} = 2 * e-{Golgi_appratus} + 2 * H+{Golgi_appratus} + "an oxidized thioredoxin"{Golgi_appratus}
			1997	Uracil 5-carbaldehyde{Cytoplasm} = "Uracil 5-carbaldehyde"{Golgi_appratus}
			1998	feruloyl-CoA{Peroxisome} + H2O{Peroxisome} = 2 * H+{Peroxisome} + 6'-hydroxyferuloyl-CoA{Peroxisome}
			1999	alpha-ketoglutarate{Golgi_appratus} + N2-Succinyl-L-ornithine{Golgi_appratus} = "N2-succinyl-L-glutamate 5-semialdehyde"{Golgi_appratus} + L-glutamate{Golgi_appratus}
[truncated: 770 more rows]
