# Supplementary material for: A workflow for mathematical modeling of subcellular metabolic pathways in leaf metabolism of Arabidopsis thaliana
Source: Front Plant Sci. 2013 Dec 24;4:541. doi: 10.3389/fpls.2013.00541 (PMC3872044; doi:10.3389/fpls.2013.00541)
Supplement: Model S3 — Reduced model structure in format of Systems Biology Markup Language (xml-file). [file DataSheet3.ZIP]

Archive with 1 entries (1 files):
- Model_S3.xml
