# Supplementary material for: A workflow for mathematical modeling of subcellular metabolic pathways in leaf metabolism of Arabidopsis thaliana
Source: Front Plant Sci. 2013 Dec 24;4:541. doi: 10.3389/fpls.2013.00541 (PMC3872044; doi:10.3389/fpls.2013.00541)
Supplement: Model S3 — Reduced model structure in format of Systems Biology Markup Language (xml-file). [file DataSheet3.ZIP › Model_S3.xml]

<?xml version="1.0" encoding="UTF-8"?>
<!-- Created by COPASI version 4.8 (Build 35) on 2013-05-05 19:15 with libSBML version 4.2.0. -->
<sbml xmlns:celldesigner="http://www.sbml.org/2001/ns/celldesigner" xmlns="http://www.sbml.org/sbml/level2" level="2" version="1">
  <model metaid="COPASI1" id="Model_1" name="ArabidopsisJuvenileLeafModel">
    <annotation>
      <celldesigner:extension>
        <celldesigner:modelVersion>4.0</celldesigner:modelVersion>
        <celldesigner:modelDisplay sizeX="16767" sizeY="14623"/>
        <celldesigner:listOfCompartmentAliases>
          <celldesigner:compartmentAlias id="ca1" compartment="Vacuole">
            <celldesigner:class>SQUARE</celldesigner:class>
            <celldesigner:bounds x="11636.735826372296" y="10384.0" w="5080.538333333334" h="1274.0"/>
            <celldesigner:namePoint x="14151.504993038963" y="11621.5"/>
            <celldesigner:doubleLine thickness="12.0" outerWidth="2.0" innerWidth="1.0"/>
            <celldesigner:paint color="ff000000" scheme="Color"/>
            <celldesigner:info state="empty" angle="-1.5707963267948966"/>
          </celldesigner:compartmentAlias>
          <celldesigner:compartmentAlias id="ca2" compartment="c2">
            <celldesigner:class>SQUARE</celldesigner:class>
            <celldesigner:bounds x="25.0" y="7469.0" w="11591.735826372294" h="7104.0"/>
            <celldesigner:namePoint x="5798.867913186147" y="14536.5"/>
            <celldesigner:doubleLine thickness="12.0" outerWidth="2.0" innerWidth="1.0"/>
            <celldesigner:paint color="ffcccc00" scheme="Color"/>
            <celldesigner:info state="empty" angle="-1.5707963267948966"/>
          </celldesigner:compartmentAlias>
          <celldesigner:compartmentAlias id="ca3" compartment="c3">
            <celldesigner:class>SQUARE</celldesigner:class>
            <celldesigner:bounds x="1604.6017712189032" y="25.0" w="12684.7043993605" h="6682.0"/>
            <celldesigner:namePoint x="7912.453970899153" y="6670.5"/>
            <celldesigner:doubleLine thickness="12.0" outerWidth="2.0" innerWidth="1.0"/>
            <celldesigner:paint color="ff0000ff" scheme="Color"/>
            <celldesigner:info state="empty" angle="-1.5707963267948966"/>
          </celldesigner:compartmentAlias>
        </celldesigner:listOfCompartmentAliases>
        <celldesigner:listOfComplexSpeciesAliases/>
        <celldesigner:listOfSpeciesAliases>
          <celldesigner:speciesAlias id="sa0" species="met858_v" compartmentAlias="ca1">
            <celldesigner:activity>inactive</celldesigner:activity>
            <celldesigner:bounds x="15619.12621098768" y="11424.0" w="80.0" h="40.0"/>
            <celldesigner:font size="12"/>
            <celldesigner:view state="usual"/>
            <celldesigner:usualView>
              <celldesigner:innerPosition x="3982.3903846153844" y="1040.0"/>
              <celldesigner:boxSize width="80.0" height="40.0"/>
              <celldesigner:singleLine width="1.0"/>
              <celldesigner:paint color="ffccffcc" scheme="Color"/>
            </celldesigner:usualView>
            <celldesigner:briefView>
              <celldesigner:innerPosition x="0.0" y="0.0"/>
              <celldesigner:boxSize width="80.0" height="60.0"/>
              <celldesigner:singleLine width="1.0"/>
              <celldesigner:paint color="3fff0000" scheme="Color"/>
            </celldesigner:briefView>
            <celldesigner:info state="empty" angle="-1.5707963267948966"/>
          </celldesigner:speciesAlias>
          <celldesigner:speciesAlias id="sa1" species="met891_v" compartmentAlias="ca1">
            <celldesigner:activity>inactive</celldesigner:activity>
            <celldesigner:bounds x="16090.792877654347" y="11576.0" w="80.0" h="40.0"/>
            <celldesigner:font size="12"/>
            <celldesigner:view state="usual"/>
            <celldesigner:usualView>
              <celldesigner:innerPosition x="4454.05705128205" y="1192.0"/>
              <celldesigner:boxSize width="80.0" height="40.0"/>
              <celldesigner:singleLine width="1.0"/>
              <celldesigner:paint color="ffccffcc" scheme="Color"/>
            </celldesigner:usualView>
            <celldesigner:briefView>
              <celldesigner:innerPosition x="0.0" y="0.0"/>
              <celldesigner:boxSize width="80.0" height="60.0"/>
              <celldesigner:singleLine width="1.0"/>
              <celldesigner:paint color="3fff0000" scheme="Color"/>
            </celldesigner:briefView>
            <celldesigner:info state="empty" angle="-1.5707963267948966"/>
          </celldesigner:speciesAlias>
          <celldesigner:speciesAlias id="sa2" species="met1131_v" compartmentAlias="ca1">
            <celldesigner:activity>inactive</celldesigner:activity>
            <celldesigner:bounds x="12330.235826372296" y="10890.0" w="80.0" h="40.0"/>
            <celldesigner:font size="12"/>
            <celldesigner:view state="usual"/>
            <celldesigner:usualView>
              <celldesigner:innerPosition x="693.5" y="506.0"/>
              <celldesigner:boxSize width="80.0" height="40.0"/>
              <celldesigner:singleLine width="1.0"/>
              <celldesigner:paint color="ffccffcc" scheme="Color"/>
            </celldesigner:usualView>
            <celldesigner:briefView>
              <celldesigner:innerPosition x="0.0" y="0.0"/>
              <celldesigner:boxSize width="80.0" height="60.0"/>
              <celldesigner:singleLine width="1.0"/>
              <celldesigner:paint color="3fff0000" scheme="Color"/>
            </celldesigner:briefView>
            <celldesigner:info state="empty" angle="-1.5707963267948966"/>
          </celldesigner:speciesAlias>
          <celldesigner:speciesAlias id="sa3" species="met1165_v" compartmentAlias="ca1">
            <celldesigner:activity>inactive</celldesigner:activity>
            <celldesigner:bounds x="14104.389031500501" y="10426.0" w="80.0" h="40.0"/>
            <celldesigner:font size="12"/>
            <celldesigner:view state="usual"/>
            <celldesigner:usualView>
              <celldesigner:innerPosition x="2467.6532051282047" y="42.0"/>
              <celldesigner:boxSize width="80.0" height="40.0"/>
              <celldesigner:singleLine width="1.0"/>
              <celldesigner:paint color="ffccffcc" scheme="Color"/>
            </celldesigner:usualView>
            <celldesigner:briefView>
              <celldesigner:innerPosition x="0.0" y="0.0"/>
              <celldesigner:boxSize width="80.0" height="60.0"/>
              <celldesigner:singleLine width="1.0"/>
              <celldesigner:paint color="3fff0000" scheme="Color"/>
            </celldesigner:briefView>
            <celldesigner:info state="empty" angle="-1.5707963267948966"/>
          </celldesigner:speciesAlias>
          <celldesigner:speciesAlias id="sa4" species="met966_v" compartmentAlias="ca1">
            <celldesigner:activity>inactive</celldesigner:activity>
            <celldesigner:bounds x="13147.735826372296" y="10890.0" w="80.0" h="40.0"/>
            <celldesigner:font size="12"/>
            <celldesigner:view state="usual"/>
            <celldesigner:usualView>
              <celldesigner:innerPosition x="1511.0" y="506.0"/>
              <celldesigner:boxSize width="80.0" height="40.0"/>
              <celldesigner:singleLine width="1.0"/>
              <celldesigner:paint color="ffccffcc" scheme="Color"/>
            </celldesigner:usualView>
            <celldesigner:briefView>
              <celldesigner:innerPosition x="0.0" y="0.0"/>
              <celldesigner:boxSize width="80.0" height="60.0"/>
              <celldesigner:singleLine width="1.0"/>
              <celldesigner:paint color="3fff0000" scheme="Color"/>
            </celldesigner:briefView>
            <celldesigner:info state="empty" angle="-1.5707963267948966"/>
          </celldesigner:speciesAlias>
          <celldesigner:speciesAlias id="sa5" species="met434_v" compartmentAlias="ca1">
            <celldesigner:activity>inactive</celldesigner:activity>
            <celldesigner:bounds x="11787.735826372296" y="10426.0" w="80.0" h="40.0"/>
            <celldesigner:font size="12"/>
            <celldesigner:view state="usual"/>
            <celldesigner:usualView>
              <celldesigner:innerPosition x="151.0" y="42.0"/>
              <celldesigner:boxSize width="80.0" height="40.0"/>
              <celldesigner:singleLine width="1.0"/>
              <celldesigner:paint color="ffccffcc" scheme="Color"/>
            </celldesigner:usualView>
            <celldesigner:briefView>
              <celldesigner:innerPosition x="0.0" y="0.0"/>
              <celldesigner:boxSize width="80.0" height="60.0"/>
              <celldesigner:singleLine width="1.0"/>
              <celldesigner:paint color="3fff0000" scheme="Color"/>
            </celldesigner:briefView>
            <celldesigner:info state="empty" angle="-1.5707963267948966"/>
          </celldesigner:speciesAlias>
          <celldesigner:speciesAlias id="sa6" species="met130_v" compartmentAlias="ca1">
            <celldesigner:activity>inactive</celldesigner:activity>
            <celldesigner:bounds x="15855.360826372296" y="10426.0" w="80.0" h="40.0"/>
            <celldesigner:font size="12"/>
            <celldesigner:view state="usual"/>
            <celldesigner:usualView>
              <celldesigner:innerPosition x="4218.625" y="42.0"/>
              <celldesigner:boxSize width="80.0" height="40.0"/>
              <celldesigner:singleLine width="1.0"/>
              <celldesigner:paint color="ffccffcc" scheme="Color"/>
            </celldesigner:usualView>
            <celldesigner:briefView>
              <celldesigner:innerPosition x="0.0" y="0.0"/>
              <celldesigner:boxSize width="80.0" height="60.0"/>
              <celldesigner:singleLine width="1.0"/>
              <celldesigner:paint color="3fff0000" scheme="Color"/>
            </celldesigner:briefView>
            <celldesigner:info state="empty" angle="-1.5707963267948966"/>
          </celldesigner:speciesAlias>
          <celldesigner:speciesAlias id="sa7" species="met733_v" compartmentAlias="ca1">
            <celldesigner:activity>inactive</celldesigner:activity>
            <celldesigner:bounds x="15053.860826372296" y="11142.0" w="80.0" h="40.0"/>
            <celldesigner:font size="12"/>
            <celldesigner:view state="usual"/>
            <celldesigner:usualView>
              <celldesigner:innerPosition x="3417.125" y="758.0"/>
              <celldesigner:boxSize width="80.0" height="40.0"/>
              <celldesigner:singleLine width="1.0"/>
              <celldesigner:paint color="ffccffcc" scheme="Color"/>
            </celldesigner:usualView>
            <celldesigner:briefView>
              <celldesigner:innerPosition x="0.0" y="0.0"/>
              <celldesigner:boxSize width="80.0" height="60.0"/>
              <celldesigner:singleLine width="1.0"/>
              <celldesigner:paint color="3fff0000" scheme="Color"/>
            </celldesigner:briefView>
            <celldesigner:info state="empty" angle="-1.5707963267948966"/>
          </celldesigner:speciesAlias>
          <celldesigner:speciesAlias id="sa8" species="met958_v" compartmentAlias="ca1">
            <celldesigner:activity>inactive</celldesigner:activity>
            <celldesigner:bounds x="12148.735826372296" y="10890.0" w="80.0" h="40.0"/>
            <celldesigner:font size="12"/>
            <celldesigner:view state="usual"/>
            <celldesigner:usualView>
              <celldesigner:innerPosition x="512.0" y="506.0"/>
              <celldesigner:boxSize width="80.0" height="40.0"/>
              <celldesigner:singleLine width="1.0"/>
              <celldesigner:paint color="ffccffcc" scheme="Color"/>
            </celldesigner:usualView>
            <celldesigner:briefView>
              <celldesigner:innerPosition x="0.0" y="0.0"/>
              <celldesigner:boxSize width="80.0" height="60.0"/>
              <celldesigner:singleLine width="1.0"/>
              <celldesigner:paint color="3fff0000" scheme="Color"/>
            </celldesigner:briefView>
            <celldesigner:info state="empty" angle="-1.5707963267948966"/>
          </celldesigner:speciesAlias>
          <celldesigner:speciesAlias id="sa9" species="met835_v" compartmentAlias="ca1">
            <celldesigner:activity>inactive</celldesigner:activity>
            <celldesigner:bounds x="14166.292877654347" y="11142.0" w="80.0" h="40.0"/>
            <celldesigner:font size="12"/>
            <celldesigner:view state="usual"/>
            <celldesigner:usualView>
              <celldesigner:innerPosition x="2529.5570512820505" y="758.0"/>
              <celldesigner:boxSize width="80.0" height="40.0"/>
              <celldesigner:singleLine width="1.0"/>
              <celldesigner:paint color="ffccffcc" scheme="Color"/>
            </celldesigner:usualView>
            <celldesigner:briefView>
              <celldesigner:innerPosition x="0.0" y="0.0"/>
              <celldesigner:boxSize width="80.0" height="60.0"/>
              <celldesigner:singleLine width="1.0"/>
              <celldesigner:paint color="3fff0000" scheme="Color"/>
            </celldesigner:briefView>
            <celldesigner:info state="empty" angle="-1.5707963267948966"/>
          </celldesigner:speciesAlias>
          <celldesigner:speciesAlias id="sa10" species="met1187_v" compartmentAlias="ca1">
            <celldesigner:activity>inactive</celldesigner:activity>
            <celldesigner:bounds x="14787.802364833835" y="11424.0" w="80.0" h="40.0"/>
            <celldesigner:font size="12"/>
            <celldesigner:view state="usual"/>
            <celldesigner:usualView>
              <celldesigner:innerPosition x="3151.0665384615386" y="1040.0"/>
              <celldesigner:boxSize width="80.0" height="40.0"/>
              <celldesigner:singleLine width="1.0"/>
              <celldesigner:paint color="ffccffcc" scheme="Color"/>
            </celldesigner:usualView>
            <celldesigner:briefView>
              <celldesigner:innerPosition x="0.0" y="0.0"/>
              <celldesigner:boxSize width="80.0" height="60.0"/>
              <celldesigner:singleLine width="1.0"/>
              <celldesigner:paint color="3fff0000" scheme="Color"/>
            </celldesigner:briefView>
            <celldesigner:info state="empty" angle="-1.5707963267948966"/>
          </celldesigner:speciesAlias>
          <celldesigner:speciesAlias id="sa11" species="met906_v" compartmentAlias="ca1">
            <celldesigner:activity>inactive</celldesigner:activity>
            <celldesigner:bounds x="16059.610826372296" y="11142.0" w="80.0" h="40.0"/>
            <celldesigner:font size="12"/>
            <celldesigner:view state="usual"/>
            <celldesigner:usualView>
              <celldesigner:innerPosition x="4422.875" y="758.0"/>
              <celldesigner:boxSize width="80.0" height="40.0"/>
              <celldesigner:singleLine width="1.0"/>
              <celldesigner:paint color="ffccffcc" scheme="Color"/>
            </celldesigner:usualView>
            <celldesigner:briefView>
              <celldesigner:innerPosition x="0.0" y="0.0"/>
              <celldesigner:boxSize width="80.0" height="60.0"/>
              <celldesigner:singleLine width="1.0"/>
              <celldesigner:paint color="3fff0000" scheme="Color"/>
            </celldesigner:briefView>
            <celldesigner:info state="empty" angle="-1.5707963267948966"/>
          </celldesigner:speciesAlias>
          <celldesigner:speciesAlias id="sa12" species="met1079_v" compartmentAlias="ca1">
            <celldesigner:activity>inactive</celldesigner:activity>
            <celldesigner:bounds x="15456.542877654347" y="10628.0" w="80.0" h="40.0"/>
            <celldesigner:font size="12"/>
            <celldesigner:view state="usual"/>
            <celldesigner:usualView>
              <celldesigner:innerPosition x="3819.8070512820505" y="244.0"/>
              <celldesigner:boxSize width="80.0" height="40.0"/>
              <celldesigner:singleLine width="1.0"/>
              <celldesigner:paint color="ffccffcc" scheme="Color"/>
            </celldesigner:usualView>
            <celldesigner:briefView>
              <celldesigner:innerPosition x="0.0" y="0.0"/>
              <celldesigner:boxSize width="80.0" height="60.0"/>
              <celldesigner:singleLine width="1.0"/>
              <celldesigner:paint color="3fff0000" scheme="Color"/>
            </celldesigner:briefView>
            <celldesigner:info state="empty" angle="-1.5707963267948966"/>
          </celldesigner:speciesAlias>
          <celldesigner:speciesAlias id="sa13" species="met202_v" compartmentAlias="ca1">
            <celldesigner:activity>inactive</celldesigner:activity>
            <celldesigner:bounds x="11678.735826372296" y="11424.0" w="80.0" h="40.0"/>
            <celldesigner:font size="12"/>
            <celldesigner:view state="usual"/>
            <celldesigner:usualView>
              <celldesigner:innerPosition x="42.0" y="1040.0"/>
              <celldesigner:boxSize width="80.0" height="40.0"/>
              <celldesigner:singleLine width="1.0"/>
              <celldesigner:paint color="ffccffcc" scheme="Color"/>
            </celldesigner:usualView>
            <celldesigner:briefView>
              <celldesigner:innerPosition x="0.0" y="0.0"/>
              <celldesigner:boxSize width="80.0" height="60.0"/>
              <celldesigner:singleLine width="1.0"/>
              <celldesigner:paint color="3fff0000" scheme="Color"/>
            </celldesigner:briefView>
            <celldesigner:info state="empty" angle="-1.5707963267948966"/>
          </celldesigner:speciesAlias>
          <celldesigner:speciesAlias id="sa14" species="met22_v" compartmentAlias="ca1">
            <celldesigner:activity>inactive</celldesigner:activity>
            <celldesigner:bounds x="13626.360826372296" y="10890.0" w="80.0" h="40.0"/>
            <celldesigner:font size="12"/>
            <celldesigner:view state="usual"/>
            <celldesigner:usualView>
              <celldesigner:innerPosition x="1989.625" y="506.0"/>
              <celldesigner:boxSize width="80.0" height="40.0"/>
              <celldesigner:singleLine width="1.0"/>
              <celldesigner:paint color="ffccffcc" scheme="Color"/>
            </celldesigner:usualView>
            <celldesigner:briefView>
              <celldesigner:innerPosition x="0.0" y="0.0"/>
              <celldesigner:boxSize width="80.0" height="60.0"/>
              <celldesigner:singleLine width="1.0"/>
              <celldesigner:paint color="3fff0000" scheme="Color"/>
            </celldesigner:briefView>
            <celldesigner:info state="empty" angle="-1.5707963267948966"/>
          </celldesigner:speciesAlias>
          <celldesigner:speciesAlias id="sa15" species="met857_v" compartmentAlias="ca1">
            <celldesigner:activity>inactive</celldesigner:activity>
            <celldesigner:bounds x="15232.802364833835" y="10890.0" w="80.0" h="40.0"/>
            <celldesigner:font size="12"/>
            <celldesigner:view state="usual"/>
            <celldesigner:usualView>
              <celldesigner:innerPosition x="3596.0665384615386" y="506.0"/>
              <celldesigner:boxSize width="80.0" height="40.0"/>
              <celldesigner:singleLine width="1.0"/>
              <celldesigner:paint color="ffccffcc" scheme="Color"/>
            </celldesigner:usualView>
            <celldesigner:briefView>
              <celldesigner:innerPosition x="0.0" y="0.0"/>
              <celldesigner:boxSize width="80.0" height="60.0"/>
              <celldesigner:singleLine width="1.0"/>
              <celldesigner:paint color="3fff0000" scheme="Color"/>
            </celldesigner:briefView>
            <celldesigner:info state="empty" angle="-1.5707963267948966"/>
          </celldesigner:speciesAlias>
          <celldesigner:speciesAlias id="sa16" species="met312_v" compartmentAlias="ca1">
            <celldesigner:activity>inactive</celldesigner:activity>
            <celldesigner:bounds x="12895.735826372296" y="11142.0" w="80.0" h="40.0"/>
            <celldesigner:font size="12"/>
            <celldesigner:view state="usual"/>
            <celldesigner:usualView>
              <celldesigner:innerPosition x="1259.0" y="758.0"/>
              <celldesigner:boxSize width="80.0" height="40.0"/>
              <celldesigner:singleLine width="1.0"/>
              <celldesigner:paint color="ffccffcc" scheme="Color"/>
            </celldesigner:usualView>
            <celldesigner:briefView>
              <celldesigner:innerPosition x="0.0" y="0.0"/>
              <celldesigner:boxSize width="80.0" height="60.0"/>
              <celldesigner:singleLine width="1.0"/>
              <celldesigner:paint color="3fff0000" scheme="Color"/>
            </celldesigner:briefView>
            <celldesigner:info state="empty" angle="-1.5707963267948966"/>
          </celldesigner:speciesAlias>
          <celldesigner:speciesAlias id="sa17" species="met860_v" compartmentAlias="ca1">
            <celldesigner:activity>inactive</celldesigner:activity>
            <celldesigner:bounds x="16595.27415970563" y="10426.0" w="80.0" h="40.0"/>
            <celldesigner:font size="12"/>
            <celldesigner:view state="usual"/>
            <celldesigner:usualView>
              <celldesigner:innerPosition x="4958.538333333334" y="42.0"/>
              <celldesigner:boxSize width="80.0" height="40.0"/>
              <celldesigner:singleLine width="1.0"/>
              <celldesigner:paint color="ffccffcc" scheme="Color"/>
            </celldesigner:usualView>
            <celldesigner:briefView>
              <celldesigner:innerPosition x="0.0" y="0.0"/>
              <celldesigner:boxSize width="80.0" height="60.0"/>
              <celldesigner:singleLine width="1.0"/>
              <celldesigner:paint color="3fff0000" scheme="Color"/>
            </celldesigner:briefView>
            <celldesigner:info state="empty" angle="-1.5707963267948966"/>
          </celldesigner:speciesAlias>
          <celldesigner:speciesAlias id="sa18" species="met1132_v" compartmentAlias="ca1">
            <celldesigner:activity>inactive</celldesigner:activity>
            <celldesigner:bounds x="13590.860826372296" y="10426.0" w="80.0" h="40.0"/>
            <celldesigner:font size="12"/>
            <celldesigner:view state="usual"/>
            <celldesigner:usualView>
              <celldesigner:innerPosition x="1954.125" y="42.0"/>
              <celldesigner:boxSize width="80.0" height="40.0"/>
              <celldesigner:singleLine width="1.0"/>
              <celldesigner:paint color="ffccffcc" scheme="Color"/>
            </celldesigner:usualView>
            <celldesigner:briefView>
              <celldesigner:innerPosition x="0.0" y="0.0"/>
              <celldesigner:boxSize width="80.0" height="60.0"/>
              <celldesigner:singleLine width="1.0"/>
              <celldesigner:paint color="3fff0000" scheme="Color"/>
            </celldesigner:briefView>
            <celldesigner:info state="empty" angle="-1.5707963267948966"/>
          </celldesigner:speciesAlias>
          <celldesigner:speciesAlias id="sa19" species="met535_v" compartmentAlias="ca1">
            <celldesigner:activity>inactive</celldesigner:activity>
            <celldesigner:bounds x="15084.292877654347" y="11424.0" w="80.0" h="40.0"/>
            <celldesigner:font size="12"/>
            <celldesigner:view state="usual"/>
            <celldesigner:usualView>
              <celldesigner:innerPosition x="3447.5570512820505" y="1040.0"/>
              <celldesigner:boxSize width="80.0" height="40.0"/>
              <celldesigner:singleLine width="1.0"/>
              <celldesigner:paint color="ffccffcc" scheme="Color"/>
            </celldesigner:usualView>
            <celldesigner:briefView>
              <celldesigner:innerPosition x="0.0" y="0.0"/>
              <celldesigner:boxSize width="80.0" height="60.0"/>
              <celldesigner:singleLine width="1.0"/>
              <celldesigner:paint color="3fff0000" scheme="Color"/>
            </celldesigner:briefView>
            <celldesigner:info state="empty" angle="-1.5707963267948966"/>
          </celldesigner:speciesAlias>
          <celldesigner:speciesAlias id="sa20" species="met45_v" compartmentAlias="ca1">
            <celldesigner:activity>inactive</celldesigner:activity>
            <celldesigner:bounds x="15352.802364833835" y="10890.0" w="80.0" h="40.0"/>
            <celldesigner:font size="12"/>
            <celldesigner:view state="usual"/>
            <celldesigner:usualView>
              <celldesigner:innerPosition x="3716.0665384615386" y="506.0"/>
              <celldesigner:boxSize width="80.0" height="40.0"/>
              <celldesigner:singleLine width="1.0"/>
              <celldesigner:paint color="ffccffcc" scheme="Color"/>
            </celldesigner:usualView>
            <celldesigner:briefView>
              <celldesigner:innerPosition x="0.0" y="0.0"/>
              <celldesigner:boxSize width="80.0" height="60.0"/>
              <celldesigner:singleLine width="1.0"/>
              <celldesigner:paint color="3fff0000" scheme="Color"/>
            </celldesigner:briefView>
            <celldesigner:info state="empty" angle="-1.5707963267948966"/>
          </celldesigner:speciesAlias>
          <celldesigner:speciesAlias id="sa21" species="met107_v" compartmentAlias="ca1">
            <celldesigner:activity>inactive</celldesigner:activity>
            <celldesigner:bounds x="12989.417877654347" y="10426.0" w="80.0" h="40.0"/>
            <celldesigner:font size="12"/>
            <celldesigner:view state="usual"/>
            <celldesigner:usualView>
              <celldesigner:innerPosition x="1352.6820512820505" y="42.0"/>
              <celldesigner:boxSize width="80.0" height="40.0"/>
              <celldesigner:singleLine width="1.0"/>
              <celldesigner:paint color="ffccffcc" scheme="Color"/>
            </celldesigner:usualView>
            <celldesigner:briefView>
              <celldesigner:innerPosition x="0.0" y="0.0"/>
              <celldesigner:boxSize width="80.0" height="60.0"/>
              <celldesigner:singleLine width="1.0"/>
              <celldesigner:paint color="3fff0000" scheme="Color"/>
            </celldesigner:briefView>
            <celldesigner:info state="empty" angle="-1.5707963267948966"/>
          </celldesigner:speciesAlias>
          <celldesigner:speciesAlias id="sa22" species="met928_v" compartmentAlias="ca1">
            <celldesigner:activity>inactive</celldesigner:activity>
            <celldesigner:bounds x="11823.235826372296" y="11142.0" w="80.0" h="40.0"/>
            <celldesigner:font size="12"/>
            <celldesigner:view state="usual"/>
            <celldesigner:usualView>
              <celldesigner:innerPosition x="186.5" y="758.0"/>
              <celldesigner:boxSize width="80.0" height="40.0"/>
              <celldesigner:singleLine width="1.0"/>
              <celldesigner:paint color="ffccffcc" scheme="Color"/>
            </celldesigner:usualView>
            <celldesigner:briefView>
              <celldesigner:innerPosition x="0.0" y="0.0"/>
              <celldesigner:boxSize width="80.0" height="60.0"/>
              <celldesigner:singleLine width="1.0"/>
              <celldesigner:paint color="3fff0000" scheme="Color"/>
            </celldesigner:briefView>
            <celldesigner:info state="empty" angle="-1.5707963267948966"/>
          </celldesigner:speciesAlias>
          <celldesigner:speciesAlias id="sa23" species="met1175_v" compartmentAlias="ca1">
            <celldesigner:activity>inactive</celldesigner:activity>
            <celldesigner:bounds x="15215.542877654347" y="10426.0" w="80.0" h="40.0"/>
            <celldesigner:font size="12"/>
            <celldesigner:view state="usual"/>
            <celldesigner:usualView>
              <celldesigner:innerPosition x="3578.8070512820505" y="42.0"/>
              <celldesigner:boxSize width="80.0" height="40.0"/>
              <celldesigner:singleLine width="1.0"/>
              <celldesigner:paint color="ffccffcc" scheme="Color"/>
            </celldesigner:usualView>
            <celldesigner:briefView>
              <celldesigner:innerPosition x="0.0" y="0.0"/>
              <celldesigner:boxSize width="80.0" height="60.0"/>
              <celldesigner:singleLine width="1.0"/>
              <celldesigner:paint color="3fff0000" scheme="Color"/>
            </celldesigner:briefView>
            <celldesigner:info state="empty" angle="-1.5707963267948966"/>
          </celldesigner:speciesAlias>
          <celldesigner:speciesAlias id="sa24" species="met865_v" compartmentAlias="ca1">
            <celldesigner:activity>inactive</celldesigner:activity>
            <celldesigner:bounds x="14659.292877654347" y="11142.0" w="80.0" h="40.0"/>
            <celldesigner:font size="12"/>
            <celldesigner:view state="usual"/>
            <celldesigner:usualView>
              <celldesigner:innerPosition x="3022.5570512820505" y="758.0"/>
              <celldesigner:boxSize width="80.0" height="40.0"/>
              <celldesigner:singleLine width="1.0"/>
              <celldesigner:paint color="ffccffcc" scheme="Color"/>
            </celldesigner:usualView>
            <celldesigner:briefView>
              <celldesigner:innerPosition x="0.0" y="0.0"/>
              <celldesigner:boxSize width="80.0" height="60.0"/>
              <celldesigner:singleLine width="1.0"/>
              <celldesigner:paint color="3fff0000" scheme="Color"/>
            </celldesigner:briefView>
            <celldesigner:info state="empty" angle="-1.5707963267948966"/>
          </celldesigner:speciesAlias>
          <celldesigner:speciesAlias id="sa25" species="met1015_v" compartmentAlias="ca1">
            <celldesigner:activity>inactive</celldesigner:activity>
            <celldesigner:bounds x="12775.735826372296" y="11142.0" w="80.0" h="40.0"/>
            <celldesigner:font size="12"/>
            <celldesigner:view state="usual"/>
            <celldesigner:usualView>
              <celldesigner:innerPosition x="1139.0" y="758.0"/>
              <celldesigner:boxSize width="80.0" height="40.0"/>
              <celldesigner:singleLine width="1.0"/>
              <celldesigner:paint color="ffccffcc" scheme="Color"/>
            </celldesigner:usualView>
            <celldesigner:briefView>
              <celldesigner:innerPosition x="0.0" y="0.0"/>
              <celldesigner:boxSize width="80.0" height="60.0"/>
              <celldesigner:singleLine width="1.0"/>
              <celldesigner:paint color="3fff0000" scheme="Color"/>
            </celldesigner:briefView>
            <celldesigner:info state="empty" angle="-1.5707963267948966"/>
          </celldesigner:speciesAlias>
          <celldesigner:speciesAlias id="sa26" species="met847_v" compartmentAlias="ca1">
            <celldesigner:activity>inactive</celldesigner:activity>
            <celldesigner:bounds x="15859.024159705628" y="10890.0" w="80.0" h="40.0"/>
            <celldesigner:font size="12"/>
            <celldesigner:view state="usual"/>
            <celldesigner:usualView>
              <celldesigner:innerPosition x="4222.288333333332" y="506.0"/>
              <celldesigner:boxSize width="80.0" height="40.0"/>
              <celldesigner:singleLine width="1.0"/>
              <celldesigner:paint color="ffccffcc" scheme="Color"/>
            </celldesigner:usualView>
            <celldesigner:briefView>
              <celldesigner:innerPosition x="0.0" y="0.0"/>
              <celldesigner:boxSize width="80.0" height="60.0"/>
              <celldesigner:singleLine width="1.0"/>
              <celldesigner:paint color="3fff0000" scheme="Color"/>
            </celldesigner:briefView>
            <celldesigner:info state="empty" angle="-1.5707963267948966"/>
          </celldesigner:speciesAlias>
          <celldesigner:speciesAlias id="sa27" species="met425_v" compartmentAlias="ca1">
            <celldesigner:activity>inactive</celldesigner:activity>
            <celldesigner:bounds x="15095.542877654347" y="10628.0" w="80.0" h="40.0"/>
            <celldesigner:font size="12"/>
            <celldesigner:view state="usual"/>
            <celldesigner:usualView>
              <celldesigner:innerPosition x="3458.8070512820505" y="244.0"/>
              <celldesigner:boxSize width="80.0" height="40.0"/>
              <celldesigner:singleLine width="1.0"/>
              <celldesigner:paint color="ffccffcc" scheme="Color"/>
            </celldesigner:usualView>
            <celldesigner:briefView>
              <celldesigner:innerPosition x="0.0" y="0.0"/>
              <celldesigner:boxSize width="80.0" height="60.0"/>
              <celldesigner:singleLine width="1.0"/>
              <celldesigner:paint color="3fff0000" scheme="Color"/>
            </celldesigner:briefView>
            <celldesigner:info state="empty" angle="-1.5707963267948966"/>
          </celldesigner:speciesAlias>
          <celldesigner:speciesAlias id="sa28" species="met323_v" compartmentAlias="ca1">
            <celldesigner:activity>inactive</celldesigner:activity>
            <celldesigner:bounds x="12711.870313551783" y="11576.0" w="80.0" h="40.0"/>
            <celldesigner:font size="12"/>
            <celldesigner:view state="usual"/>
            <celldesigner:usualView>
              <celldesigner:innerPosition x="1075.1344871794863" y="1192.0"/>
              <celldesigner:boxSize width="80.0" height="40.0"/>
              <celldesigner:singleLine width="1.0"/>
              <celldesigner:paint color="ffccffcc" scheme="Color"/>
            </celldesigner:usualView>
            <celldesigner:briefView>
              <celldesigner:innerPosition x="0.0" y="0.0"/>
              <celldesigner:boxSize width="80.0" height="60.0"/>
              <celldesigner:singleLine width="1.0"/>
              <celldesigner:paint color="3fff0000" scheme="Color"/>
            </celldesigner:briefView>
            <celldesigner:info state="empty" angle="-1.5707963267948966"/>
          </celldesigner:speciesAlias>
          <celldesigner:speciesAlias id="sa29" species="met454_v" compartmentAlias="ca1">
            <celldesigner:activity>inactive</celldesigner:activity>
            <celldesigner:bounds x="12895.735826372296" y="11424.0" w="80.0" h="40.0"/>
            <celldesigner:font size="12"/>
            <celldesigner:view state="usual"/>
            <celldesigner:usualView>
              <celldesigner:innerPosition x="1259.0" y="1040.0"/>
              <celldesigner:boxSize width="80.0" height="40.0"/>
              <celldesigner:singleLine width="1.0"/>
              <celldesigner:paint color="ffccffcc" scheme="Color"/>
            </celldesigner:usualView>
            <celldesigner:briefView>
              <celldesigner:innerPosition x="0.0" y="0.0"/>
              <celldesigner:boxSize width="80.0" height="60.0"/>
              <celldesigner:singleLine width="1.0"/>
              <celldesigner:paint color="3fff0000" scheme="Color"/>
            </celldesigner:briefView>
            <celldesigner:info state="empty" angle="-1.5707963267948966"/>
          </celldesigner:speciesAlias>
          <celldesigner:speciesAlias id="sa30" species="met201_v" compartmentAlias="ca1">
            <celldesigner:activity>inactive</celldesigner:activity>
            <celldesigner:bounds x="16133.274159705628" y="10426.0" w="80.0" h="40.0"/>
            <celldesigner:font size="12"/>
            <celldesigner:view state="usual"/>
            <celldesigner:usualView>
              <celldesigner:innerPosition x="4496.538333333332" y="42.0"/>
              <celldesigner:boxSize width="80.0" height="40.0"/>
              <celldesigner:singleLine width="1.0"/>
              <celldesigner:paint color="ffccffcc" scheme="Color"/>
            </celldesigner:usualView>
            <celldesigner:briefView>
              <celldesigner:innerPosition x="0.0" y="0.0"/>
              <celldesigner:boxSize width="80.0" height="60.0"/>
              <celldesigner:singleLine width="1.0"/>
              <celldesigner:paint color="3fff0000" scheme="Color"/>
            </celldesigner:briefView>
            <celldesigner:info state="empty" angle="-1.5707963267948966"/>
          </celldesigner:speciesAlias>
          <celldesigner:speciesAlias id="sa31" species="met206_v" compartmentAlias="ca1">
            <celldesigner:activity>inactive</celldesigner:activity>
            <celldesigner:bounds x="12711.870313551783" y="11424.0" w="80.0" h="40.0"/>
            <celldesigner:font size="12"/>
            <celldesigner:view state="usual"/>
            <celldesigner:usualView>
              <celldesigner:innerPosition x="1075.1344871794863" y="1040.0"/>
              <celldesigner:boxSize width="80.0" height="40.0"/>
              <celldesigner:singleLine width="1.0"/>
              <celldesigner:paint color="ffccffcc" scheme="Color"/>
            </celldesigner:usualView>
            <celldesigner:briefView>
              <celldesigner:innerPosition x="0.0" y="0.0"/>
              <celldesigner:boxSize width="80.0" height="60.0"/>
              <celldesigner:singleLine width="1.0"/>
              <celldesigner:paint color="3fff0000" scheme="Color"/>
            </celldesigner:briefView>
            <celldesigner:info state="empty" angle="-1.5707963267948966"/>
          </celldesigner:speciesAlias>
          <celldesigner:speciesAlias id="sa32" species="met112_v" compartmentAlias="ca1">
            <celldesigner:activity>inactive</celldesigner:activity>
            <celldesigner:bounds x="14662.792877654347" y="11424.0" w="80.0" h="40.0"/>
            <celldesigner:font size="12"/>
            <celldesigner:view state="usual"/>
            <celldesigner:usualView>
              <celldesigner:innerPosition x="3026.0570512820505" y="1040.0"/>
              <celldesigner:boxSize width="80.0" height="40.0"/>
              <celldesigner:singleLine width="1.0"/>
              <celldesigner:paint color="ffccffcc" scheme="Color"/>
            </celldesigner:usualView>
            <celldesigner:briefView>
              <celldesigner:innerPosition x="0.0" y="0.0"/>
              <celldesigner:boxSize width="80.0" height="60.0"/>
              <celldesigner:singleLine width="1.0"/>
              <celldesigner:paint color="3fff0000" scheme="Color"/>
            </celldesigner:briefView>
            <celldesigner:info state="empty" angle="-1.5707963267948966"/>
          </celldesigner:speciesAlias>
          <celldesigner:speciesAlias id="sa33" species="met995_v" compartmentAlias="ca1">
            <celldesigner:activity>inactive</celldesigner:activity>
            <celldesigner:bounds x="15499.12621098768" y="11424.0" w="80.0" h="40.0"/>
            <celldesigner:font size="12"/>
            <celldesigner:view state="usual"/>
            <celldesigner:usualView>
              <celldesigner:innerPosition x="3862.3903846153844" y="1040.0"/>
              <celldesigner:boxSize width="80.0" height="40.0"/>
              <celldesigner:singleLine width="1.0"/>
              <celldesigner:paint color="ffccffcc" scheme="Color"/>
            </celldesigner:usualView>
            <celldesigner:briefView>
              <celldesigner:innerPosition x="0.0" y="0.0"/>
              <celldesigner:boxSize width="80.0" height="60.0"/>
              <celldesigner:singleLine width="1.0"/>
              <celldesigner:paint color="3fff0000" scheme="Color"/>
            </celldesigner:briefView>
            <celldesigner:info state="empty" angle="-1.5707963267948966"/>
          </celldesigner:speciesAlias>
          <celldesigner:speciesAlias id="sa34" species="met1044_v" compartmentAlias="ca1">
            <celldesigner:activity>inactive</celldesigner:activity>
            <celldesigner:bounds x="13497.042877654347" y="11424.0" w="80.0" h="40.0"/>
            <celldesigner:font size="12"/>
            <celldesigner:view state="usual"/>
            <celldesigner:usualView>
              <celldesigner:innerPosition x="1860.3070512820505" y="1040.0"/>
              <celldesigner:boxSize width="80.0" height="40.0"/>
              <celldesigner:singleLine width="1.0"/>
              <celldesigner:paint color="ffccffcc" scheme="Color"/>
            </celldesigner:usualView>
            <celldesigner:briefView>
              <celldesigner:innerPosition x="0.0" y="0.0"/>
              <celldesigner:boxSize width="80.0" height="60.0"/>
              <celldesigner:singleLine width="1.0"/>
              <celldesigner:paint color="3fff0000" scheme="Color"/>
            </celldesigner:briefView>
            <celldesigner:info state="empty" angle="-1.5707963267948966"/>
          </celldesigner:speciesAlias>
          <celldesigner:speciesAlias id="sa35" species="met108_v" compartmentAlias="ca1">
            <celldesigner:activity>inactive</celldesigner:activity>
            <celldesigner:bounds x="16059.610826372296" y="10890.0" w="80.0" h="40.0"/>
            <celldesigner:font size="12"/>
            <celldesigner:view state="usual"/>
            <celldesigner:usualView>
              <celldesigner:innerPosition x="4422.875" y="506.0"/>
              <celldesigner:boxSize width="80.0" height="40.0"/>
              <celldesigner:singleLine width="1.0"/>
              <celldesigner:paint color="ffccffcc" scheme="Color"/>
            </celldesigner:usualView>
            <celldesigner:briefView>
              <celldesigner:innerPosition x="0.0" y="0.0"/>
              <celldesigner:boxSize width="80.0" height="60.0"/>
              <celldesigner:singleLine width="1.0"/>
              <celldesigner:paint color="3fff0000" scheme="Color"/>
            </celldesigner:briefView>
            <celldesigner:info state="empty" angle="-1.5707963267948966"/>
          </celldesigner:speciesAlias>
          <celldesigner:speciesAlias id="sa36" species="met578_v" compartmentAlias="ca1">
            <celldesigner:activity>inactive</celldesigner:activity>
            <celldesigner:bounds x="12591.870313551783" y="11424.0" w="80.0" h="40.0"/>
            <celldesigner:font size="12"/>
            <celldesigner:view state="usual"/>
            <celldesigner:usualView>
              <celldesigner:innerPosition x="955.1344871794863" y="1040.0"/>
              <celldesigner:boxSize width="80.0" height="40.0"/>
              <celldesigner:singleLine width="1.0"/>
              <celldesigner:paint color="ffccffcc" scheme="Color"/>
            </celldesigner:usualView>
            <celldesigner:briefView>
              <celldesigner:innerPosition x="0.0" y="0.0"/>
              <celldesigner:boxSize width="80.0" height="60.0"/>
              <celldesigner:singleLine width="1.0"/>
              <celldesigner:paint color="3fff0000" scheme="Color"/>
            </celldesigner:briefView>
            <celldesigner:info state="empty" angle="-1.5707963267948966"/>
          </celldesigner:speciesAlias>
          <celldesigner:speciesAlias id="sa37" species="met1167_v" compartmentAlias="ca1">
            <celldesigner:activity>inactive</celldesigner:activity>
            <celldesigner:bounds x="13015.735826372296" y="11142.0" w="80.0" h="40.0"/>
            <celldesigner:font size="12"/>
            <celldesigner:view state="usual"/>
            <celldesigner:usualView>
              <celldesigner:innerPosition x="1379.0" y="758.0"/>
              <celldesigner:boxSize width="80.0" height="40.0"/>
              <celldesigner:singleLine width="1.0"/>
              <celldesigner:paint color="ffccffcc" scheme="Color"/>
            </celldesigner:usualView>
            <celldesigner:briefView>
              <celldesigner:innerPosition x="0.0" y="0.0"/>
              <celldesigner:boxSize width="80.0" height="60.0"/>
              <celldesigner:singleLine width="1.0"/>
              <celldesigner:paint color="3fff0000" scheme="Color"/>
            </celldesigner:briefView>
            <celldesigner:info state="empty" angle="-1.5707963267948966"/>
          </celldesigner:speciesAlias>
          <celldesigner:speciesAlias id="sa38" species="met421_v" compartmentAlias="ca1">
            <celldesigner:activity>inactive</celldesigner:activity>
            <celldesigner:bounds x="12028.735826372296" y="10890.0" w="80.0" h="40.0"/>
            <celldesigner:font size="12"/>
            <celldesigner:view state="usual"/>
            <celldesigner:usualView>
              <celldesigner:innerPosition x="392.0" y="506.0"/>
              <celldesigner:boxSize width="80.0" height="40.0"/>
              <celldesigner:singleLine width="1.0"/>
              <celldesigner:paint color="ffccffcc" scheme="Color"/>
            </celldesigner:usualView>
            <celldesigner:briefView>
              <celldesigner:innerPosition x="0.0" y="0.0"/>
              <celldesigner:boxSize width="80.0" height="60.0"/>
              <celldesigner:singleLine width="1.0"/>
              <celldesigner:paint color="3fff0000" scheme="Color"/>
            </celldesigner:briefView>
            <celldesigner:info state="empty" angle="-1.5707963267948966"/>
          </celldesigner:speciesAlias>
          <celldesigner:speciesAlias id="sa39" species="met998_v" compartmentAlias="ca1">
            <celldesigner:activity>inactive</celldesigner:activity>
            <celldesigner:bounds x="16299.610826372296" y="11142.0" w="80.0" h="40.0"/>
            <celldesigner:font size="12"/>
            <celldesigner:view state="usual"/>
            <celldesigner:usualView>
              <celldesigner:innerPosition x="4662.875" y="758.0"/>
              <celldesigner:boxSize width="80.0" height="40.0"/>
              <celldesigner:singleLine width="1.0"/>
              <celldesigner:paint color="ffccffcc" scheme="Color"/>
            </celldesigner:usualView>
            <celldesigner:briefView>
              <celldesigner:innerPosition x="0.0" y="0.0"/>
              <celldesigner:boxSize width="80.0" height="60.0"/>
              <celldesigner:singleLine width="1.0"/>
              <celldesigner:paint color="3fff0000" scheme="Color"/>
            </celldesigner:briefView>
            <celldesigner:info state="empty" angle="-1.5707963267948966"/>
          </celldesigner:speciesAlias>
          <celldesigner:speciesAlias id="sa40" species="met1128_v" compartmentAlias="ca1">
            <celldesigner:activity>inactive</celldesigner:activity>
            <celldesigner:bounds x="13789.194159705628" y="11142.0" w="80.0" h="40.0"/>
            <celldesigner:font size="12"/>
            <celldesigner:view state="usual"/>
            <celldesigner:usualView>
              <celldesigner:innerPosition x="2152.458333333332" y="758.0"/>
              <celldesigner:boxSize width="80.0" height="40.0"/>
              <celldesigner:singleLine width="1.0"/>
              <celldesigner:paint color="ffccffcc" scheme="Color"/>
            </celldesigner:usualView>
            <celldesigner:briefView>
              <celldesigner:innerPosition x="0.0" y="0.0"/>
              <celldesigner:boxSize width="80.0" height="60.0"/>
              <celldesigner:singleLine width="1.0"/>
              <celldesigner:paint color="3fff0000" scheme="Color"/>
            </celldesigner:briefView>
            <celldesigner:info state="empty" angle="-1.5707963267948966"/>
          </celldesigner:speciesAlias>
          <celldesigner:speciesAlias id="sa41" species="met927_v" compartmentAlias="ca1">
            <celldesigner:activity>inactive</celldesigner:activity>
            <celldesigner:bounds x="13267.735826372296" y="10890.0" w="80.0" h="40.0"/>
            <celldesigner:font size="12"/>
            <celldesigner:view state="usual"/>
            <celldesigner:usualView>
              <celldesigner:innerPosition x="1631.0" y="506.0"/>
              <celldesigner:boxSize width="80.0" height="40.0"/>
              <celldesigner:singleLine width="1.0"/>
              <celldesigner:paint color="ffccffcc" scheme="Color"/>
            </celldesigner:usualView>
            <celldesigner:briefView>
              <celldesigner:innerPosition x="0.0" y="0.0"/>
              <celldesigner:boxSize width="80.0" height="60.0"/>
              <celldesigner:singleLine width="1.0"/>
              <celldesigner:paint color="3fff0000" scheme="Color"/>
            </celldesigner:briefView>
            <celldesigner:info state="empty" angle="-1.5707963267948966"/>
          </celldesigner:speciesAlias>
          <celldesigner:speciesAlias id="sa42" species="met918_v" compartmentAlias="ca1">
            <celldesigner:activity>inactive</celldesigner:activity>
            <celldesigner:bounds x="16179.610826372296" y="11142.0" w="80.0" h="40.0"/>
            <celldesigner:font size="12"/>
            <celldesigner:view state="usual"/>
            <celldesigner:usualView>
              <celldesigner:innerPosition x="4542.875" y="758.0"/>
              <celldesigner:boxSize width="80.0" height="40.0"/>
              <celldesigner:singleLine width="1.0"/>
              <celldesigner:paint color="ffccffcc" scheme="Color"/>
            </celldesigner:usualView>
            <celldesigner:briefView>
              <celldesigner:innerPosition x="0.0" y="0.0"/>
              <celldesigner:boxSize width="80.0" height="60.0"/>
              <celldesigner:singleLine width="1.0"/>
              <celldesigner:paint color="3fff0000" scheme="Color"/>
            </celldesigner:briefView>
            <celldesigner:info state="empty" angle="-1.5707963267948966"/>
          </celldesigner:speciesAlias>
          <celldesigner:speciesAlias id="sa43" species="met720_v" compartmentAlias="ca1">
            <celldesigner:activity>inactive</celldesigner:activity>
            <celldesigner:bounds x="12869.417877654347" y="10426.0" w="80.0" h="40.0"/>
            <celldesigner:font size="12"/>
            <celldesigner:view state="usual"/>
            <celldesigner:usualView>
              <celldesigner:innerPosition x="1232.6820512820505" y="42.0"/>
              <celldesigner:boxSize width="80.0" height="40.0"/>
              <celldesigner:singleLine width="1.0"/>
              <celldesigner:paint color="ffccffcc" scheme="Color"/>
            </celldesigner:usualView>
            <celldesigner:briefView>
              <celldesigner:innerPosition x="0.0" y="0.0"/>
              <celldesigner:boxSize width="80.0" height="60.0"/>
              <celldesigner:singleLine width="1.0"/>
              <celldesigner:paint color="3fff0000" scheme="Color"/>
            </celldesigner:briefView>
            <celldesigner:info state="empty" angle="-1.5707963267948966"/>
          </celldesigner:speciesAlias>
          <celldesigner:speciesAlias id="sa44" species="met830_v" compartmentAlias="ca1">
            <celldesigner:activity>inactive</celldesigner:activity>
            <celldesigner:bounds x="13747.360826372296" y="10890.0" w="80.0" h="40.0"/>
            <celldesigner:font size="12"/>
            <celldesigner:view state="usual"/>
            <celldesigner:usualView>
              <celldesigner:innerPosition x="2110.625" y="506.0"/>
              <celldesigner:boxSize width="80.0" height="40.0"/>
              <celldesigner:singleLine width="1.0"/>
              <celldesigner:paint color="ffccffcc" scheme="Color"/>
            </celldesigner:usualView>
            <celldesigner:briefView>
              <celldesigner:innerPosition x="0.0" y="0.0"/>
              <celldesigner:boxSize width="80.0" height="60.0"/>
              <celldesigner:singleLine width="1.0"/>
              <celldesigner:paint color="3fff0000" scheme="Color"/>
            </celldesigner:briefView>
            <celldesigner:info state="empty" angle="-1.5707963267948966"/>
          </celldesigner:speciesAlias>
          <celldesigner:speciesAlias id="sa45" species="met895_v" compartmentAlias="ca1">
            <celldesigner:activity>inactive</celldesigner:activity>
            <celldesigner:bounds x="15326.292877654347" y="11424.0" w="80.0" h="40.0"/>
            <celldesigner:font size="12"/>
            <celldesigner:view state="usual"/>
            <celldesigner:usualView>
              <celldesigner:innerPosition x="3689.5570512820505" y="1040.0"/>
              <celldesigner:boxSize width="80.0" height="40.0"/>
              <celldesigner:singleLine width="1.0"/>
              <celldesigner:paint color="ffccffcc" scheme="Color"/>
            </celldesigner:usualView>
            <celldesigner:briefView>
              <celldesigner:innerPosition x="0.0" y="0.0"/>
              <celldesigner:boxSize width="80.0" height="60.0"/>
              <celldesigner:singleLine width="1.0"/>
              <celldesigner:paint color="3fff0000" scheme="Color"/>
            </celldesigner:briefView>
            <celldesigner:info state="empty" angle="-1.5707963267948966"/>
          </celldesigner:speciesAlias>
          <celldesigner:speciesAlias id="sa46" species="met1058_v" compartmentAlias="ca1">
            <celldesigner:activity>inactive</celldesigner:activity>
            <celldesigner:bounds x="15704.542877654347" y="11142.0" w="80.0" h="40.0"/>
            <celldesigner:font size="12"/>
            <celldesigner:view state="usual"/>
            <celldesigner:usualView>
              <celldesigner:innerPosition x="4067.8070512820505" y="758.0"/>
              <celldesigner:boxSize width="80.0" height="40.0"/>
              <celldesigner:singleLine width="1.0"/>
              <celldesigner:paint color="ffccffcc" scheme="Color"/>
            </celldesigner:usualView>
            <celldesigner:briefView>
              <celldesigner:innerPosition x="0.0" y="0.0"/>
              <celldesigner:boxSize width="80.0" height="60.0"/>
              <celldesigner:singleLine width="1.0"/>
              <celldesigner:paint color="3fff0000" scheme="Color"/>
            </celldesigner:briefView>
            <celldesigner:info state="empty" angle="-1.5707963267948966"/>
          </celldesigner:speciesAlias>
          <celldesigner:speciesAlias id="sa47" species="met1072_v" compartmentAlias="ca1">
            <celldesigner:activity>inactive</celldesigner:activity>
            <celldesigner:bounds x="13642.542877654347" y="11424.0" w="80.0" h="40.0"/>
            <celldesigner:font size="12"/>
            <celldesigner:view state="usual"/>
            <celldesigner:usualView>
              <celldesigner:innerPosition x="2005.8070512820505" y="1040.0"/>
              <celldesigner:boxSize width="80.0" height="40.0"/>
              <celldesigner:singleLine width="1.0"/>
              <celldesigner:paint color="ffccffcc" scheme="Color"/>
            </celldesigner:usualView>
            <celldesigner:briefView>
              <celldesigner:innerPosition x="0.0" y="0.0"/>
              <celldesigner:boxSize width="80.0" height="60.0"/>
              <celldesigner:singleLine width="1.0"/>
              <celldesigner:paint color="3fff0000" scheme="Color"/>
            </celldesigner:briefView>
            <celldesigner:info state="empty" angle="-1.5707963267948966"/>
          </celldesigner:speciesAlias>
          <celldesigner:speciesAlias id="sa48" species="met183_v" compartmentAlias="ca1">
            <celldesigner:activity>inactive</celldesigner:activity>
            <celldesigner:bounds x="16470.02415970563" y="10426.0" w="80.0" h="40.0"/>
            <celldesigner:font size="12"/>
            <celldesigner:view state="usual"/>
            <celldesigner:usualView>
              <celldesigner:innerPosition x="4833.288333333334" y="42.0"/>
              <celldesigner:boxSize width="80.0" height="40.0"/>
              <celldesigner:singleLine width="1.0"/>
              <celldesigner:paint color="ffccffcc" scheme="Color"/>
            </celldesigner:usualView>
            <celldesigner:briefView>
              <celldesigner:innerPosition x="0.0" y="0.0"/>
              <celldesigner:boxSize width="80.0" height="60.0"/>
              <celldesigner:singleLine width="1.0"/>
              <celldesigner:paint color="3fff0000" scheme="Color"/>
            </celldesigner:briefView>
            <celldesigner:info state="empty" angle="-1.5707963267948966"/>
          </celldesigner:speciesAlias>
          <celldesigner:speciesAlias id="sa49" species="met426_v" compartmentAlias="ca1">
            <celldesigner:activity>inactive</celldesigner:activity>
            <celldesigner:bounds x="15095.542877654347" y="10426.0" w="80.0" h="40.0"/>
            <celldesigner:font size="12"/>
            <celldesigner:view state="usual"/>
            <celldesigner:usualView>
              <celldesigner:innerPosition x="3458.8070512820505" y="42.0"/>
              <celldesigner:boxSize width="80.0" height="40.0"/>
              <celldesigner:singleLine width="1.0"/>
              <celldesigner:paint color="ffccffcc" scheme="Color"/>
            </celldesigner:usualView>
            <celldesigner:briefView>
              <celldesigner:innerPosition x="0.0" y="0.0"/>
              <celldesigner:boxSize width="80.0" height="60.0"/>
              <celldesigner:singleLine width="1.0"/>
              <celldesigner:paint color="3fff0000" scheme="Color"/>
            </celldesigner:briefView>
            <celldesigner:info state="empty" angle="-1.5707963267948966"/>
          </celldesigner:speciesAlias>
          <celldesigner:speciesAlias id="sa50" species="met96_v" compartmentAlias="ca1">
            <celldesigner:activity>inactive</celldesigner:activity>
            <celldesigner:bounds x="14286.292877654347" y="11142.0" w="80.0" h="40.0"/>
            <celldesigner:font size="12"/>
            <celldesigner:view state="usual"/>
            <celldesigner:usualView>
              <celldesigner:innerPosition x="2649.5570512820505" y="758.0"/>
              <celldesigner:boxSize width="80.0" height="40.0"/>
              <celldesigner:singleLine width="1.0"/>
              <celldesigner:paint color="ffccffcc" scheme="Color"/>
            </celldesigner:usualView>
            <celldesigner:briefView>
              <celldesigner:innerPosition x="0.0" y="0.0"/>
              <celldesigner:boxSize width="80.0" height="60.0"/>
              <celldesigner:singleLine width="1.0"/>
              <celldesigner:paint color="3fff0000" scheme="Color"/>
            </celldesigner:briefView>
            <celldesigner:info state="empty" angle="-1.5707963267948966"/>
          </celldesigner:speciesAlias>
          <celldesigner:speciesAlias id="sa51" species="met453_v" compartmentAlias="ca1">
            <celldesigner:activity>inactive</celldesigner:activity>
            <celldesigner:bounds x="12269.735826372296" y="10628.0" w="80.0" h="40.0"/>
            <celldesigner:font size="12"/>
            <celldesigner:view state="usual"/>
            <celldesigner:usualView>
              <celldesigner:innerPosition x="633.0" y="244.0"/>
              <celldesigner:boxSize width="80.0" height="40.0"/>
              <celldesigner:singleLine width="1.0"/>
              <celldesigner:paint color="ffccffcc" scheme="Color"/>
            </celldesigner:usualView>
            <celldesigner:briefView>
              <celldesigner:innerPosition x="0.0" y="0.0"/>
              <celldesigner:boxSize width="80.0" height="60.0"/>
              <celldesigner:singleLine width="1.0"/>
              <celldesigner:paint color="3fff0000" scheme="Color"/>
            </celldesigner:briefView>
            <celldesigner:info state="empty" angle="-1.5707963267948966"/>
          </celldesigner:speciesAlias>
          <celldesigner:speciesAlias id="sa52" species="met883_v" compartmentAlias="ca1">
            <celldesigner:activity>inactive</celldesigner:activity>
            <celldesigner:bounds x="13289.792877654347" y="10426.0" w="80.0" h="40.0"/>
            <celldesigner:font size="12"/>
            <celldesigner:view state="usual"/>
            <celldesigner:usualView>
              <celldesigner:innerPosition x="1653.0570512820505" y="42.0"/>
              <celldesigner:boxSize width="80.0" height="40.0"/>
              <celldesigner:singleLine width="1.0"/>
              <celldesigner:paint color="ffccffcc" scheme="Color"/>
            </celldesigner:usualView>
            <celldesigner:briefView>
              <celldesigner:innerPosition x="0.0" y="0.0"/>
              <celldesigner:boxSize width="80.0" height="60.0"/>
              <celldesigner:singleLine width="1.0"/>
              <celldesigner:paint color="3fff0000" scheme="Color"/>
            </celldesigner:briefView>
            <celldesigner:info state="empty" angle="-1.5707963267948966"/>
          </celldesigner:speciesAlias>
          <celldesigner:speciesAlias id="sa53" species="met994_v" compartmentAlias="ca1">
            <celldesigner:activity>inactive</celldesigner:activity>
            <celldesigner:bounds x="16509.77415970563" y="11424.0" w="80.0" h="40.0"/>
            <celldesigner:font size="12"/>
            <celldesigner:view state="usual"/>
            <celldesigner:usualView>
              <celldesigner:innerPosition x="4873.038333333334" y="1040.0"/>
              <celldesigner:boxSize width="80.0" height="40.0"/>
              <celldesigner:singleLine width="1.0"/>
              <celldesigner:paint color="ffccffcc" scheme="Color"/>
            </celldesigner:usualView>
            <celldesigner:briefView>
              <celldesigner:innerPosition x="0.0" y="0.0"/>
              <celldesigner:boxSize width="80.0" height="60.0"/>
              <celldesigner:singleLine width="1.0"/>
              <celldesigner:paint color="3fff0000" scheme="Color"/>
            </celldesigner:briefView>
            <celldesigner:info state="empty" angle="-1.5707963267948966"/>
          </celldesigner:speciesAlias>
          <celldesigner:speciesAlias id="sa54" species="met1144_v" compartmentAlias="ca1">
            <celldesigner:activity>inactive</celldesigner:activity>
            <celldesigner:bounds x="14314.292877654347" y="10890.0" w="80.0" h="40.0"/>
            <celldesigner:font size="12"/>
            <celldesigner:view state="usual"/>
            <celldesigner:usualView>
              <celldesigner:innerPosition x="2677.5570512820505" y="506.0"/>
              <celldesigner:boxSize width="80.0" height="40.0"/>
              <celldesigner:singleLine width="1.0"/>
              <celldesigner:paint color="ffccffcc" scheme="Color"/>
            </celldesigner:usualView>
            <celldesigner:briefView>
              <celldesigner:innerPosition x="0.0" y="0.0"/>
              <celldesigner:boxSize width="80.0" height="60.0"/>
              <celldesigner:singleLine width="1.0"/>
              <celldesigner:paint color="3fff0000" scheme="Color"/>
            </celldesigner:briefView>
            <celldesigner:info state="empty" angle="-1.5707963267948966"/>
          </celldesigner:speciesAlias>
          <celldesigner:speciesAlias id="sa55" species="met1166_v" compartmentAlias="ca1">
            <celldesigner:activity>inactive</celldesigner:activity>
            <celldesigner:bounds x="13867.360826372296" y="10426.0" w="80.0" h="40.0"/>
            <celldesigner:font size="12"/>
            <celldesigner:view state="usual"/>
            <celldesigner:usualView>
              <celldesigner:innerPosition x="2230.625" y="42.0"/>
              <celldesigner:boxSize width="80.0" height="40.0"/>
              <celldesigner:singleLine width="1.0"/>
              <celldesigner:paint color="ffccffcc" scheme="Color"/>
            </celldesigner:usualView>
            <celldesigner:briefView>
              <celldesigner:innerPosition x="0.0" y="0.0"/>
              <celldesigner:boxSize width="80.0" height="60.0"/>
              <celldesigner:singleLine width="1.0"/>
              <celldesigner:paint color="3fff0000" scheme="Color"/>
            </celldesigner:briefView>
            <celldesigner:info state="empty" angle="-1.5707963267948966"/>
          </celldesigner:speciesAlias>
          <celldesigner:speciesAlias id="sa56" species="met163_v" compartmentAlias="ca1">
            <celldesigner:activity>inactive</celldesigner:activity>
            <celldesigner:bounds x="15336.542877654347" y="10628.0" w="80.0" h="40.0"/>
            <celldesigner:font size="12"/>
            <celldesigner:view state="usual"/>
            <celldesigner:usualView>
              <celldesigner:innerPosition x="3699.8070512820505" y="244.0"/>
              <celldesigner:boxSize width="80.0" height="40.0"/>
              <celldesigner:singleLine width="1.0"/>
              <celldesigner:paint color="ffccffcc" scheme="Color"/>
            </celldesigner:usualView>
            <celldesigner:briefView>
              <celldesigner:innerPosition x="0.0" y="0.0"/>
              <celldesigner:boxSize width="80.0" height="60.0"/>
              <celldesigner:singleLine width="1.0"/>
              <celldesigner:paint color="3fff0000" scheme="Color"/>
            </celldesigner:briefView>
            <celldesigner:info state="empty" angle="-1.5707963267948966"/>
          </celldesigner:speciesAlias>
          <celldesigner:speciesAlias id="sa57" species="met1104_v" compartmentAlias="ca1">
            <celldesigner:activity>inactive</celldesigner:activity>
            <celldesigner:bounds x="13412.860826372296" y="10426.0" w="80.0" h="40.0"/>
            <celldesigner:font size="12"/>
            <celldesigner:view state="usual"/>
            <celldesigner:usualView>
              <celldesigner:innerPosition x="1776.125" y="42.0"/>
              <celldesigner:boxSize width="80.0" height="40.0"/>
              <celldesigner:singleLine width="1.0"/>
              <celldesigner:paint color="ffccffcc" scheme="Color"/>
            </celldesigner:usualView>
            <celldesigner:briefView>
              <celldesigner:innerPosition x="0.0" y="0.0"/>
              <celldesigner:boxSize width="80.0" height="60.0"/>
              <celldesigner:singleLine width="1.0"/>
              <celldesigner:paint color="3fff0000" scheme="Color"/>
            </celldesigner:briefView>
            <celldesigner:info state="empty" angle="-1.5707963267948966"/>
          </celldesigner:speciesAlias>
          <celldesigner:speciesAlias id="sa58" species="met743_v" compartmentAlias="ca1">
            <celldesigner:activity>inactive</celldesigner:activity>
            <celldesigner:bounds x="14784.292877654347" y="11142.0" w="80.0" h="40.0"/>
            <celldesigner:font size="12"/>
            <celldesigner:view state="usual"/>
            <celldesigner:usualView>
              <celldesigner:innerPosition x="3147.5570512820505" y="758.0"/>
              <celldesigner:boxSize width="80.0" height="40.0"/>
              <celldesigner:singleLine width="1.0"/>
              <celldesigner:paint color="ffccffcc" scheme="Color"/>
            </celldesigner:usualView>
            <celldesigner:briefView>
              <celldesigner:innerPosition x="0.0" y="0.0"/>
              <celldesigner:boxSize width="80.0" height="60.0"/>
              <celldesigner:singleLine width="1.0"/>
              <celldesigner:paint color="3fff0000" scheme="Color"/>
            </celldesigner:briefView>
            <celldesigner:info state="empty" angle="-1.5707963267948966"/>
          </celldesigner:speciesAlias>
          <celldesigner:speciesAlias id="sa59" species="met1078_v" compartmentAlias="ca1">
            <celldesigner:activity>inactive</celldesigner:activity>
            <celldesigner:bounds x="13150.735826372296" y="11142.0" w="80.0" h="40.0"/>
            <celldesigner:font size="12"/>
            <celldesigner:view state="usual"/>
            <celldesigner:usualView>
              <celldesigner:innerPosition x="1514.0" y="758.0"/>
              <celldesigner:boxSize width="80.0" height="40.0"/>
              <celldesigner:singleLine width="1.0"/>
              <celldesigner:paint color="ffccffcc" scheme="Color"/>
            </celldesigner:usualView>
            <celldesigner:briefView>
              <celldesigner:innerPosition x="0.0" y="0.0"/>
              <celldesigner:boxSize width="80.0" height="60.0"/>
              <celldesigner:singleLine width="1.0"/>
              <celldesigner:paint color="3fff0000" scheme="Color"/>
            </celldesigner:briefView>
            <celldesigner:info state="empty" angle="-1.5707963267948966"/>
          </celldesigner:speciesAlias>
          <celldesigner:speciesAlias id="sa60" species="met867_v" compartmentAlias="ca1">
            <celldesigner:activity>inactive</celldesigner:activity>
            <celldesigner:bounds x="15018.139031500501" y="10890.0" w="80.0" h="40.0"/>
            <celldesigner:font size="12"/>
            <celldesigner:view state="usual"/>
            <celldesigner:usualView>
              <celldesigner:innerPosition x="3381.4032051282047" y="506.0"/>
              <celldesigner:boxSize width="80.0" height="40.0"/>
              <celldesigner:singleLine width="1.0"/>
              <celldesigner:paint color="ffccffcc" scheme="Color"/>
            </celldesigner:usualView>
            <celldesigner:briefView>
              <celldesigner:innerPosition x="0.0" y="0.0"/>
              <celldesigner:boxSize width="80.0" height="60.0"/>
              <celldesigner:singleLine width="1.0"/>
              <celldesigner:paint color="3fff0000" scheme="Color"/>
            </celldesigner:briefView>
            <celldesigner:info state="empty" angle="-1.5707963267948966"/>
          </celldesigner:speciesAlias>
          <celldesigner:speciesAlias id="sa61" species="met1092_v" compartmentAlias="ca1">
            <celldesigner:activity>inactive</celldesigner:activity>
            <celldesigner:bounds x="16384.940826372294" y="11424.0" w="80.0" h="40.0"/>
            <celldesigner:font size="12"/>
            <celldesigner:view state="usual"/>
            <celldesigner:usualView>
              <celldesigner:innerPosition x="4748.204999999998" y="1040.0"/>
              <celldesigner:boxSize width="80.0" height="40.0"/>
              <celldesigner:singleLine width="1.0"/>
              <celldesigner:paint color="ffccffcc" scheme="Color"/>
            </celldesigner:usualView>
            <celldesigner:briefView>
              <celldesigner:innerPosition x="0.0" y="0.0"/>
              <celldesigner:boxSize width="80.0" height="60.0"/>
              <celldesigner:singleLine width="1.0"/>
              <celldesigner:paint color="3fff0000" scheme="Color"/>
            </celldesigner:briefView>
            <celldesigner:info state="empty" angle="-1.5707963267948966"/>
          </celldesigner:speciesAlias>
          <celldesigner:speciesAlias id="sa62" species="met110_v" compartmentAlias="ca1">
            <celldesigner:activity>inactive</celldesigner:activity>
            <celldesigner:bounds x="13412.860826372296" y="10628.0" w="80.0" h="40.0"/>
            <celldesigner:font size="12"/>
            <celldesigner:view state="usual"/>
            <celldesigner:usualView>
              <celldesigner:innerPosition x="1776.125" y="244.0"/>
              <celldesigner:boxSize width="80.0" height="40.0"/>
              <celldesigner:singleLine width="1.0"/>
              <celldesigner:paint color="ffccffcc" scheme="Color"/>
            </celldesigner:usualView>
            <celldesigner:briefView>
              <celldesigner:innerPosition x="0.0" y="0.0"/>
              <celldesigner:boxSize width="80.0" height="60.0"/>
              <celldesigner:singleLine width="1.0"/>
              <celldesigner:paint color="3fff0000" scheme="Color"/>
            </celldesigner:briefView>
            <celldesigner:info state="empty" angle="-1.5707963267948966"/>
          </celldesigner:speciesAlias>
          <celldesigner:speciesAlias id="sa63" species="met1089_v" compartmentAlias="ca1">
            <celldesigner:activity>inactive</celldesigner:activity>
            <celldesigner:bounds x="14909.542877654347" y="10426.0" w="80.0" h="40.0"/>
            <celldesigner:font size="12"/>
            <celldesigner:view state="usual"/>
            <celldesigner:usualView>
              <celldesigner:innerPosition x="3272.8070512820505" y="42.0"/>
              <celldesigner:boxSize width="80.0" height="40.0"/>
              <celldesigner:singleLine width="1.0"/>
              <celldesigner:paint color="ffccffcc" scheme="Color"/>
            </celldesigner:usualView>
            <celldesigner:briefView>
              <celldesigner:innerPosition x="0.0" y="0.0"/>
              <celldesigner:boxSize width="80.0" height="60.0"/>
              <celldesigner:singleLine width="1.0"/>
              <celldesigner:paint color="3fff0000" scheme="Color"/>
            </celldesigner:briefView>
            <celldesigner:info state="empty" angle="-1.5707963267948966"/>
          </celldesigner:speciesAlias>
          <celldesigner:speciesAlias id="sa64" species="met463_v" compartmentAlias="ca1">
            <celldesigner:activity>inactive</celldesigner:activity>
            <celldesigner:bounds x="12244.735826372296" y="10426.0" w="80.0" h="40.0"/>
            <celldesigner:font size="12"/>
            <celldesigner:view state="usual"/>
            <celldesigner:usualView>
              <celldesigner:innerPosition x="608.0" y="42.0"/>
              <celldesigner:boxSize width="80.0" height="40.0"/>
              <celldesigner:singleLine width="1.0"/>
              <celldesigner:paint color="ffccffcc" scheme="Color"/>
            </celldesigner:usualView>
            <celldesigner:briefView>
              <celldesigner:innerPosition x="0.0" y="0.0"/>
              <celldesigner:boxSize width="80.0" height="60.0"/>
              <celldesigner:singleLine width="1.0"/>
              <celldesigner:paint color="3fff0000" scheme="Color"/>
            </celldesigner:briefView>
            <celldesigner:info state="empty" angle="-1.5707963267948966"/>
          </celldesigner:speciesAlias>
          <celldesigner:speciesAlias id="sa65" species="met758_v" compartmentAlias="ca1">
            <celldesigner:activity>inactive</celldesigner:activity>
            <celldesigner:bounds x="14169.292877654347" y="10890.0" w="80.0" h="40.0"/>
            <celldesigner:font size="12"/>
            <celldesigner:view state="usual"/>
            <celldesigner:usualView>
              <celldesigner:innerPosition x="2532.5570512820505" y="506.0"/>
              <celldesigner:boxSize width="80.0" height="40.0"/>
              <celldesigner:singleLine width="1.0"/>
              <celldesigner:paint color="ffccffcc" scheme="Color"/>
            </celldesigner:usualView>
            <celldesigner:briefView>
              <celldesigner:innerPosition x="0.0" y="0.0"/>
              <celldesigner:boxSize width="80.0" height="60.0"/>
              <celldesigner:singleLine width="1.0"/>
              <celldesigner:paint color="3fff0000" scheme="Color"/>
            </celldesigner:briefView>
            <celldesigner:info state="empty" angle="-1.5707963267948966"/>
          </celldesigner:speciesAlias>
          <celldesigner:speciesAlias id="sa66" species="met960_v" compartmentAlias="ca1">
            <celldesigner:activity>inactive</celldesigner:activity>
            <celldesigner:bounds x="14545.292877654347" y="10890.0" w="80.0" h="40.0"/>
            <celldesigner:font size="12"/>
            <celldesigner:view state="usual"/>
            <celldesigner:usualView>
              <celldesigner:innerPosition x="2908.5570512820505" y="506.0"/>
              <celldesigner:boxSize width="80.0" height="40.0"/>
              <celldesigner:singleLine width="1.0"/>
              <celldesigner:paint color="ffccffcc" scheme="Color"/>
            </celldesigner:usualView>
            <celldesigner:briefView>
              <celldesigner:innerPosition x="0.0" y="0.0"/>
              <celldesigner:boxSize width="80.0" height="60.0"/>
              <celldesigner:singleLine width="1.0"/>
              <celldesigner:paint color="3fff0000" scheme="Color"/>
            </celldesigner:briefView>
            <celldesigner:info state="empty" angle="-1.5707963267948966"/>
          </celldesigner:speciesAlias>
          <celldesigner:speciesAlias id="sa67" species="met1010_v" compartmentAlias="ca1">
            <celldesigner:activity>inactive</celldesigner:activity>
            <celldesigner:bounds x="12535.735826372296" y="11142.0" w="80.0" h="40.0"/>
            <celldesigner:font size="12"/>
            <celldesigner:view state="usual"/>
            <celldesigner:usualView>
              <celldesigner:innerPosition x="899.0" y="758.0"/>
              <celldesigner:boxSize width="80.0" height="40.0"/>
              <celldesigner:singleLine width="1.0"/>
              <celldesigner:paint color="ffccffcc" scheme="Color"/>
            </celldesigner:usualView>
            <celldesigner:briefView>
              <celldesigner:innerPosition x="0.0" y="0.0"/>
              <celldesigner:boxSize width="80.0" height="60.0"/>
              <celldesigner:singleLine width="1.0"/>
              <celldesigner:paint color="3fff0000" scheme="Color"/>
            </celldesigner:briefView>
            <celldesigner:info state="empty" angle="-1.5707963267948966"/>
          </celldesigner:speciesAlias>
          <celldesigner:speciesAlias id="sa68" species="met1145_v" compartmentAlias="ca1">
            <celldesigner:activity>inactive</celldesigner:activity>
            <celldesigner:bounds x="14791.524159705628" y="10890.0" w="80.0" h="40.0"/>
            <celldesigner:font size="12"/>
            <celldesigner:view state="usual"/>
            <celldesigner:usualView>
              <celldesigner:innerPosition x="3154.788333333332" y="506.0"/>
              <celldesigner:boxSize width="80.0" height="40.0"/>
              <celldesigner:singleLine width="1.0"/>
              <celldesigner:paint color="ffccffcc" scheme="Color"/>
            </celldesigner:usualView>
            <celldesigner:briefView>
              <celldesigner:innerPosition x="0.0" y="0.0"/>
              <celldesigner:boxSize width="80.0" height="60.0"/>
              <celldesigner:singleLine width="1.0"/>
              <celldesigner:paint color="3fff0000" scheme="Color"/>
            </celldesigner:briefView>
            <celldesigner:info state="empty" angle="-1.5707963267948966"/>
          </celldesigner:speciesAlias>
          <celldesigner:speciesAlias id="sa69" species="s87" compartmentAlias="ca1">
            <celldesigner:activity>inactive</celldesigner:activity>
            <celldesigner:bounds x="15295.360826372296" y="11142.0" w="80.0" h="40.0"/>
            <celldesigner:font size="12"/>
            <celldesigner:view state="usual"/>
            <celldesigner:usualView>
              <celldesigner:innerPosition x="3658.625" y="758.0"/>
              <celldesigner:boxSize width="80.0" height="40.0"/>
              <celldesigner:singleLine width="1.0"/>
              <celldesigner:paint color="ffccffcc" scheme="Color"/>
            </celldesigner:usualView>
            <celldesigner:briefView>
              <celldesigner:innerPosition x="0.0" y="0.0"/>
              <celldesigner:boxSize width="80.0" height="60.0"/>
              <celldesigner:singleLine width="1.0"/>
              <celldesigner:paint color="3fff0000" scheme="Color"/>
            </celldesigner:briefView>
            <celldesigner:info state="empty" angle="-1.5707963267948966"/>
          </celldesigner:speciesAlias>
          <celldesigner:speciesAlias id="sa70" species="s88" compartmentAlias="ca1">
            <celldesigner:activity>inactive</celldesigner:activity>
            <celldesigner:bounds x="13769.792877654347" y="11424.0" w="80.0" h="40.0"/>
            <celldesigner:font size="12"/>
            <celldesigner:view state="usual"/>
            <celldesigner:usualView>
              <celldesigner:innerPosition x="2133.0570512820505" y="1040.0"/>
              <celldesigner:boxSize width="80.0" height="40.0"/>
              <celldesigner:singleLine width="1.0"/>
              <celldesigner:paint color="ffccffcc" scheme="Color"/>
            </celldesigner:usualView>
            <celldesigner:briefView>
              <celldesigner:innerPosition x="0.0" y="0.0"/>
              <celldesigner:boxSize width="80.0" height="60.0"/>
              <celldesigner:singleLine width="1.0"/>
              <celldesigner:paint color="3fff0000" scheme="Color"/>
            </celldesigner:briefView>
            <celldesigner:info state="empty" angle="-1.5707963267948966"/>
          </celldesigner:speciesAlias>
          <celldesigner:speciesAlias id="sa71" species="s89" compartmentAlias="ca1">
            <celldesigner:activity>inactive</celldesigner:activity>
            <celldesigner:bounds x="14904.292877654347" y="11142.0" w="80.0" h="40.0"/>
            <celldesigner:font size="12"/>
            <celldesigner:view state="usual"/>
            <celldesigner:usualView>
              <celldesigner:innerPosition x="3267.5570512820505" y="758.0"/>
              <celldesigner:boxSize width="80.0" height="40.0"/>
              <celldesigner:singleLine width="1.0"/>
              <celldesigner:paint color="ffccffcc" scheme="Color"/>
            </celldesigner:usualView>
            <celldesigner:briefView>
              <celldesigner:innerPosition x="0.0" y="0.0"/>
              <celldesigner:boxSize width="80.0" height="60.0"/>
              <celldesigner:singleLine width="1.0"/>
              <celldesigner:paint color="3fff0000" scheme="Color"/>
            </celldesigner:briefView>
            <celldesigner:info state="empty" angle="-1.5707963267948966"/>
          </celldesigner:speciesAlias>
          <celldesigner:speciesAlias id="sa72" species="s90" compartmentAlias="ca1">
            <celldesigner:activity>inactive</celldesigner:activity>
            <celldesigner:bounds x="12450.235826372296" y="10890.0" w="80.0" h="40.0"/>
            <celldesigner:font size="12"/>
            <celldesigner:view state="usual"/>
            <celldesigner:usualView>
              <celldesigner:innerPosition x="813.5" y="506.0"/>
              <celldesigner:boxSize width="80.0" height="40.0"/>
              <celldesigner:singleLine width="1.0"/>
              <celldesigner:paint color="ffccffcc" scheme="Color"/>
            </celldesigner:usualView>
            <celldesigner:briefView>
              <celldesigner:innerPosition x="0.0" y="0.0"/>
              <celldesigner:boxSize width="80.0" height="60.0"/>
              <celldesigner:singleLine width="1.0"/>
              <celldesigner:paint color="3fff0000" scheme="Color"/>
            </celldesigner:briefView>
            <celldesigner:info state="empty" angle="-1.5707963267948966"/>
          </celldesigner:speciesAlias>
          <celldesigner:speciesAlias id="sa73" species="s91" compartmentAlias="ca1">
            <celldesigner:activity>inactive</celldesigner:activity>
            <celldesigner:bounds x="13867.360826372296" y="10890.0" w="80.0" h="40.0"/>
            <celldesigner:font size="12"/>
            <celldesigner:view state="usual"/>
            <celldesigner:usualView>
              <celldesigner:innerPosition x="2230.625" y="506.0"/>
              <celldesigner:boxSize width="80.0" height="40.0"/>
              <celldesigner:singleLine width="1.0"/>
              <celldesigner:paint color="ffccffcc" scheme="Color"/>
            </celldesigner:usualView>
            <celldesigner:briefView>
              <celldesigner:innerPosition x="0.0" y="0.0"/>
              <celldesigner:boxSize width="80.0" height="60.0"/>
              <celldesigner:singleLine width="1.0"/>
              <celldesigner:paint color="3fff0000" scheme="Color"/>
            </celldesigner:briefView>
            <celldesigner:info state="empty" angle="-1.5707963267948966"/>
          </celldesigner:speciesAlias>
          <celldesigner:speciesAlias id="sa74" species="s92" compartmentAlias="ca1">
            <celldesigner:activity>inactive</celldesigner:activity>
            <celldesigner:bounds x="13267.167877654347" y="11424.0" w="80.0" h="40.0"/>
            <celldesigner:font size="12"/>
            <celldesigner:view state="usual"/>
            <celldesigner:usualView>
              <celldesigner:innerPosition x="1630.4320512820505" y="1040.0"/>
              <celldesigner:boxSize width="80.0" height="40.0"/>
              <celldesigner:singleLine width="1.0"/>
              <celldesigner:paint color="ffccffcc" scheme="Color"/>
            </celldesigner:usualView>
            <celldesigner:briefView>
              <celldesigner:innerPosition x="0.0" y="0.0"/>
              <celldesigner:boxSize width="80.0" height="60.0"/>
              <celldesigner:singleLine width="1.0"/>
              <celldesigner:paint color="3fff0000" scheme="Color"/>
            </celldesigner:briefView>
            <celldesigner:info state="empty" angle="-1.5707963267948966"/>
          </celldesigner:speciesAlias>
          <celldesigner:speciesAlias id="sa75" species="s93" compartmentAlias="ca1">
            <celldesigner:activity>inactive</celldesigner:activity>
            <celldesigner:bounds x="11787.735826372296" y="10890.0" w="80.0" h="40.0"/>
            <celldesigner:font size="12"/>
            <celldesigner:view state="usual"/>
            <celldesigner:usualView>
              <celldesigner:innerPosition x="151.0" y="506.0"/>
              <celldesigner:boxSize width="80.0" height="40.0"/>
              <celldesigner:singleLine width="1.0"/>
              <celldesigner:paint color="ffccffcc" scheme="Color"/>
            </celldesigner:usualView>
            <celldesigner:briefView>
              <celldesigner:innerPosition x="0.0" y="0.0"/>
              <celldesigner:boxSize width="80.0" height="60.0"/>
              <celldesigner:singleLine width="1.0"/>
              <celldesigner:paint color="3fff0000" scheme="Color"/>
            </celldesigner:briefView>
            <celldesigner:info state="empty" angle="-1.5707963267948966"/>
          </celldesigner:speciesAlias>
          <celldesigner:speciesAlias id="sa76" species="s94" compartmentAlias="ca1">
            <celldesigner:activity>inactive</celldesigner:activity>
            <celldesigner:bounds x="13506.360826372296" y="10890.0" w="80.0" h="40.0"/>
            <celldesigner:font size="12"/>
            <celldesigner:view state="usual"/>
            <celldesigner:usualView>
              <celldesigner:innerPosition x="1869.625" y="506.0"/>
              <celldesigner:boxSize width="80.0" height="40.0"/>
              <celldesigner:singleLine width="1.0"/>
              <celldesigner:paint color="ffccffcc" scheme="Color"/>
            </celldesigner:usualView>
            <celldesigner:briefView>
              <celldesigner:innerPosition x="0.0" y="0.0"/>
              <celldesigner:boxSize width="80.0" height="60.0"/>
              <celldesigner:singleLine width="1.0"/>
              <celldesigner:paint color="3fff0000" scheme="Color"/>
            </celldesigner:briefView>
            <celldesigner:info state="empty" angle="-1.5707963267948966"/>
          </celldesigner:speciesAlias>
          <celldesigner:speciesAlias id="sa77" species="s95" compartmentAlias="ca1">
            <celldesigner:activity>inactive</celldesigner:activity>
            <celldesigner:bounds x="12898.735826372296" y="10890.0" w="80.0" h="40.0"/>
            <celldesigner:font size="12"/>
            <celldesigner:view state="usual"/>
            <celldesigner:usualView>
              <celldesigner:innerPosition x="1262.0" y="506.0"/>
              <celldesigner:boxSize width="80.0" height="40.0"/>
              <celldesigner:singleLine width="1.0"/>
              <celldesigner:paint color="ffccffcc" scheme="Color"/>
            </celldesigner:usualView>
            <celldesigner:briefView>
              <celldesigner:innerPosition x="0.0" y="0.0"/>
              <celldesigner:boxSize width="80.0" height="60.0"/>
              <celldesigner:singleLine width="1.0"/>
              <celldesigner:paint color="3fff0000" scheme="Color"/>
            </celldesigner:briefView>
            <celldesigner:info state="empty" angle="-1.5707963267948966"/>
          </celldesigner:speciesAlias>
          <celldesigner:speciesAlias id="sa78" species="s96" compartmentAlias="ca1">
            <celldesigner:activity>inactive</celldesigner:activity>
            <celldesigner:bounds x="14680.042877654347" y="10628.0" w="80.0" h="40.0"/>
            <celldesigner:font size="12"/>
            <celldesigner:view state="usual"/>
            <celldesigner:usualView>
              <celldesigner:innerPosition x="3043.3070512820505" y="244.0"/>
              <celldesigner:boxSize width="80.0" height="40.0"/>
              <celldesigner:singleLine width="1.0"/>
              <celldesigner:paint color="ffccffcc" scheme="Color"/>
            </celldesigner:usualView>
            <celldesigner:briefView>
              <celldesigner:innerPosition x="0.0" y="0.0"/>
              <celldesigner:boxSize width="80.0" height="60.0"/>
              <celldesigner:singleLine width="1.0"/>
              <celldesigner:paint color="3fff0000" scheme="Color"/>
            </celldesigner:briefView>
            <celldesigner:info state="empty" angle="-1.5707963267948966"/>
          </celldesigner:speciesAlias>
          <celldesigner:speciesAlias id="sa79" species="s97" compartmentAlias="ca1">
            <celldesigner:activity>inactive</celldesigner:activity>
            <celldesigner:bounds x="14907.802364833835" y="11424.0" w="80.0" h="40.0"/>
            <celldesigner:font size="12"/>
            <celldesigner:view state="usual"/>
            <celldesigner:usualView>
              <celldesigner:innerPosition x="3271.0665384615386" y="1040.0"/>
              <celldesigner:boxSize width="80.0" height="40.0"/>
              <celldesigner:singleLine width="1.0"/>
              <celldesigner:paint color="ffccffcc" scheme="Color"/>
            </celldesigner:usualView>
            <celldesigner:briefView>
              <celldesigner:innerPosition x="0.0" y="0.0"/>
              <celldesigner:boxSize width="80.0" height="60.0"/>
              <celldesigner:singleLine width="1.0"/>
              <celldesigner:paint color="3fff0000" scheme="Color"/>
            </celldesigner:briefView>
            <celldesigner:info state="empty" angle="-1.5707963267948966"/>
          </celldesigner:speciesAlias>
          <celldesigner:speciesAlias id="sa80" species="s98" compartmentAlias="ca1">
            <celldesigner:activity>inactive</celldesigner:activity>
            <celldesigner:bounds x="12148.735826372296" y="11142.0" w="80.0" h="40.0"/>
            <celldesigner:font size="12"/>
            <celldesigner:view state="usual"/>
            <celldesigner:usualView>
              <celldesigner:innerPosition x="512.0" y="758.0"/>
              <celldesigner:boxSize width="80.0" height="40.0"/>
              <celldesigner:singleLine width="1.0"/>
              <celldesigner:paint color="ffccffcc" scheme="Color"/>
            </celldesigner:usualView>
            <celldesigner:briefView>
              <celldesigner:innerPosition x="0.0" y="0.0"/>
              <celldesigner:boxSize width="80.0" height="60.0"/>
              <celldesigner:singleLine width="1.0"/>
              <celldesigner:paint color="3fff0000" scheme="Color"/>
            </celldesigner:briefView>
            <celldesigner:info state="empty" angle="-1.5707963267948966"/>
          </celldesigner:speciesAlias>
          <celldesigner:speciesAlias id="sa81" species="s99" compartmentAlias="ca1">
            <celldesigner:activity>inactive</celldesigner:activity>
            <celldesigner:bounds x="12206.667877654347" y="11424.0" w="80.0" h="40.0"/>
            <celldesigner:font size="12"/>
            <celldesigner:view state="usual"/>
            <celldesigner:usualView>
              <celldesigner:innerPosition x="569.9320512820505" y="1040.0"/>
              <celldesigner:boxSize width="80.0" height="40.0"/>
              <celldesigner:singleLine width="1.0"/>
              <celldesigner:paint color="ffccffcc" scheme="Color"/>
            </celldesigner:usualView>
            <celldesigner:briefView>
              <celldesigner:innerPosition x="0.0" y="0.0"/>
              <celldesigner:boxSize width="80.0" height="60.0"/>
              <celldesigner:singleLine width="1.0"/>
              <celldesigner:paint color="3fff0000" scheme="Color"/>
            </celldesigner:briefView>
            <celldesigner:info state="empty" angle="-1.5707963267948966"/>
          </celldesigner:speciesAlias>
          <celldesigner:speciesAlias id="sa82" species="s100" compartmentAlias="ca1">
            <celldesigner:activity>inactive</celldesigner:activity>
            <celldesigner:bounds x="13626.360826372296" y="10628.0" w="80.0" h="40.0"/>
            <celldesigner:font size="12"/>
            <celldesigner:view state="usual"/>
            <celldesigner:usualView>
              <celldesigner:innerPosition x="1989.625" y="244.0"/>
              <celldesigner:boxSize width="80.0" height="40.0"/>
              <celldesigner:singleLine width="1.0"/>
              <celldesigner:paint color="ffccffcc" scheme="Color"/>
            </celldesigner:usualView>
            <celldesigner:briefView>
              <celldesigner:innerPosition x="0.0" y="0.0"/>
              <celldesigner:boxSize width="80.0" height="60.0"/>
              <celldesigner:singleLine width="1.0"/>
              <celldesigner:paint color="3fff0000" scheme="Color"/>
            </celldesigner:briefView>
            <celldesigner:info state="empty" angle="-1.5707963267948966"/>
          </celldesigner:speciesAlias>
          <celldesigner:speciesAlias id="sa83" species="s101" compartmentAlias="ca1">
            <celldesigner:activity>inactive</celldesigner:activity>
            <celldesigner:bounds x="13988.360826372296" y="11142.0" w="80.0" h="40.0"/>
            <celldesigner:font size="12"/>
            <celldesigner:view state="usual"/>
            <celldesigner:usualView>
              <celldesigner:innerPosition x="2351.625" y="758.0"/>
              <celldesigner:boxSize width="80.0" height="40.0"/>
              <celldesigner:singleLine width="1.0"/>
              <celldesigner:paint color="ffccffcc" scheme="Color"/>
            </celldesigner:usualView>
            <celldesigner:briefView>
              <celldesigner:innerPosition x="0.0" y="0.0"/>
              <celldesigner:boxSize width="80.0" height="60.0"/>
              <celldesigner:singleLine width="1.0"/>
              <celldesigner:paint color="3fff0000" scheme="Color"/>
            </celldesigner:briefView>
            <celldesigner:info state="empty" angle="-1.5707963267948966"/>
          </celldesigner:speciesAlias>
          <celldesigner:speciesAlias id="sa84" species="s102" compartmentAlias="ca1">
            <celldesigner:activity>inactive</celldesigner:activity>
            <celldesigner:bounds x="11908.735826372296" y="10890.0" w="80.0" h="40.0"/>
            <celldesigner:font size="12"/>
            <celldesigner:view state="usual"/>
            <celldesigner:usualView>
              <celldesigner:innerPosition x="272.0" y="506.0"/>
              <celldesigner:boxSize width="80.0" height="40.0"/>
              <celldesigner:singleLine width="1.0"/>
              <celldesigner:paint color="ffccffcc" scheme="Color"/>
            </celldesigner:usualView>
            <celldesigner:briefView>
              <celldesigner:innerPosition x="0.0" y="0.0"/>
              <celldesigner:boxSize width="80.0" height="60.0"/>
              <celldesigner:singleLine width="1.0"/>
              <celldesigner:paint color="3fff0000" scheme="Color"/>
            </celldesigner:briefView>
            <celldesigner:info state="empty" angle="-1.5707963267948966"/>
          </celldesigner:speciesAlias>
          <celldesigner:speciesAlias id="sa85" species="s103" compartmentAlias="ca1">
            <celldesigner:activity>inactive</celldesigner:activity>
            <celldesigner:bounds x="14671.524159705628" y="10890.0" w="80.0" h="40.0"/>
            <celldesigner:font size="12"/>
            <celldesigner:view state="usual"/>
            <celldesigner:usualView>
              <celldesigner:innerPosition x="3034.788333333332" y="506.0"/>
              <celldesigner:boxSize width="80.0" height="40.0"/>
              <celldesigner:singleLine width="1.0"/>
              <celldesigner:paint color="ffccffcc" scheme="Color"/>
            </celldesigner:usualView>
            <celldesigner:briefView>
              <celldesigner:innerPosition x="0.0" y="0.0"/>
              <celldesigner:boxSize width="80.0" height="60.0"/>
              <celldesigner:singleLine width="1.0"/>
              <celldesigner:paint color="3fff0000" scheme="Color"/>
            </celldesigner:briefView>
            <celldesigner:info state="empty" angle="-1.5707963267948966"/>
          </celldesigner:speciesAlias>
          <celldesigner:speciesAlias id="sa86" species="s104" compartmentAlias="ca1">
            <celldesigner:activity>inactive</celldesigner:activity>
            <celldesigner:bounds x="13267.735826372296" y="10628.0" w="80.0" h="40.0"/>
            <celldesigner:font size="12"/>
            <celldesigner:view state="usual"/>
            <celldesigner:usualView>
              <celldesigner:innerPosition x="1631.0" y="244.0"/>
              <celldesigner:boxSize width="80.0" height="40.0"/>
              <celldesigner:singleLine width="1.0"/>
              <celldesigner:paint color="ffccffcc" scheme="Color"/>
            </celldesigner:usualView>
            <celldesigner:briefView>
              <celldesigner:innerPosition x="0.0" y="0.0"/>
              <celldesigner:boxSize width="80.0" height="60.0"/>
              <celldesigner:singleLine width="1.0"/>
              <celldesigner:paint color="3fff0000" scheme="Color"/>
            </celldesigner:briefView>
            <celldesigner:info state="empty" angle="-1.5707963267948966"/>
          </celldesigner:speciesAlias>
          <celldesigner:speciesAlias id="sa87" species="s105" compartmentAlias="ca1">
            <celldesigner:activity>inactive</celldesigner:activity>
            <celldesigner:bounds x="13270.735826372296" y="11142.0" w="80.0" h="40.0"/>
            <celldesigner:font size="12"/>
            <celldesigner:view state="usual"/>
            <celldesigner:usualView>
              <celldesigner:innerPosition x="1634.0" y="758.0"/>
              <celldesigner:boxSize width="80.0" height="40.0"/>
              <celldesigner:singleLine width="1.0"/>
              <celldesigner:paint color="ffccffcc" scheme="Color"/>
            </celldesigner:usualView>
            <celldesigner:briefView>
              <celldesigner:innerPosition x="0.0" y="0.0"/>
              <celldesigner:boxSize width="80.0" height="60.0"/>
              <celldesigner:singleLine width="1.0"/>
              <celldesigner:paint color="3fff0000" scheme="Color"/>
            </celldesigner:briefView>
            <celldesigner:info state="empty" angle="-1.5707963267948966"/>
          </celldesigner:speciesAlias>
          <celldesigner:speciesAlias id="sa88" species="s106" compartmentAlias="ca1">
            <celldesigner:activity>inactive</celldesigner:activity>
            <celldesigner:bounds x="12655.735826372296" y="11142.0" w="80.0" h="40.0"/>
            <celldesigner:font size="12"/>
            <celldesigner:view state="usual"/>
            <celldesigner:usualView>
              <celldesigner:innerPosition x="1019.0" y="758.0"/>
              <celldesigner:boxSize width="80.0" height="40.0"/>
              <celldesigner:singleLine width="1.0"/>
              <celldesigner:paint color="ffccffcc" scheme="Color"/>
            </celldesigner:usualView>
            <celldesigner:briefView>
              <celldesigner:innerPosition x="0.0" y="0.0"/>
              <celldesigner:boxSize width="80.0" height="60.0"/>
              <celldesigner:singleLine width="1.0"/>
              <celldesigner:paint color="3fff0000" scheme="Color"/>
            </celldesigner:briefView>
            <celldesigner:info state="empty" angle="-1.5707963267948966"/>
          </celldesigner:speciesAlias>
          <celldesigner:speciesAlias id="sa89" species="met759_p" compartmentAlias="ca2">
            <celldesigner:activity>inactive</celldesigner:activity>
            <celldesigner:bounds x="10897.485826372294" y="13095.0" w="80.0" h="40.0"/>
            <celldesigner:font size="12"/>
            <celldesigner:view state="usual"/>
            <celldesigner:usualView>
              <celldesigner:innerPosition x="10872.485826372294" y="5626.0"/>
              <celldesigner:boxSize width="80.0" height="40.0"/>
              <celldesigner:singleLine width="1.0"/>
              <celldesigner:paint color="ffccffcc" scheme="Color"/>
            </celldesigner:usualView>
            <celldesigner:briefView>
              <celldesigner:innerPosition x="0.0" y="0.0"/>
              <celldesigner:boxSize width="80.0" height="60.0"/>
              <celldesigner:singleLine width="1.0"/>
              <celldesigner:paint color="3fff0000" scheme="Color"/>
            </celldesigner:briefView>
            <celldesigner:info state="empty" angle="-1.5707963267948966"/>
          </celldesigner:speciesAlias>
          <celldesigner:speciesAlias id="sa90" species="met864_p" compartmentAlias="ca2">
            <celldesigner:activity>inactive</celldesigner:activity>
            <celldesigner:bounds x="3785.372639205356" y="11263.0" w="80.0" h="40.0"/>
            <celldesigner:font size="12"/>
            <celldesigner:view state="usual"/>
            <celldesigner:usualView>
              <celldesigner:innerPosition x="3760.372639205356" y="3794.0"/>
              <celldesigner:boxSize width="80.0" height="40.0"/>
              <celldesigner:singleLine width="1.0"/>
              <celldesigner:paint color="ffccffcc" scheme="Color"/>
            </celldesigner:usualView>
            <celldesigner:briefView>
              <celldesigner:innerPosition x="0.0" y="0.0"/>
              <celldesigner:boxSize width="80.0" height="60.0"/>
              <celldesigner:singleLine width="1.0"/>
              <celldesigner:paint color="3fff0000" scheme="Color"/>
            </celldesigner:briefView>
            <celldesigner:info state="empty" angle="-1.5707963267948966"/>
          </celldesigner:speciesAlias>
          <celldesigner:speciesAlias id="sa91" species="met891_p" compartmentAlias="ca2">
            <celldesigner:activity>inactive</celldesigner:activity>
            <celldesigner:bounds x="10926.235826372294" y="13549.0" w="80.0" h="40.0"/>
            <celldesigner:font size="12"/>
            <celldesigner:view state="usual"/>
            <celldesigner:usualView>
              <celldesigner:innerPosition x="10901.235826372294" y="6080.0"/>
              <celldesigner:boxSize width="80.0" height="40.0"/>
              <celldesigner:singleLine width="1.0"/>
              <celldesigner:paint color="ffccffcc" scheme="Color"/>
            </celldesigner:usualView>
            <celldesigner:briefView>
              <celldesigner:innerPosition x="0.0" y="0.0"/>
              <celldesigner:boxSize width="80.0" height="60.0"/>
              <celldesigner:singleLine width="1.0"/>
              <celldesigner:paint color="3fff0000" scheme="Color"/>
            </celldesigner:briefView>
            <celldesigner:info state="empty" angle="-1.5707963267948966"/>
          </celldesigner:speciesAlias>
          <celldesigner:speciesAlias id="sa92" species="met1131_p" compartmentAlias="ca2">
            <celldesigner:activity>inactive</celldesigner:activity>
            <celldesigner:bounds x="10586.485826372294" y="7825.0" w="80.0" h="40.0"/>
            <celldesigner:font size="12"/>
            <celldesigner:view state="usual"/>
            <celldesigner:usualView>
              <celldesigner:innerPosition x="10561.485826372294" y="356.0"/>
              <celldesigner:boxSize width="80.0" height="40.0"/>
              <celldesigner:singleLine width="1.0"/>
              <celldesigner:paint color="ffccffcc" scheme="Color"/>
            </celldesigner:usualView>
            <celldesigner:briefView>
              <celldesigner:innerPosition x="0.0" y="0.0"/>
              <celldesigner:boxSize width="80.0" height="60.0"/>
              <celldesigner:singleLine width="1.0"/>
              <celldesigner:paint color="3fff0000" scheme="Color"/>
            </celldesigner:briefView>
            <celldesigner:info state="empty" angle="-1.5707963267948966"/>
          </celldesigner:speciesAlias>
          <celldesigner:speciesAlias id="sa93" species="met434_p" compartmentAlias="ca2">
            <celldesigner:activity>inactive</celldesigner:activity>
            <celldesigner:bounds x="7092.4047619047615" y="7511.0" w="80.0" h="40.0"/>
            <celldesigner:font size="12"/>
            <celldesigner:view state="usual"/>
            <celldesigner:usualView>
              <celldesigner:innerPosition x="7067.4047619047615" y="42.0"/>
              <celldesigner:boxSize width="80.0" height="40.0"/>
              <celldesigner:singleLine width="1.0"/>
              <celldesigner:paint color="ffccffcc" scheme="Color"/>
            </celldesigner:usualView>
            <celldesigner:briefView>
              <celldesigner:innerPosition x="0.0" y="0.0"/>
              <celldesigner:boxSize width="80.0" height="60.0"/>
              <celldesigner:singleLine width="1.0"/>
              <celldesigner:paint color="3fff0000" scheme="Color"/>
            </celldesigner:briefView>
            <celldesigner:info state="empty" angle="-1.5707963267948966"/>
          </celldesigner:speciesAlias>
          <celldesigner:speciesAlias id="sa94" species="met1165_p" compartmentAlias="ca2">
            <celldesigner:activity>inactive</celldesigner:activity>
            <celldesigner:bounds x="11062.485826372294" y="8037.0" w="80.0" h="40.0"/>
            <celldesigner:font size="12"/>
            <celldesigner:view state="usual"/>
            <celldesigner:usualView>
              <celldesigner:innerPosition x="11037.485826372294" y="568.0"/>
              <celldesigner:boxSize width="80.0" height="40.0"/>
              <celldesigner:singleLine width="1.0"/>
              <celldesigner:paint color="ffccffcc" scheme="Color"/>
            </celldesigner:usualView>
            <celldesigner:briefView>
              <celldesigner:innerPosition x="0.0" y="0.0"/>
              <celldesigner:boxSize width="80.0" height="60.0"/>
              <celldesigner:singleLine width="1.0"/>
              <celldesigner:paint color="3fff0000" scheme="Color"/>
            </celldesigner:briefView>
            <celldesigner:info state="empty" angle="-1.5707963267948966"/>
          </celldesigner:speciesAlias>
          <celldesigner:speciesAlias id="sa95" species="met130_p" compartmentAlias="ca2">
            <celldesigner:activity>inactive</celldesigner:activity>
            <celldesigner:bounds x="8942.370296069264" y="12259.0" w="80.0" h="40.0"/>
            <celldesigner:font size="12"/>
            <celldesigner:view state="usual"/>
            <celldesigner:usualView>
              <celldesigner:innerPosition x="8917.370296069264" y="4790.0"/>
              <celldesigner:boxSize width="80.0" height="40.0"/>
              <celldesigner:singleLine width="1.0"/>
              <celldesigner:paint color="ffccffcc" scheme="Color"/>
            </celldesigner:usualView>
            <celldesigner:briefView>
              <celldesigner:innerPosition x="0.0" y="0.0"/>
              <celldesigner:boxSize width="80.0" height="60.0"/>
              <celldesigner:singleLine width="1.0"/>
              <celldesigner:paint color="3fff0000" scheme="Color"/>
            </celldesigner:briefView>
            <celldesigner:info state="empty" angle="-1.5707963267948966"/>
          </celldesigner:speciesAlias>
          <celldesigner:speciesAlias id="sa96" species="met44_p" compartmentAlias="ca2">
            <celldesigner:activity>inactive</celldesigner:activity>
            <celldesigner:bounds x="369.08077790738207" y="7511.0" w="80.0" h="40.0"/>
            <celldesigner:font size="12"/>
            <celldesigner:view state="usual"/>
            <celldesigner:usualView>
              <celldesigner:innerPosition x="344.08077790738207" y="42.0"/>
              <celldesigner:boxSize width="80.0" height="40.0"/>
              <celldesigner:singleLine width="1.0"/>
              <celldesigner:paint color="ffccffcc" scheme="Color"/>
            </celldesigner:usualView>
            <celldesigner:briefView>
              <celldesigner:innerPosition x="0.0" y="0.0"/>
              <celldesigner:boxSize width="80.0" height="60.0"/>
              <celldesigner:singleLine width="1.0"/>
              <celldesigner:paint color="3fff0000" scheme="Color"/>
            </celldesigner:briefView>
            <celldesigner:info state="empty" angle="-1.5707963267948966"/>
          </celldesigner:speciesAlias>
          <celldesigner:speciesAlias id="sa97" species="met879_p" compartmentAlias="ca2">
            <celldesigner:activity>inactive</celldesigner:activity>
            <celldesigner:bounds x="1829.583333333333" y="12551.0" w="80.0" h="40.0"/>
            <celldesigner:font size="12"/>
            <celldesigner:view state="usual"/>
            <celldesigner:usualView>
              <celldesigner:innerPosition x="1804.583333333333" y="5082.0"/>
              <celldesigner:boxSize width="80.0" height="40.0"/>
              <celldesigner:singleLine width="1.0"/>
              <celldesigner:paint color="ffccffcc" scheme="Color"/>
            </celldesigner:usualView>
            <celldesigner:briefView>
              <celldesigner:innerPosition x="0.0" y="0.0"/>
              <celldesigner:boxSize width="80.0" height="60.0"/>
              <celldesigner:singleLine width="1.0"/>
              <celldesigner:paint color="3fff0000" scheme="Color"/>
            </celldesigner:briefView>
            <celldesigner:info state="empty" angle="-1.5707963267948966"/>
          </celldesigner:speciesAlias>
          <celldesigner:speciesAlias id="sa98" species="met740_p" compartmentAlias="ca2">
            <celldesigner:activity>inactive</celldesigner:activity>
            <celldesigner:bounds x="4575.476190476191" y="12259.0" w="80.0" h="40.0"/>
            <celldesigner:font size="12"/>
            <celldesigner:view state="usual"/>
            <celldesigner:usualView>
              <celldesigner:innerPosition x="4550.476190476191" y="4790.0"/>
              <celldesigner:boxSize width="80.0" height="40.0"/>
              <celldesigner:singleLine width="1.0"/>
              <celldesigner:paint color="ffccffcc" scheme="Color"/>
            </celldesigner:usualView>
            <celldesigner:briefView>
              <celldesigner:innerPosition x="0.0" y="0.0"/>
              <celldesigner:boxSize width="80.0" height="60.0"/>
              <celldesigner:singleLine width="1.0"/>
              <celldesigner:paint color="3fff0000" scheme="Color"/>
            </celldesigner:briefView>
            <celldesigner:info state="empty" angle="-1.5707963267948966"/>
          </celldesigner:speciesAlias>
          <celldesigner:speciesAlias id="sa99" species="met1116_p" compartmentAlias="ca2">
            <celldesigner:activity>inactive</celldesigner:activity>
            <celldesigner:bounds x="6970.657374932431" y="9173.0" w="80.0" h="40.0"/>
            <celldesigner:font size="12"/>
            <celldesigner:view state="usual"/>
            <celldesigner:usualView>
              <celldesigner:innerPosition x="6945.657374932431" y="1704.0"/>
              <celldesigner:boxSize width="80.0" height="40.0"/>
              <celldesigner:singleLine width="1.0"/>
              <celldesigner:paint color="ffccffcc" scheme="Color"/>
            </celldesigner:usualView>
            <celldesigner:briefView>
              <celldesigner:innerPosition x="0.0" y="0.0"/>
              <celldesigner:boxSize width="80.0" height="60.0"/>
              <celldesigner:singleLine width="1.0"/>
              <celldesigner:paint color="3fff0000" scheme="Color"/>
            </celldesigner:briefView>
            <celldesigner:info state="empty" angle="-1.5707963267948966"/>
          </celldesigner:speciesAlias>
          <celldesigner:speciesAlias id="sa100" species="met213_p" compartmentAlias="ca2">
            <celldesigner:activity>inactive</celldesigner:activity>
            <celldesigner:bounds x="5604.100406548858" y="7511.0" w="80.0" h="40.0"/>
            <celldesigner:font size="12"/>
            <celldesigner:view state="usual"/>
            <celldesigner:usualView>
              <celldesigner:innerPosition x="5579.100406548858" y="42.0"/>
              <celldesigner:boxSize width="80.0" height="40.0"/>
              <celldesigner:singleLine width="1.0"/>
              <celldesigner:paint color="ffccffcc" scheme="Color"/>
            </celldesigner:usualView>
            <celldesigner:briefView>
              <celldesigner:innerPosition x="0.0" y="0.0"/>
              <celldesigner:boxSize width="80.0" height="60.0"/>
              <celldesigner:singleLine width="1.0"/>
              <celldesigner:paint color="3fff0000" scheme="Color"/>
            </celldesigner:briefView>
            <celldesigner:info state="empty" angle="-1.5707963267948966"/>
          </celldesigner:speciesAlias>
          <celldesigner:speciesAlias id="sa101" species="met824_p" compartmentAlias="ca2">
            <celldesigner:activity>inactive</celldesigner:activity>
            <celldesigner:bounds x="6370.157374932431" y="11263.0" w="80.0" h="40.0"/>
            <celldesigner:font size="12"/>
            <celldesigner:view state="usual"/>
            <celldesigner:usualView>
              <celldesigner:innerPosition x="6345.157374932431" y="3794.0"/>
              <celldesigner:boxSize width="80.0" height="40.0"/>
              <celldesigner:singleLine width="1.0"/>
              <celldesigner:paint color="ffccffcc" scheme="Color"/>
            </celldesigner:usualView>
            <celldesigner:briefView>
              <celldesigner:innerPosition x="0.0" y="0.0"/>
              <celldesigner:boxSize width="80.0" height="60.0"/>
              <celldesigner:singleLine width="1.0"/>
              <celldesigner:paint color="3fff0000" scheme="Color"/>
            </celldesigner:briefView>
            <celldesigner:info state="empty" angle="-1.5707963267948966"/>
          </celldesigner:speciesAlias>
          <celldesigner:speciesAlias id="sa102" species="met978_p" compartmentAlias="ca2">
            <celldesigner:activity>inactive</celldesigner:activity>
            <celldesigner:bounds x="3935.556968383572" y="13095.0" w="80.0" h="40.0"/>
            <celldesigner:font size="12"/>
            <celldesigner:view state="usual"/>
            <celldesigner:usualView>
              <celldesigner:innerPosition x="3910.556968383572" y="5626.0"/>
              <celldesigner:boxSize width="80.0" height="40.0"/>
              <celldesigner:singleLine width="1.0"/>
              <celldesigner:paint color="ffccffcc" scheme="Color"/>
            </celldesigner:usualView>
            <celldesigner:briefView>
              <celldesigner:innerPosition x="0.0" y="0.0"/>
              <celldesigner:boxSize width="80.0" height="60.0"/>
              <celldesigner:singleLine width="1.0"/>
              <celldesigner:paint color="3fff0000" scheme="Color"/>
            </celldesigner:briefView>
            <celldesigner:info state="empty" angle="-1.5707963267948966"/>
          </celldesigner:speciesAlias>
          <celldesigner:speciesAlias id="sa103" species="met1075_p" compartmentAlias="ca2">
            <celldesigner:activity>inactive</celldesigner:activity>
            <celldesigner:bounds x="10325.152493038962" y="7511.0" w="80.0" h="40.0"/>
            <celldesigner:font size="12"/>
            <celldesigner:view state="usual"/>
            <celldesigner:usualView>
              <celldesigner:innerPosition x="10300.152493038962" y="42.0"/>
              <celldesigner:boxSize width="80.0" height="40.0"/>
              <celldesigner:singleLine width="1.0"/>
              <celldesigner:paint color="ffccffcc" scheme="Color"/>
            </celldesigner:usualView>
            <celldesigner:briefView>
              <celldesigner:innerPosition x="0.0" y="0.0"/>
              <celldesigner:boxSize width="80.0" height="60.0"/>
              <celldesigner:singleLine width="1.0"/>
              <celldesigner:paint color="3fff0000" scheme="Color"/>
            </celldesigner:briefView>
            <celldesigner:info state="empty" angle="-1.5707963267948966"/>
          </celldesigner:speciesAlias>
          <celldesigner:speciesAlias id="sa104" species="met733_p" compartmentAlias="ca2">
            <celldesigner:activity>inactive</celldesigner:activity>
            <celldesigner:bounds x="9381.366875587066" y="8037.0" w="80.0" h="40.0"/>
            <celldesigner:font size="12"/>
            <celldesigner:view state="usual"/>
            <celldesigner:usualView>
              <celldesigner:innerPosition x="9356.366875587066" y="568.0"/>
              <celldesigner:boxSize width="80.0" height="40.0"/>
              <celldesigner:singleLine width="1.0"/>
              <celldesigner:paint color="ffccffcc" scheme="Color"/>
            </celldesigner:usualView>
            <celldesigner:briefView>
              <celldesigner:innerPosition x="0.0" y="0.0"/>
              <celldesigner:boxSize width="80.0" height="60.0"/>
              <celldesigner:singleLine width="1.0"/>
              <celldesigner:paint color="3fff0000" scheme="Color"/>
            </celldesigner:briefView>
            <celldesigner:info state="empty" angle="-1.5707963267948966"/>
          </celldesigner:speciesAlias>
          <celldesigner:speciesAlias id="sa105" species="met102_p" compartmentAlias="ca2">
            <celldesigner:activity>inactive</celldesigner:activity>
            <celldesigner:bounds x="5487.1547619047615" y="9525.0" w="80.0" h="40.0"/>
            <celldesigner:font size="12"/>
            <celldesigner:view state="usual"/>
            <celldesigner:usualView>
              <celldesigner:innerPosition x="5462.1547619047615" y="2056.0"/>
              <celldesigner:boxSize width="80.0" height="40.0"/>
              <celldesigner:singleLine width="1.0"/>
              <celldesigner:paint color="ffccffcc" scheme="Color"/>
            </celldesigner:usualView>
            <celldesigner:briefView>
              <celldesigner:innerPosition x="0.0" y="0.0"/>
              <celldesigner:boxSize width="80.0" height="60.0"/>
              <celldesigner:singleLine width="1.0"/>
              <celldesigner:paint color="3fff0000" scheme="Color"/>
            </celldesigner:briefView>
            <celldesigner:info state="empty" angle="-1.5707963267948966"/>
          </celldesigner:speciesAlias>
          <celldesigner:speciesAlias id="sa106" species="met1172_p" compartmentAlias="ca2">
            <celldesigner:activity>inactive</celldesigner:activity>
            <celldesigner:bounds x="6989.156857334086" y="8037.0" w="80.0" h="40.0"/>
            <celldesigner:font size="12"/>
            <celldesigner:view state="usual"/>
            <celldesigner:usualView>
              <celldesigner:innerPosition x="6964.156857334086" y="568.0"/>
              <celldesigner:boxSize width="80.0" height="40.0"/>
              <celldesigner:singleLine width="1.0"/>
              <celldesigner:paint color="ffccffcc" scheme="Color"/>
            </celldesigner:usualView>
            <celldesigner:briefView>
              <celldesigner:innerPosition x="0.0" y="0.0"/>
              <celldesigner:boxSize width="80.0" height="60.0"/>
              <celldesigner:singleLine width="1.0"/>
              <celldesigner:paint color="3fff0000" scheme="Color"/>
            </celldesigner:briefView>
            <celldesigner:info state="empty" angle="-1.5707963267948966"/>
          </celldesigner:speciesAlias>
          <celldesigner:speciesAlias id="sa107" species="met958_p" compartmentAlias="ca2">
            <celldesigner:activity>inactive</celldesigner:activity>
            <celldesigner:bounds x="7905.25" y="14491.0" w="80.0" h="40.0"/>
            <celldesigner:font size="12"/>
            <celldesigner:view state="usual"/>
            <celldesigner:usualView>
              <celldesigner:innerPosition x="7880.25" y="7022.0"/>
              <celldesigner:boxSize width="80.0" height="40.0"/>
              <celldesigner:singleLine width="1.0"/>
              <celldesigner:paint color="ffccffcc" scheme="Color"/>
            </celldesigner:usualView>
            <celldesigner:briefView>
              <celldesigner:innerPosition x="0.0" y="0.0"/>
              <celldesigner:boxSize width="80.0" height="60.0"/>
              <celldesigner:singleLine width="1.0"/>
              <celldesigner:paint color="3fff0000" scheme="Color"/>
            </celldesigner:briefView>
            <celldesigner:info state="empty" angle="-1.5707963267948966"/>
          </celldesigner:speciesAlias>
          <celldesigner:speciesAlias id="sa108" species="met1060_p" compartmentAlias="ca2">
            <celldesigner:activity>inactive</celldesigner:activity>
            <celldesigner:bounds x="2892.333333333333" y="10159.0" w="80.0" h="40.0"/>
            <celldesigner:font size="12"/>
            <celldesigner:view state="usual"/>
            <celldesigner:usualView>
              <celldesigner:innerPosition x="2867.333333333333" y="2690.0"/>
              <celldesigner:boxSize width="80.0" height="40.0"/>
              <celldesigner:singleLine width="1.0"/>
              <celldesigner:paint color="ffccffcc" scheme="Color"/>
            </celldesigner:usualView>
            <celldesigner:briefView>
              <celldesigner:innerPosition x="0.0" y="0.0"/>
              <celldesigner:boxSize width="80.0" height="60.0"/>
              <celldesigner:singleLine width="1.0"/>
              <celldesigner:paint color="3fff0000" scheme="Color"/>
            </celldesigner:briefView>
            <celldesigner:info state="empty" angle="-1.5707963267948966"/>
          </celldesigner:speciesAlias>
          <celldesigner:speciesAlias id="sa109" species="met1176_p" compartmentAlias="ca2">
            <celldesigner:activity>inactive</celldesigner:activity>
            <celldesigner:bounds x="4102.588501786953" y="12783.0" w="80.0" h="40.0"/>
            <celldesigner:font size="12"/>
            <celldesigner:view state="usual"/>
            <celldesigner:usualView>
              <celldesigner:innerPosition x="4077.588501786953" y="5314.0"/>
              <celldesigner:boxSize width="80.0" height="40.0"/>
              <celldesigner:singleLine width="1.0"/>
              <celldesigner:paint color="ffccffcc" scheme="Color"/>
            </celldesigner:usualView>
            <celldesigner:briefView>
              <celldesigner:innerPosition x="0.0" y="0.0"/>
              <celldesigner:boxSize width="80.0" height="60.0"/>
              <celldesigner:singleLine width="1.0"/>
              <celldesigner:paint color="3fff0000" scheme="Color"/>
            </celldesigner:briefView>
            <celldesigner:info state="empty" angle="-1.5707963267948966"/>
          </celldesigner:speciesAlias>
          <celldesigner:speciesAlias id="sa110" species="met835_p" compartmentAlias="ca2">
            <celldesigner:activity>inactive</celldesigner:activity>
            <celldesigner:bounds x="4875.378396955" y="10791.0" w="80.0" h="40.0"/>
            <celldesigner:font size="12"/>
            <celldesigner:view state="usual"/>
            <celldesigner:usualView>
              <celldesigner:innerPosition x="4850.378396955" y="3322.0"/>
              <celldesigner:boxSize width="80.0" height="40.0"/>
              <celldesigner:singleLine width="1.0"/>
              <celldesigner:paint color="ffccffcc" scheme="Color"/>
            </celldesigner:usualView>
            <celldesigner:briefView>
              <celldesigner:innerPosition x="0.0" y="0.0"/>
              <celldesigner:boxSize width="80.0" height="60.0"/>
              <celldesigner:singleLine width="1.0"/>
              <celldesigner:paint color="3fff0000" scheme="Color"/>
            </celldesigner:briefView>
            <celldesigner:info state="empty" angle="-1.5707963267948966"/>
          </celldesigner:speciesAlias>
          <celldesigner:speciesAlias id="sa111" species="met1187_p" compartmentAlias="ca2">
            <celldesigner:activity>inactive</celldesigner:activity>
            <celldesigner:bounds x="3546.038327313383" y="11745.0" w="80.0" h="40.0"/>
            <celldesigner:font size="12"/>
            <celldesigner:view state="usual"/>
            <celldesigner:usualView>
              <celldesigner:innerPosition x="3521.038327313383" y="4276.0"/>
              <celldesigner:boxSize width="80.0" height="40.0"/>
              <celldesigner:singleLine width="1.0"/>
              <celldesigner:paint color="ffccffcc" scheme="Color"/>
            </celldesigner:usualView>
            <celldesigner:briefView>
              <celldesigner:innerPosition x="0.0" y="0.0"/>
              <celldesigner:boxSize width="80.0" height="60.0"/>
              <celldesigner:singleLine width="1.0"/>
              <celldesigner:paint color="3fff0000" scheme="Color"/>
            </celldesigner:briefView>
            <celldesigner:info state="empty" angle="-1.5707963267948966"/>
          </celldesigner:speciesAlias>
          <celldesigner:speciesAlias id="sa112" species="met1183_p" compartmentAlias="ca2">
            <celldesigner:activity>inactive</celldesigner:activity>
            <celldesigner:bounds x="5763.824041599097" y="7825.0" w="80.0" h="40.0"/>
            <celldesigner:font size="12"/>
            <celldesigner:view state="usual"/>
            <celldesigner:usualView>
              <celldesigner:innerPosition x="5738.824041599097" y="356.0"/>
              <celldesigner:boxSize width="80.0" height="40.0"/>
              <celldesigner:singleLine width="1.0"/>
              <celldesigner:paint color="ffccffcc" scheme="Color"/>
            </celldesigner:usualView>
            <celldesigner:briefView>
              <celldesigner:innerPosition x="0.0" y="0.0"/>
              <celldesigner:boxSize width="80.0" height="60.0"/>
              <celldesigner:singleLine width="1.0"/>
              <celldesigner:paint color="3fff0000" scheme="Color"/>
            </celldesigner:briefView>
            <celldesigner:info state="empty" angle="-1.5707963267948966"/>
          </celldesigner:speciesAlias>
          <celldesigner:speciesAlias id="sa113" species="met113_p" compartmentAlias="ca2">
            <celldesigner:activity>inactive</celldesigner:activity>
            <celldesigner:bounds x="8643.571428571428" y="14187.0" w="80.0" h="40.0"/>
            <celldesigner:font size="12"/>
            <celldesigner:view state="usual"/>
            <celldesigner:usualView>
              <celldesigner:innerPosition x="8618.571428571428" y="6718.0"/>
              <celldesigner:boxSize width="80.0" height="40.0"/>
              <celldesigner:singleLine width="1.0"/>
              <celldesigner:paint color="ffccffcc" scheme="Color"/>
            </celldesigner:usualView>
            <celldesigner:briefView>
              <celldesigner:innerPosition x="0.0" y="0.0"/>
              <celldesigner:boxSize width="80.0" height="60.0"/>
              <celldesigner:singleLine width="1.0"/>
              <celldesigner:paint color="3fff0000" scheme="Color"/>
            </celldesigner:briefView>
            <celldesigner:info state="empty" angle="-1.5707963267948966"/>
          </celldesigner:speciesAlias>
          <celldesigner:speciesAlias id="sa114" species="met513_p" compartmentAlias="ca2">
            <celldesigner:activity>inactive</celldesigner:activity>
            <celldesigner:bounds x="67.0" y="7511.0" w="80.0" h="40.0"/>
            <celldesigner:font size="12"/>
            <celldesigner:view state="usual"/>
            <celldesigner:usualView>
              <celldesigner:innerPosition x="42.0" y="42.0"/>
              <celldesigner:boxSize width="80.0" height="40.0"/>
              <celldesigner:singleLine width="1.0"/>
              <celldesigner:paint color="ffccffcc" scheme="Color"/>
            </celldesigner:usualView>
            <celldesigner:briefView>
              <celldesigner:innerPosition x="0.0" y="0.0"/>
              <celldesigner:boxSize width="80.0" height="60.0"/>
              <celldesigner:singleLine width="1.0"/>
              <celldesigner:paint color="3fff0000" scheme="Color"/>
            </celldesigner:briefView>
            <celldesigner:info state="empty" angle="-1.5707963267948966"/>
          </celldesigner:speciesAlias>
          <celldesigner:speciesAlias id="sa115" species="met1074_p" compartmentAlias="ca2">
            <celldesigner:activity>inactive</celldesigner:activity>
            <celldesigner:bounds x="1447.3571428571431" y="8781.0" w="80.0" h="40.0"/>
            <celldesigner:font size="12"/>
            <celldesigner:view state="usual"/>
            <celldesigner:usualView>
              <celldesigner:innerPosition x="1422.3571428571431" y="1312.0"/>
              <celldesigner:boxSize width="80.0" height="40.0"/>
              <celldesigner:singleLine width="1.0"/>
              <celldesigner:paint color="ffccffcc" scheme="Color"/>
            </celldesigner:usualView>
            <celldesigner:briefView>
              <celldesigner:innerPosition x="0.0" y="0.0"/>
              <celldesigner:boxSize width="80.0" height="60.0"/>
              <celldesigner:singleLine width="1.0"/>
              <celldesigner:paint color="3fff0000" scheme="Color"/>
            </celldesigner:briefView>
            <celldesigner:info state="empty" angle="-1.5707963267948966"/>
          </celldesigner:speciesAlias>
          <celldesigner:speciesAlias id="sa116" species="met1157_p" compartmentAlias="ca2">
            <celldesigner:activity>inactive</celldesigner:activity>
            <celldesigner:bounds x="8603.461205160174" y="11263.0" w="80.0" h="40.0"/>
            <celldesigner:font size="12"/>
            <celldesigner:view state="usual"/>
            <celldesigner:usualView>
              <celldesigner:innerPosition x="8578.461205160174" y="3794.0"/>
              <celldesigner:boxSize width="80.0" height="40.0"/>
              <celldesigner:singleLine width="1.0"/>
              <celldesigner:paint color="ffccffcc" scheme="Color"/>
            </celldesigner:usualView>
            <celldesigner:briefView>
              <celldesigner:innerPosition x="0.0" y="0.0"/>
              <celldesigner:boxSize width="80.0" height="60.0"/>
              <celldesigner:singleLine width="1.0"/>
              <celldesigner:paint color="3fff0000" scheme="Color"/>
            </celldesigner:briefView>
            <celldesigner:info state="empty" angle="-1.5707963267948966"/>
          </celldesigner:speciesAlias>
          <celldesigner:speciesAlias id="sa117" species="met1115_p" compartmentAlias="ca2">
            <celldesigner:activity>inactive</celldesigner:activity>
            <celldesigner:bounds x="6685.9047619047615" y="8037.0" w="80.0" h="40.0"/>
            <celldesigner:font size="12"/>
            <celldesigner:view state="usual"/>
            <celldesigner:usualView>
              <celldesigner:innerPosition x="6660.9047619047615" y="568.0"/>
              <celldesigner:boxSize width="80.0" height="40.0"/>
              <celldesigner:singleLine width="1.0"/>
              <celldesigner:paint color="ffccffcc" scheme="Color"/>
            </celldesigner:usualView>
            <celldesigner:briefView>
              <celldesigner:innerPosition x="0.0" y="0.0"/>
              <celldesigner:boxSize width="80.0" height="60.0"/>
              <celldesigner:singleLine width="1.0"/>
              <celldesigner:paint color="3fff0000" scheme="Color"/>
            </celldesigner:briefView>
            <celldesigner:info state="empty" angle="-1.5707963267948966"/>
          </celldesigner:speciesAlias>
          <celldesigner:speciesAlias id="sa118" species="met704_p" compartmentAlias="ca2">
            <celldesigner:activity>inactive</celldesigner:activity>
            <celldesigner:bounds x="8302.821421041612" y="7511.0" w="80.0" h="40.0"/>
            <celldesigner:font size="12"/>
            <celldesigner:view state="usual"/>
            <celldesigner:usualView>
              <celldesigner:innerPosition x="8277.821421041612" y="42.0"/>
              <celldesigner:boxSize width="80.0" height="40.0"/>
              <celldesigner:singleLine width="1.0"/>
              <celldesigner:paint color="ffccffcc" scheme="Color"/>
            </celldesigner:usualView>
            <celldesigner:briefView>
              <celldesigner:innerPosition x="0.0" y="0.0"/>
              <celldesigner:boxSize width="80.0" height="60.0"/>
              <celldesigner:singleLine width="1.0"/>
              <celldesigner:paint color="3fff0000" scheme="Color"/>
            </celldesigner:briefView>
            <celldesigner:info state="empty" angle="-1.5707963267948966"/>
          </celldesigner:speciesAlias>
          <celldesigner:speciesAlias id="sa119" species="met828_p" compartmentAlias="ca2">
            <celldesigner:activity>inactive</celldesigner:activity>
            <celldesigner:bounds x="7821.461205160174" y="11745.0" w="80.0" h="40.0"/>
            <celldesigner:font size="12"/>
            <celldesigner:view state="usual"/>
            <celldesigner:usualView>
              <celldesigner:innerPosition x="7796.461205160174" y="4276.0"/>
              <celldesigner:boxSize width="80.0" height="40.0"/>
              <celldesigner:singleLine width="1.0"/>
              <celldesigner:paint color="ffccffcc" scheme="Color"/>
            </celldesigner:usualView>
            <celldesigner:briefView>
              <celldesigner:innerPosition x="0.0" y="0.0"/>
              <celldesigner:boxSize width="80.0" height="60.0"/>
              <celldesigner:singleLine width="1.0"/>
              <celldesigner:paint color="3fff0000" scheme="Color"/>
            </celldesigner:briefView>
            <celldesigner:info state="empty" angle="-1.5707963267948966"/>
          </celldesigner:speciesAlias>
          <celldesigner:speciesAlias id="sa120" species="met769_p" compartmentAlias="ca2">
            <celldesigner:activity>inactive</celldesigner:activity>
            <celldesigner:bounds x="10051.626984126984" y="7511.0" w="80.0" h="40.0"/>
            <celldesigner:font size="12"/>
            <celldesigner:view state="usual"/>
            <celldesigner:usualView>
              <celldesigner:innerPosition x="10026.626984126984" y="42.0"/>
              <celldesigner:boxSize width="80.0" height="40.0"/>
              <celldesigner:singleLine width="1.0"/>
              <celldesigner:paint color="ffccffcc" scheme="Color"/>
            </celldesigner:usualView>
            <celldesigner:briefView>
              <celldesigner:innerPosition x="0.0" y="0.0"/>
              <celldesigner:boxSize width="80.0" height="60.0"/>
              <celldesigner:singleLine width="1.0"/>
              <celldesigner:paint color="3fff0000" scheme="Color"/>
            </celldesigner:briefView>
            <celldesigner:info state="empty" angle="-1.5707963267948966"/>
          </celldesigner:speciesAlias>
          <celldesigner:speciesAlias id="sa121" species="met124_p" compartmentAlias="ca2">
            <celldesigner:activity>inactive</celldesigner:activity>
            <celldesigner:bounds x="307.0" y="10159.0" w="80.0" h="40.0"/>
            <celldesigner:font size="12"/>
            <celldesigner:view state="usual"/>
            <celldesigner:usualView>
              <celldesigner:innerPosition x="282.0" y="2690.0"/>
              <celldesigner:boxSize width="80.0" height="40.0"/>
              <celldesigner:singleLine width="1.0"/>
              <celldesigner:paint color="ffccffcc" scheme="Color"/>
            </celldesigner:usualView>
            <celldesigner:briefView>
              <celldesigner:innerPosition x="0.0" y="0.0"/>
              <celldesigner:boxSize width="80.0" height="60.0"/>
              <celldesigner:singleLine width="1.0"/>
              <celldesigner:paint color="3fff0000" scheme="Color"/>
            </celldesigner:briefView>
            <celldesigner:info state="empty" angle="-1.5707963267948966"/>
          </celldesigner:speciesAlias>
          <celldesigner:speciesAlias id="sa122" species="met737_p" compartmentAlias="ca2">
            <celldesigner:activity>inactive</celldesigner:activity>
            <celldesigner:bounds x="10706.485826372294" y="7825.0" w="80.0" h="40.0"/>
            <celldesigner:font size="12"/>
            <celldesigner:view state="usual"/>
            <celldesigner:usualView>
              <celldesigner:innerPosition x="10681.485826372294" y="356.0"/>
              <celldesigner:boxSize width="80.0" height="40.0"/>
              <celldesigner:singleLine width="1.0"/>
              <celldesigner:paint color="ffccffcc" scheme="Color"/>
            </celldesigner:usualView>
            <celldesigner:briefView>
              <celldesigner:innerPosition x="0.0" y="0.0"/>
              <celldesigner:boxSize width="80.0" height="60.0"/>
              <celldesigner:singleLine width="1.0"/>
              <celldesigner:paint color="3fff0000" scheme="Color"/>
            </celldesigner:briefView>
            <celldesigner:info state="empty" angle="-1.5707963267948966"/>
          </celldesigner:speciesAlias>
          <celldesigner:speciesAlias id="sa123" species="met902_p" compartmentAlias="ca2">
            <celldesigner:activity>inactive</celldesigner:activity>
            <celldesigner:bounds x="11373.735826372294" y="13721.0" w="80.0" h="40.0"/>
            <celldesigner:font size="12"/>
            <celldesigner:view state="usual"/>
            <celldesigner:usualView>
              <celldesigner:innerPosition x="11348.735826372294" y="6252.0"/>
              <celldesigner:boxSize width="80.0" height="40.0"/>
              <celldesigner:singleLine width="1.0"/>
              <celldesigner:paint color="ffccffcc" scheme="Color"/>
            </celldesigner:usualView>
            <celldesigner:briefView>
              <celldesigner:innerPosition x="0.0" y="0.0"/>
              <celldesigner:boxSize width="80.0" height="60.0"/>
              <celldesigner:singleLine width="1.0"/>
              <celldesigner:paint color="3fff0000" scheme="Color"/>
            </celldesigner:briefView>
            <celldesigner:info state="empty" angle="-1.5707963267948966"/>
          </celldesigner:speciesAlias>
          <celldesigner:speciesAlias id="sa124" species="met963_p" compartmentAlias="ca2">
            <celldesigner:activity>inactive</celldesigner:activity>
            <celldesigner:bounds x="8746.571421041612" y="8037.0" w="80.0" h="40.0"/>
            <celldesigner:font size="12"/>
            <celldesigner:view state="usual"/>
            <celldesigner:usualView>
              <celldesigner:innerPosition x="8721.571421041612" y="568.0"/>
              <celldesigner:boxSize width="80.0" height="40.0"/>
              <celldesigner:singleLine width="1.0"/>
              <celldesigner:paint color="ffccffcc" scheme="Color"/>
            </celldesigner:usualView>
            <celldesigner:briefView>
              <celldesigner:innerPosition x="0.0" y="0.0"/>
              <celldesigner:boxSize width="80.0" height="60.0"/>
              <celldesigner:singleLine width="1.0"/>
              <celldesigner:paint color="3fff0000" scheme="Color"/>
            </celldesigner:briefView>
            <celldesigner:info state="empty" angle="-1.5707963267948966"/>
          </celldesigner:speciesAlias>
          <celldesigner:speciesAlias id="sa125" species="met857_p" compartmentAlias="ca2">
            <celldesigner:activity>inactive</celldesigner:activity>
            <celldesigner:bounds x="8885.756659705628" y="11997.0" w="80.0" h="40.0"/>
            <celldesigner:font size="12"/>
            <celldesigner:view state="usual"/>
            <celldesigner:usualView>
              <celldesigner:innerPosition x="8860.756659705628" y="4528.0"/>
              <celldesigner:boxSize width="80.0" height="40.0"/>
              <celldesigner:singleLine width="1.0"/>
              <celldesigner:paint color="ffccffcc" scheme="Color"/>
            </celldesigner:usualView>
            <celldesigner:briefView>
              <celldesigner:innerPosition x="0.0" y="0.0"/>
              <celldesigner:boxSize width="80.0" height="60.0"/>
              <celldesigner:singleLine width="1.0"/>
              <celldesigner:paint color="3fff0000" scheme="Color"/>
            </celldesigner:briefView>
            <celldesigner:info state="empty" angle="-1.5707963267948966"/>
          </celldesigner:speciesAlias>
          <celldesigner:speciesAlias id="sa126" species="met101_p" compartmentAlias="ca2">
            <celldesigner:activity>inactive</celldesigner:activity>
            <celldesigner:bounds x="6849.657374932431" y="10791.0" w="80.0" h="40.0"/>
            <celldesigner:font size="12"/>
            <celldesigner:view state="usual"/>
            <celldesigner:usualView>
              <celldesigner:innerPosition x="6824.657374932431" y="3322.0"/>
              <celldesigner:boxSize width="80.0" height="40.0"/>
              <celldesigner:singleLine width="1.0"/>
              <celldesigner:paint color="ffccffcc" scheme="Color"/>
            </celldesigner:usualView>
            <celldesigner:briefView>
              <celldesigner:innerPosition x="0.0" y="0.0"/>
              <celldesigner:boxSize width="80.0" height="60.0"/>
              <celldesigner:singleLine width="1.0"/>
              <celldesigner:paint color="3fff0000" scheme="Color"/>
            </celldesigner:briefView>
            <celldesigner:info state="empty" angle="-1.5707963267948966"/>
          </celldesigner:speciesAlias>
          <celldesigner:speciesAlias id="sa127" species="met946_p" compartmentAlias="ca2">
            <celldesigner:activity>inactive</celldesigner:activity>
            <celldesigner:bounds x="9858.626984126984" y="7825.0" w="80.0" h="40.0"/>
            <celldesigner:font size="12"/>
            <celldesigner:view state="usual"/>
            <celldesigner:usualView>
              <celldesigner:innerPosition x="9833.626984126984" y="356.0"/>
              <celldesigner:boxSize width="80.0" height="40.0"/>
              <celldesigner:singleLine width="1.0"/>
              <celldesigner:paint color="ffccffcc" scheme="Color"/>
            </celldesigner:usualView>
            <celldesigner:briefView>
              <celldesigner:innerPosition x="0.0" y="0.0"/>
              <celldesigner:boxSize width="80.0" height="60.0"/>
              <celldesigner:singleLine width="1.0"/>
              <celldesigner:paint color="3fff0000" scheme="Color"/>
            </celldesigner:briefView>
            <celldesigner:info state="empty" angle="-1.5707963267948966"/>
          </celldesigner:speciesAlias>
          <celldesigner:speciesAlias id="sa128" species="met1037_p" compartmentAlias="ca2">
            <celldesigner:activity>inactive</celldesigner:activity>
            <celldesigner:bounds x="8200.711205160174" y="8459.0" w="80.0" h="40.0"/>
            <celldesigner:font size="12"/>
            <celldesigner:view state="usual"/>
            <celldesigner:usualView>
              <celldesigner:innerPosition x="8175.711205160174" y="990.0"/>
              <celldesigner:boxSize width="80.0" height="40.0"/>
              <celldesigner:singleLine width="1.0"/>
              <celldesigner:paint color="ffccffcc" scheme="Color"/>
            </celldesigner:usualView>
            <celldesigner:briefView>
              <celldesigner:innerPosition x="0.0" y="0.0"/>
              <celldesigner:boxSize width="80.0" height="60.0"/>
              <celldesigner:singleLine width="1.0"/>
              <celldesigner:paint color="3fff0000" scheme="Color"/>
            </celldesigner:briefView>
            <celldesigner:info state="empty" angle="-1.5707963267948966"/>
          </celldesigner:speciesAlias>
          <celldesigner:speciesAlias id="sa129" species="met1033_p" compartmentAlias="ca2">
            <celldesigner:activity>inactive</celldesigner:activity>
            <celldesigner:bounds x="9627.006659705628" y="11997.0" w="80.0" h="40.0"/>
            <celldesigner:font size="12"/>
            <celldesigner:view state="usual"/>
            <celldesigner:usualView>
              <celldesigner:innerPosition x="9602.006659705628" y="4528.0"/>
              <celldesigner:boxSize width="80.0" height="40.0"/>
              <celldesigner:singleLine width="1.0"/>
              <celldesigner:paint color="ffccffcc" scheme="Color"/>
            </celldesigner:usualView>
            <celldesigner:briefView>
              <celldesigner:innerPosition x="0.0" y="0.0"/>
              <celldesigner:boxSize width="80.0" height="60.0"/>
              <celldesigner:singleLine width="1.0"/>
              <celldesigner:paint color="3fff0000" scheme="Color"/>
            </celldesigner:briefView>
            <celldesigner:info state="empty" angle="-1.5707963267948966"/>
          </celldesigner:speciesAlias>
          <celldesigner:speciesAlias id="sa130" species="met142_p" compartmentAlias="ca2">
            <celldesigner:activity>inactive</celldesigner:activity>
            <celldesigner:bounds x="1710.3571428571431" y="9767.0" w="80.0" h="40.0"/>
            <celldesigner:font size="12"/>
            <celldesigner:view state="usual"/>
            <celldesigner:usualView>
              <celldesigner:innerPosition x="1685.3571428571431" y="2298.0"/>
              <celldesigner:boxSize width="80.0" height="40.0"/>
              <celldesigner:singleLine width="1.0"/>
              <celldesigner:paint color="ffccffcc" scheme="Color"/>
            </celldesigner:usualView>
            <celldesigner:briefView>
              <celldesigner:innerPosition x="0.0" y="0.0"/>
              <celldesigner:boxSize width="80.0" height="60.0"/>
              <celldesigner:singleLine width="1.0"/>
              <celldesigner:paint color="3fff0000" scheme="Color"/>
            </celldesigner:briefView>
            <celldesigner:info state="empty" angle="-1.5707963267948966"/>
          </celldesigner:speciesAlias>
          <celldesigner:speciesAlias id="sa131" species="met1132_p" compartmentAlias="ca2">
            <celldesigner:activity>inactive</celldesigner:activity>
            <celldesigner:bounds x="9978.626984126984" y="7825.0" w="80.0" h="40.0"/>
            <celldesigner:font size="12"/>
            <celldesigner:view state="usual"/>
            <celldesigner:usualView>
              <celldesigner:innerPosition x="9953.626984126984" y="356.0"/>
              <celldesigner:boxSize width="80.0" height="40.0"/>
              <celldesigner:singleLine width="1.0"/>
              <celldesigner:paint color="ffccffcc" scheme="Color"/>
            </celldesigner:usualView>
            <celldesigner:briefView>
              <celldesigner:innerPosition x="0.0" y="0.0"/>
              <celldesigner:boxSize width="80.0" height="60.0"/>
              <celldesigner:singleLine width="1.0"/>
              <celldesigner:paint color="3fff0000" scheme="Color"/>
            </celldesigner:briefView>
            <celldesigner:info state="empty" angle="-1.5707963267948966"/>
          </celldesigner:speciesAlias>
          <celldesigner:speciesAlias id="sa132" species="met535_p" compartmentAlias="ca2">
            <celldesigner:activity>inactive</celldesigner:activity>
            <celldesigner:bounds x="10282.402493038962" y="12783.0" w="80.0" h="40.0"/>
            <celldesigner:font size="12"/>
            <celldesigner:view state="usual"/>
            <celldesigner:usualView>
              <celldesigner:innerPosition x="10257.402493038962" y="5314.0"/>
              <celldesigner:boxSize width="80.0" height="40.0"/>
              <celldesigner:singleLine width="1.0"/>
              <celldesigner:paint color="ffccffcc" scheme="Color"/>
            </celldesigner:usualView>
            <celldesigner:briefView>
              <celldesigner:innerPosition x="0.0" y="0.0"/>
              <celldesigner:boxSize width="80.0" height="60.0"/>
              <celldesigner:singleLine width="1.0"/>
              <celldesigner:paint color="3fff0000" scheme="Color"/>
            </celldesigner:briefView>
            <celldesigner:info state="empty" angle="-1.5707963267948966"/>
          </celldesigner:speciesAlias>
          <celldesigner:speciesAlias id="sa133" species="met795_p" compartmentAlias="ca2">
            <celldesigner:activity>inactive</celldesigner:activity>
            <celldesigner:bounds x="5753.6547619047615" y="10159.0" w="80.0" h="40.0"/>
            <celldesigner:font size="12"/>
            <celldesigner:view state="usual"/>
            <celldesigner:usualView>
              <celldesigner:innerPosition x="5728.6547619047615" y="2690.0"/>
              <celldesigner:boxSize width="80.0" height="40.0"/>
              <celldesigner:singleLine width="1.0"/>
              <celldesigner:paint color="ffccffcc" scheme="Color"/>
            </celldesigner:usualView>
            <celldesigner:briefView>
              <celldesigner:innerPosition x="0.0" y="0.0"/>
              <celldesigner:boxSize width="80.0" height="60.0"/>
              <celldesigner:singleLine width="1.0"/>
              <celldesigner:paint color="3fff0000" scheme="Color"/>
            </celldesigner:briefView>
            <celldesigner:info state="empty" angle="-1.5707963267948966"/>
          </celldesigner:speciesAlias>
          <celldesigner:speciesAlias id="sa134" species="met741_p" compartmentAlias="ca2">
            <celldesigner:activity>inactive</celldesigner:activity>
            <celldesigner:bounds x="3884.457549406001" y="12551.0" w="80.0" h="40.0"/>
            <celldesigner:font size="12"/>
            <celldesigner:view state="usual"/>
            <celldesigner:usualView>
              <celldesigner:innerPosition x="3859.457549406001" y="5082.0"/>
              <celldesigner:boxSize width="80.0" height="40.0"/>
              <celldesigner:singleLine width="1.0"/>
              <celldesigner:paint color="ffccffcc" scheme="Color"/>
            </celldesigner:usualView>
            <celldesigner:briefView>
              <celldesigner:innerPosition x="0.0" y="0.0"/>
              <celldesigner:boxSize width="80.0" height="60.0"/>
              <celldesigner:singleLine width="1.0"/>
              <celldesigner:paint color="3fff0000" scheme="Color"/>
            </celldesigner:briefView>
            <celldesigner:info state="empty" angle="-1.5707963267948966"/>
          </celldesigner:speciesAlias>
          <celldesigner:speciesAlias id="sa135" species="met135_p" compartmentAlias="ca2">
            <celldesigner:activity>inactive</celldesigner:activity>
            <celldesigner:bounds x="9507.006659705628" y="11997.0" w="80.0" h="40.0"/>
            <celldesigner:font size="12"/>
            <celldesigner:view state="usual"/>
            <celldesigner:usualView>
              <celldesigner:innerPosition x="9482.006659705628" y="4528.0"/>
              <celldesigner:boxSize width="80.0" height="40.0"/>
              <celldesigner:singleLine width="1.0"/>
              <celldesigner:paint color="ffccffcc" scheme="Color"/>
            </celldesigner:usualView>
            <celldesigner:briefView>
              <celldesigner:innerPosition x="0.0" y="0.0"/>
              <celldesigner:boxSize width="80.0" height="60.0"/>
              <celldesigner:singleLine width="1.0"/>
              <celldesigner:paint color="3fff0000" scheme="Color"/>
            </celldesigner:briefView>
            <celldesigner:info state="empty" angle="-1.5707963267948966"/>
          </celldesigner:speciesAlias>
          <celldesigner:speciesAlias id="sa136" species="met904_p" compartmentAlias="ca2">
            <celldesigner:activity>inactive</celldesigner:activity>
            <celldesigner:bounds x="8603.461205160174" y="11997.0" w="80.0" h="40.0"/>
            <celldesigner:font size="12"/>
            <celldesigner:view state="usual"/>
            <celldesigner:usualView>
              <celldesigner:innerPosition x="8578.461205160174" y="4528.0"/>
              <celldesigner:boxSize width="80.0" height="40.0"/>
              <celldesigner:singleLine width="1.0"/>
              <celldesigner:paint color="ffccffcc" scheme="Color"/>
            </celldesigner:usualView>
            <celldesigner:briefView>
              <celldesigner:innerPosition x="0.0" y="0.0"/>
              <celldesigner:boxSize width="80.0" height="60.0"/>
              <celldesigner:singleLine width="1.0"/>
              <celldesigner:paint color="3fff0000" scheme="Color"/>
            </celldesigner:briefView>
            <celldesigner:info state="empty" angle="-1.5707963267948966"/>
          </celldesigner:speciesAlias>
          <celldesigner:speciesAlias id="sa137" species="met831_p" compartmentAlias="ca2">
            <celldesigner:activity>inactive</celldesigner:activity>
            <celldesigner:bounds x="5607.1547619047615" y="9767.0" w="80.0" h="40.0"/>
            <celldesigner:font size="12"/>
            <celldesigner:view state="usual"/>
            <celldesigner:usualView>
              <celldesigner:innerPosition x="5582.1547619047615" y="2298.0"/>
              <celldesigner:boxSize width="80.0" height="40.0"/>
              <celldesigner:singleLine width="1.0"/>
              <celldesigner:paint color="ffccffcc" scheme="Color"/>
            </celldesigner:usualView>
            <celldesigner:briefView>
              <celldesigner:innerPosition x="0.0" y="0.0"/>
              <celldesigner:boxSize width="80.0" height="60.0"/>
              <celldesigner:singleLine width="1.0"/>
              <celldesigner:paint color="3fff0000" scheme="Color"/>
            </celldesigner:briefView>
            <celldesigner:info state="empty" angle="-1.5707963267948966"/>
          </celldesigner:speciesAlias>
          <celldesigner:speciesAlias id="sa138" species="met723_p" compartmentAlias="ca2">
            <celldesigner:activity>inactive</celldesigner:activity>
            <celldesigner:bounds x="7570.4047619047615" y="7663.0" w="80.0" h="40.0"/>
            <celldesigner:font size="12"/>
            <celldesigner:view state="usual"/>
            <celldesigner:usualView>
              <celldesigner:innerPosition x="7545.4047619047615" y="194.0"/>
              <celldesigner:boxSize width="80.0" height="40.0"/>
              <celldesigner:singleLine width="1.0"/>
              <celldesigner:paint color="ffccffcc" scheme="Color"/>
            </celldesigner:usualView>
            <celldesigner:briefView>
              <celldesigner:innerPosition x="0.0" y="0.0"/>
              <celldesigner:boxSize width="80.0" height="60.0"/>
              <celldesigner:singleLine width="1.0"/>
              <celldesigner:paint color="3fff0000" scheme="Color"/>
            </celldesigner:briefView>
            <celldesigner:info state="empty" angle="-1.5707963267948966"/>
          </celldesigner:speciesAlias>
          <celldesigner:speciesAlias id="sa139" species="met1175_p" compartmentAlias="ca2">
            <celldesigner:activity>inactive</celldesigner:activity>
            <celldesigner:bounds x="5011.979782062498" y="7511.0" w="80.0" h="40.0"/>
            <celldesigner:font size="12"/>
            <celldesigner:view state="usual"/>
            <celldesigner:usualView>
              <celldesigner:innerPosition x="4986.979782062498" y="42.0"/>
              <celldesigner:boxSize width="80.0" height="40.0"/>
              <celldesigner:singleLine width="1.0"/>
              <celldesigner:paint color="ffccffcc" scheme="Color"/>
            </celldesigner:usualView>
            <celldesigner:briefView>
              <celldesigner:innerPosition x="0.0" y="0.0"/>
              <celldesigner:boxSize width="80.0" height="60.0"/>
              <celldesigner:singleLine width="1.0"/>
              <celldesigner:paint color="3fff0000" scheme="Color"/>
            </celldesigner:briefView>
            <celldesigner:info state="empty" angle="-1.5707963267948966"/>
          </celldesigner:speciesAlias>
          <celldesigner:speciesAlias id="sa140" species="met1_p" compartmentAlias="ca2">
            <celldesigner:activity>inactive</celldesigner:activity>
            <celldesigner:bounds x="7819.75" y="14339.0" w="80.0" h="40.0"/>
            <celldesigner:font size="12"/>
            <celldesigner:view state="usual"/>
            <celldesigner:usualView>
              <celldesigner:innerPosition x="7794.75" y="6870.0"/>
              <celldesigner:boxSize width="80.0" height="40.0"/>
              <celldesigner:singleLine width="1.0"/>
              <celldesigner:paint color="ffccffcc" scheme="Color"/>
            </celldesigner:usualView>
            <celldesigner:briefView>
              <celldesigner:innerPosition x="0.0" y="0.0"/>
              <celldesigner:boxSize width="80.0" height="60.0"/>
              <celldesigner:singleLine width="1.0"/>
              <celldesigner:paint color="3fff0000" scheme="Color"/>
            </celldesigner:briefView>
            <celldesigner:info state="empty" angle="-1.5707963267948966"/>
          </celldesigner:speciesAlias>
          <celldesigner:speciesAlias id="sa141" species="met865_p" compartmentAlias="ca2">
            <celldesigner:activity>inactive</celldesigner:activity>
            <celldesigner:bounds x="7710.156857334087" y="8037.0" w="80.0" h="40.0"/>
            <celldesigner:font size="12"/>
            <celldesigner:view state="usual"/>
            <celldesigner:usualView>
              <celldesigner:innerPosition x="7685.156857334087" y="568.0"/>
              <celldesigner:boxSize width="80.0" height="40.0"/>
              <celldesigner:singleLine width="1.0"/>
              <celldesigner:paint color="ffccffcc" scheme="Color"/>
            </celldesigner:usualView>
            <celldesigner:briefView>
              <celldesigner:innerPosition x="0.0" y="0.0"/>
              <celldesigner:boxSize width="80.0" height="60.0"/>
              <celldesigner:singleLine width="1.0"/>
              <celldesigner:paint color="3fff0000" scheme="Color"/>
            </celldesigner:briefView>
            <celldesigner:info state="empty" angle="-1.5707963267948966"/>
          </celldesigner:speciesAlias>
          <celldesigner:speciesAlias id="sa142" species="met853_p" compartmentAlias="ca2">
            <celldesigner:activity>inactive</celldesigner:activity>
            <celldesigner:bounds x="10465.485826372294" y="8459.0" w="80.0" h="40.0"/>
            <celldesigner:font size="12"/>
            <celldesigner:view state="usual"/>
            <celldesigner:usualView>
              <celldesigner:innerPosition x="10440.485826372294" y="990.0"/>
              <celldesigner:boxSize width="80.0" height="40.0"/>
              <celldesigner:singleLine width="1.0"/>
              <celldesigner:paint color="ffccffcc" scheme="Color"/>
            </celldesigner:usualView>
            <celldesigner:briefView>
              <celldesigner:innerPosition x="0.0" y="0.0"/>
              <celldesigner:boxSize width="80.0" height="60.0"/>
              <celldesigner:singleLine width="1.0"/>
              <celldesigner:paint color="3fff0000" scheme="Color"/>
            </celldesigner:briefView>
            <celldesigner:info state="empty" angle="-1.5707963267948966"/>
          </celldesigner:speciesAlias>
          <celldesigner:speciesAlias id="sa143" species="met847_p" compartmentAlias="ca2">
            <celldesigner:activity>inactive</celldesigner:activity>
            <celldesigner:bounds x="6488.9880952380945" y="14035.0" w="80.0" h="40.0"/>
            <celldesigner:font size="12"/>
            <celldesigner:view state="usual"/>
            <celldesigner:usualView>
              <celldesigner:innerPosition x="6463.9880952380945" y="6566.0"/>
              <celldesigner:boxSize width="80.0" height="40.0"/>
              <celldesigner:singleLine width="1.0"/>
              <celldesigner:paint color="ffccffcc" scheme="Color"/>
            </celldesigner:usualView>
            <celldesigner:briefView>
              <celldesigner:innerPosition x="0.0" y="0.0"/>
              <celldesigner:boxSize width="80.0" height="60.0"/>
              <celldesigner:singleLine width="1.0"/>
              <celldesigner:paint color="3fff0000" scheme="Color"/>
            </celldesigner:briefView>
            <celldesigner:info state="empty" angle="-1.5707963267948966"/>
          </celldesigner:speciesAlias>
          <celldesigner:speciesAlias id="sa144" species="met514_p" compartmentAlias="ca2">
            <celldesigner:activity>inactive</celldesigner:activity>
            <celldesigner:bounds x="9762.006659705628" y="8459.0" w="80.0" h="40.0"/>
            <celldesigner:font size="12"/>
            <celldesigner:view state="usual"/>
            <celldesigner:usualView>
              <celldesigner:innerPosition x="9737.006659705628" y="990.0"/>
              <celldesigner:boxSize width="80.0" height="40.0"/>
              <celldesigner:singleLine width="1.0"/>
              <celldesigner:paint color="ffccffcc" scheme="Color"/>
            </celldesigner:usualView>
            <celldesigner:briefView>
              <celldesigner:innerPosition x="0.0" y="0.0"/>
              <celldesigner:boxSize width="80.0" height="60.0"/>
              <celldesigner:singleLine width="1.0"/>
              <celldesigner:paint color="3fff0000" scheme="Color"/>
            </celldesigner:briefView>
            <celldesigner:info state="empty" angle="-1.5707963267948966"/>
          </celldesigner:speciesAlias>
          <celldesigner:speciesAlias id="sa145" species="met1135_p" compartmentAlias="ca2">
            <celldesigner:activity>inactive</celldesigner:activity>
            <celldesigner:bounds x="5329.416666666666" y="13883.0" w="80.0" h="40.0"/>
            <celldesigner:font size="12"/>
            <celldesigner:view state="usual"/>
            <celldesigner:usualView>
              <celldesigner:innerPosition x="5304.416666666666" y="6414.0"/>
              <celldesigner:boxSize width="80.0" height="40.0"/>
              <celldesigner:singleLine width="1.0"/>
              <celldesigner:paint color="ffccffcc" scheme="Color"/>
            </celldesigner:usualView>
            <celldesigner:briefView>
              <celldesigner:innerPosition x="0.0" y="0.0"/>
              <celldesigner:boxSize width="80.0" height="60.0"/>
              <celldesigner:singleLine width="1.0"/>
              <celldesigner:paint color="3fff0000" scheme="Color"/>
            </celldesigner:briefView>
            <celldesigner:info state="empty" angle="-1.5707963267948966"/>
          </celldesigner:speciesAlias>
          <celldesigner:speciesAlias id="sa146" species="met1073_p" compartmentAlias="ca2">
            <celldesigner:activity>inactive</celldesigner:activity>
            <celldesigner:bounds x="824.1879207645252" y="9173.0" w="80.0" h="40.0"/>
            <celldesigner:font size="12"/>
            <celldesigner:view state="usual"/>
            <celldesigner:usualView>
              <celldesigner:innerPosition x="799.1879207645252" y="1704.0"/>
              <celldesigner:boxSize width="80.0" height="40.0"/>
              <celldesigner:singleLine width="1.0"/>
              <celldesigner:paint color="ffccffcc" scheme="Color"/>
            </celldesigner:usualView>
            <celldesigner:briefView>
              <celldesigner:innerPosition x="0.0" y="0.0"/>
              <celldesigner:boxSize width="80.0" height="60.0"/>
              <celldesigner:singleLine width="1.0"/>
              <celldesigner:paint color="3fff0000" scheme="Color"/>
            </celldesigner:briefView>
            <celldesigner:info state="empty" angle="-1.5707963267948966"/>
          </celldesigner:speciesAlias>
          <celldesigner:speciesAlias id="sa147" species="met454_p" compartmentAlias="ca2">
            <celldesigner:activity>inactive</celldesigner:activity>
            <celldesigner:bounds x="9133.506659705628" y="7511.0" w="80.0" h="40.0"/>
            <celldesigner:font size="12"/>
            <celldesigner:view state="usual"/>
            <celldesigner:usualView>
              <celldesigner:innerPosition x="9108.506659705628" y="42.0"/>
              <celldesigner:boxSize width="80.0" height="40.0"/>
              <celldesigner:singleLine width="1.0"/>
              <celldesigner:paint color="ffccffcc" scheme="Color"/>
            </celldesigner:usualView>
            <celldesigner:briefView>
              <celldesigner:innerPosition x="0.0" y="0.0"/>
              <celldesigner:boxSize width="80.0" height="60.0"/>
              <celldesigner:singleLine width="1.0"/>
              <celldesigner:paint color="3fff0000" scheme="Color"/>
            </celldesigner:briefView>
            <celldesigner:info state="empty" angle="-1.5707963267948966"/>
          </celldesigner:speciesAlias>
          <celldesigner:speciesAlias id="sa148" species="met929_p" compartmentAlias="ca2">
            <celldesigner:activity>inactive</celldesigner:activity>
            <celldesigner:bounds x="10082.319159705628" y="12551.0" w="80.0" h="40.0"/>
            <celldesigner:font size="12"/>
            <celldesigner:view state="usual"/>
            <celldesigner:usualView>
              <celldesigner:innerPosition x="10057.319159705628" y="5082.0"/>
              <celldesigner:boxSize width="80.0" height="40.0"/>
              <celldesigner:singleLine width="1.0"/>
              <celldesigner:paint color="ffccffcc" scheme="Color"/>
            </celldesigner:usualView>
            <celldesigner:briefView>
              <celldesigner:innerPosition x="0.0" y="0.0"/>
              <celldesigner:boxSize width="80.0" height="60.0"/>
              <celldesigner:singleLine width="1.0"/>
              <celldesigner:paint color="3fff0000" scheme="Color"/>
            </celldesigner:briefView>
            <celldesigner:info state="empty" angle="-1.5707963267948966"/>
          </celldesigner:speciesAlias>
          <celldesigner:speciesAlias id="sa149" species="met231_p" compartmentAlias="ca2">
            <celldesigner:activity>inactive</celldesigner:activity>
            <celldesigner:bounds x="2384.771254097858" y="7511.0" w="80.0" h="40.0"/>
            <celldesigner:font size="12"/>
            <celldesigner:view state="usual"/>
            <celldesigner:usualView>
              <celldesigner:innerPosition x="2359.771254097858" y="42.0"/>
              <celldesigner:boxSize width="80.0" height="40.0"/>
              <celldesigner:singleLine width="1.0"/>
              <celldesigner:paint color="ffccffcc" scheme="Color"/>
            </celldesigner:usualView>
            <celldesigner:briefView>
              <celldesigner:innerPosition x="0.0" y="0.0"/>
              <celldesigner:boxSize width="80.0" height="60.0"/>
              <celldesigner:singleLine width="1.0"/>
              <celldesigner:paint color="3fff0000" scheme="Color"/>
            </celldesigner:briefView>
            <celldesigner:info state="empty" angle="-1.5707963267948966"/>
          </celldesigner:speciesAlias>
          <celldesigner:speciesAlias id="sa150" species="met201_p" compartmentAlias="ca2">
            <celldesigner:activity>inactive</celldesigner:activity>
            <celldesigner:bounds x="9798.126984126984" y="7511.0" w="80.0" h="40.0"/>
            <celldesigner:font size="12"/>
            <celldesigner:view state="usual"/>
            <celldesigner:usualView>
              <celldesigner:innerPosition x="9773.126984126984" y="42.0"/>
              <celldesigner:boxSize width="80.0" height="40.0"/>
              <celldesigner:singleLine width="1.0"/>
              <celldesigner:paint color="ffccffcc" scheme="Color"/>
            </celldesigner:usualView>
            <celldesigner:briefView>
              <celldesigner:innerPosition x="0.0" y="0.0"/>
              <celldesigner:boxSize width="80.0" height="60.0"/>
              <celldesigner:singleLine width="1.0"/>
              <celldesigner:paint color="3fff0000" scheme="Color"/>
            </celldesigner:briefView>
            <celldesigner:info state="empty" angle="-1.5707963267948966"/>
          </celldesigner:speciesAlias>
          <celldesigner:speciesAlias id="sa151" species="met882_p" compartmentAlias="ca2">
            <celldesigner:activity>inactive</celldesigner:activity>
            <celldesigner:bounds x="7470.156857334087" y="8037.0" w="80.0" h="40.0"/>
            <celldesigner:font size="12"/>
            <celldesigner:view state="usual"/>
            <celldesigner:usualView>
              <celldesigner:innerPosition x="7445.156857334087" y="568.0"/>
              <celldesigner:boxSize width="80.0" height="40.0"/>
              <celldesigner:singleLine width="1.0"/>
              <celldesigner:paint color="ffccffcc" scheme="Color"/>
            </celldesigner:usualView>
            <celldesigner:briefView>
              <celldesigner:innerPosition x="0.0" y="0.0"/>
              <celldesigner:boxSize width="80.0" height="60.0"/>
              <celldesigner:singleLine width="1.0"/>
              <celldesigner:paint color="3fff0000" scheme="Color"/>
            </celldesigner:briefView>
            <celldesigner:info state="empty" angle="-1.5707963267948966"/>
          </celldesigner:speciesAlias>
          <celldesigner:speciesAlias id="sa152" species="met414_p" compartmentAlias="ca2">
            <celldesigner:activity>inactive</celldesigner:activity>
            <celldesigner:bounds x="11060.985826372294" y="13549.0" w="80.0" h="40.0"/>
            <celldesigner:font size="12"/>
            <celldesigner:view state="usual"/>
            <celldesigner:usualView>
              <celldesigner:innerPosition x="11035.985826372294" y="6080.0"/>
              <celldesigner:boxSize width="80.0" height="40.0"/>
              <celldesigner:singleLine width="1.0"/>
              <celldesigner:paint color="ffccffcc" scheme="Color"/>
            </celldesigner:usualView>
            <celldesigner:briefView>
              <celldesigner:innerPosition x="0.0" y="0.0"/>
              <celldesigner:boxSize width="80.0" height="60.0"/>
              <celldesigner:singleLine width="1.0"/>
              <celldesigner:paint color="3fff0000" scheme="Color"/>
            </celldesigner:briefView>
            <celldesigner:info state="empty" angle="-1.5707963267948966"/>
          </celldesigner:speciesAlias>
          <celldesigner:speciesAlias id="sa153" species="met1040_p" compartmentAlias="ca2">
            <celldesigner:activity>inactive</celldesigner:activity>
            <celldesigner:bounds x="6728.657374932431" y="10791.0" w="80.0" h="40.0"/>
            <celldesigner:font size="12"/>
            <celldesigner:view state="usual"/>
            <celldesigner:usualView>
              <celldesigner:innerPosition x="6703.657374932431" y="3322.0"/>
              <celldesigner:boxSize width="80.0" height="40.0"/>
              <celldesigner:singleLine width="1.0"/>
              <celldesigner:paint color="ffccffcc" scheme="Color"/>
            </celldesigner:usualView>
            <celldesigner:briefView>
              <celldesigner:innerPosition x="0.0" y="0.0"/>
              <celldesigner:boxSize width="80.0" height="60.0"/>
              <celldesigner:singleLine width="1.0"/>
              <celldesigner:paint color="3fff0000" scheme="Color"/>
            </celldesigner:briefView>
            <celldesigner:info state="empty" angle="-1.5707963267948966"/>
          </celldesigner:speciesAlias>
          <celldesigner:speciesAlias id="sa154" species="met953_p" compartmentAlias="ca2">
            <celldesigner:activity>inactive</celldesigner:activity>
            <celldesigner:bounds x="2247.583333333333" y="10791.0" w="80.0" h="40.0"/>
            <celldesigner:font size="12"/>
            <celldesigner:view state="usual"/>
            <celldesigner:usualView>
              <celldesigner:innerPosition x="2222.583333333333" y="3322.0"/>
              <celldesigner:boxSize width="80.0" height="40.0"/>
              <celldesigner:singleLine width="1.0"/>
              <celldesigner:paint color="ffccffcc" scheme="Color"/>
            </celldesigner:usualView>
            <celldesigner:briefView>
              <celldesigner:innerPosition x="0.0" y="0.0"/>
              <celldesigner:boxSize width="80.0" height="60.0"/>
              <celldesigner:singleLine width="1.0"/>
              <celldesigner:paint color="3fff0000" scheme="Color"/>
            </celldesigner:briefView>
            <celldesigner:info state="empty" angle="-1.5707963267948966"/>
          </celldesigner:speciesAlias>
          <celldesigner:speciesAlias id="sa155" species="met1044_p" compartmentAlias="ca2">
            <celldesigner:activity>inactive</celldesigner:activity>
            <celldesigner:bounds x="5078.074041599097" y="9173.0" w="80.0" h="40.0"/>
            <celldesigner:font size="12"/>
            <celldesigner:view state="usual"/>
            <celldesigner:usualView>
              <celldesigner:innerPosition x="5053.074041599097" y="1704.0"/>
              <celldesigner:boxSize width="80.0" height="40.0"/>
              <celldesigner:singleLine width="1.0"/>
              <celldesigner:paint color="ffccffcc" scheme="Color"/>
            </celldesigner:usualView>
            <celldesigner:briefView>
              <celldesigner:innerPosition x="0.0" y="0.0"/>
              <celldesigner:boxSize width="80.0" height="60.0"/>
              <celldesigner:singleLine width="1.0"/>
              <celldesigner:paint color="3fff0000" scheme="Color"/>
            </celldesigner:briefView>
            <celldesigner:info state="empty" angle="-1.5707963267948966"/>
          </celldesigner:speciesAlias>
          <celldesigner:speciesAlias id="sa156" species="met903_p" compartmentAlias="ca2">
            <celldesigner:activity>inactive</celldesigner:activity>
            <celldesigner:bounds x="8603.461205160174" y="11745.0" w="80.0" h="40.0"/>
            <celldesigner:font size="12"/>
            <celldesigner:view state="usual"/>
            <celldesigner:usualView>
              <celldesigner:innerPosition x="8578.461205160174" y="4276.0"/>
              <celldesigner:boxSize width="80.0" height="40.0"/>
              <celldesigner:singleLine width="1.0"/>
              <celldesigner:paint color="ffccffcc" scheme="Color"/>
            </celldesigner:usualView>
            <celldesigner:briefView>
              <celldesigner:innerPosition x="0.0" y="0.0"/>
              <celldesigner:boxSize width="80.0" height="60.0"/>
              <celldesigner:singleLine width="1.0"/>
              <celldesigner:paint color="3fff0000" scheme="Color"/>
            </celldesigner:briefView>
            <celldesigner:info state="empty" angle="-1.5707963267948966"/>
          </celldesigner:speciesAlias>
          <celldesigner:speciesAlias id="sa157" species="met34_p" compartmentAlias="ca2">
            <celldesigner:activity>inactive</celldesigner:activity>
            <celldesigner:bounds x="8216.711205160174" y="8781.0" w="80.0" h="40.0"/>
            <celldesigner:font size="12"/>
            <celldesigner:view state="usual"/>
            <celldesigner:usualView>
              <celldesigner:innerPosition x="8191.711205160174" y="1312.0"/>
              <celldesigner:boxSize width="80.0" height="40.0"/>
              <celldesigner:singleLine width="1.0"/>
              <celldesigner:paint color="ffccffcc" scheme="Color"/>
            </celldesigner:usualView>
            <celldesigner:briefView>
              <celldesigner:innerPosition x="0.0" y="0.0"/>
              <celldesigner:boxSize width="80.0" height="60.0"/>
              <celldesigner:singleLine width="1.0"/>
              <celldesigner:paint color="3fff0000" scheme="Color"/>
            </celldesigner:briefView>
            <celldesigner:info state="empty" angle="-1.5707963267948966"/>
          </celldesigner:speciesAlias>
          <celldesigner:speciesAlias id="sa158" species="met987_p" compartmentAlias="ca2">
            <celldesigner:activity>inactive</celldesigner:activity>
            <celldesigner:bounds x="4999.878396955" y="10791.0" w="80.0" h="40.0"/>
            <celldesigner:font size="12"/>
            <celldesigner:view state="usual"/>
            <celldesigner:usualView>
              <celldesigner:innerPosition x="4974.878396955" y="3322.0"/>
              <celldesigner:boxSize width="80.0" height="40.0"/>
              <celldesigner:singleLine width="1.0"/>
              <celldesigner:paint color="ffccffcc" scheme="Color"/>
            </celldesigner:usualView>
            <celldesigner:briefView>
              <celldesigner:innerPosition x="0.0" y="0.0"/>
              <celldesigner:boxSize width="80.0" height="60.0"/>
              <celldesigner:singleLine width="1.0"/>
              <celldesigner:paint color="3fff0000" scheme="Color"/>
            </celldesigner:briefView>
            <celldesigner:info state="empty" angle="-1.5707963267948966"/>
          </celldesigner:speciesAlias>
          <celldesigner:speciesAlias id="sa159" species="met400_p" compartmentAlias="ca2">
            <celldesigner:activity>inactive</celldesigner:activity>
            <celldesigner:bounds x="4042.088501786953" y="12551.0" w="80.0" h="40.0"/>
            <celldesigner:font size="12"/>
            <celldesigner:view state="usual"/>
            <celldesigner:usualView>
              <celldesigner:innerPosition x="4017.088501786953" y="5082.0"/>
              <celldesigner:boxSize width="80.0" height="40.0"/>
              <celldesigner:singleLine width="1.0"/>
              <celldesigner:paint color="ffccffcc" scheme="Color"/>
            </celldesigner:usualView>
            <celldesigner:briefView>
              <celldesigner:innerPosition x="0.0" y="0.0"/>
              <celldesigner:boxSize width="80.0" height="60.0"/>
              <celldesigner:singleLine width="1.0"/>
              <celldesigner:paint color="3fff0000" scheme="Color"/>
            </celldesigner:briefView>
            <celldesigner:info state="empty" angle="-1.5707963267948966"/>
          </celldesigner:speciesAlias>
          <celldesigner:speciesAlias id="sa160" species="met578_p" compartmentAlias="ca2">
            <celldesigner:activity>inactive</celldesigner:activity>
            <celldesigner:bounds x="6760.407374932431" y="11745.0" w="80.0" h="40.0"/>
            <celldesigner:font size="12"/>
            <celldesigner:view state="usual"/>
            <celldesigner:usualView>
              <celldesigner:innerPosition x="6735.407374932431" y="4276.0"/>
              <celldesigner:boxSize width="80.0" height="40.0"/>
              <celldesigner:singleLine width="1.0"/>
              <celldesigner:paint color="ffccffcc" scheme="Color"/>
            </celldesigner:usualView>
            <celldesigner:briefView>
              <celldesigner:innerPosition x="0.0" y="0.0"/>
              <celldesigner:boxSize width="80.0" height="60.0"/>
              <celldesigner:singleLine width="1.0"/>
              <celldesigner:paint color="3fff0000" scheme="Color"/>
            </celldesigner:briefView>
            <celldesigner:info state="empty" angle="-1.5707963267948966"/>
          </celldesigner:speciesAlias>
          <celldesigner:speciesAlias id="sa161" species="met729_p" compartmentAlias="ca2">
            <celldesigner:activity>inactive</celldesigner:activity>
            <celldesigner:bounds x="4300.872639205356" y="9767.0" w="80.0" h="40.0"/>
            <celldesigner:font size="12"/>
            <celldesigner:view state="usual"/>
            <celldesigner:usualView>
              <celldesigner:innerPosition x="4275.872639205356" y="2298.0"/>
              <celldesigner:boxSize width="80.0" height="40.0"/>
              <celldesigner:singleLine width="1.0"/>
              <celldesigner:paint color="ffccffcc" scheme="Color"/>
            </celldesigner:usualView>
            <celldesigner:briefView>
              <celldesigner:innerPosition x="0.0" y="0.0"/>
              <celldesigner:boxSize width="80.0" height="60.0"/>
              <celldesigner:singleLine width="1.0"/>
              <celldesigner:paint color="3fff0000" scheme="Color"/>
            </celldesigner:briefView>
            <celldesigner:info state="empty" angle="-1.5707963267948966"/>
          </celldesigner:speciesAlias>
          <celldesigner:speciesAlias id="sa162" species="met421_p" compartmentAlias="ca2">
            <celldesigner:activity>inactive</celldesigner:activity>
            <celldesigner:bounds x="11494.735826372294" y="7511.0" w="80.0" h="40.0"/>
            <celldesigner:font size="12"/>
            <celldesigner:view state="usual"/>
            <celldesigner:usualView>
              <celldesigner:innerPosition x="11469.735826372294" y="42.0"/>
              <celldesigner:boxSize width="80.0" height="40.0"/>
              <celldesigner:singleLine width="1.0"/>
              <celldesigner:paint color="ffccffcc" scheme="Color"/>
            </celldesigner:usualView>
            <celldesigner:briefView>
              <celldesigner:innerPosition x="0.0" y="0.0"/>
              <celldesigner:boxSize width="80.0" height="60.0"/>
              <celldesigner:singleLine width="1.0"/>
              <celldesigner:paint color="3fff0000" scheme="Color"/>
            </celldesigner:briefView>
            <celldesigner:info state="empty" angle="-1.5707963267948966"/>
          </celldesigner:speciesAlias>
          <celldesigner:speciesAlias id="sa163" species="met1149_p" compartmentAlias="ca2">
            <celldesigner:activity>inactive</celldesigner:activity>
            <celldesigner:bounds x="10003.006659705628" y="12259.0" w="80.0" h="40.0"/>
            <celldesigner:font size="12"/>
            <celldesigner:view state="usual"/>
            <celldesigner:usualView>
              <celldesigner:innerPosition x="9978.006659705628" y="4790.0"/>
              <celldesigner:boxSize width="80.0" height="40.0"/>
              <celldesigner:singleLine width="1.0"/>
              <celldesigner:paint color="ffccffcc" scheme="Color"/>
            </celldesigner:usualView>
            <celldesigner:briefView>
              <celldesigner:innerPosition x="0.0" y="0.0"/>
              <celldesigner:boxSize width="80.0" height="60.0"/>
              <celldesigner:singleLine width="1.0"/>
              <celldesigner:paint color="3fff0000" scheme="Color"/>
            </celldesigner:briefView>
            <celldesigner:info state="empty" angle="-1.5707963267948966"/>
          </celldesigner:speciesAlias>
          <celldesigner:speciesAlias id="sa164" species="met938_p" compartmentAlias="ca2">
            <celldesigner:activity>inactive</celldesigner:activity>
            <celldesigner:bounds x="10449.485826372294" y="7825.0" w="80.0" h="40.0"/>
            <celldesigner:font size="12"/>
            <celldesigner:view state="usual"/>
            <celldesigner:usualView>
              <celldesigner:innerPosition x="10424.485826372294" y="356.0"/>
              <celldesigner:boxSize width="80.0" height="40.0"/>
              <celldesigner:singleLine width="1.0"/>
              <celldesigner:paint color="ffccffcc" scheme="Color"/>
            </celldesigner:usualView>
            <celldesigner:briefView>
              <celldesigner:innerPosition x="0.0" y="0.0"/>
              <celldesigner:boxSize width="80.0" height="60.0"/>
              <celldesigner:singleLine width="1.0"/>
              <celldesigner:paint color="3fff0000" scheme="Color"/>
            </celldesigner:briefView>
            <celldesigner:info state="empty" angle="-1.5707963267948966"/>
          </celldesigner:speciesAlias>
          <celldesigner:speciesAlias id="sa165" species="met158_p" compartmentAlias="ca2">
            <celldesigner:activity>inactive</celldesigner:activity>
            <celldesigner:bounds x="4598.976190476191" y="13095.0" w="80.0" h="40.0"/>
            <celldesigner:font size="12"/>
            <celldesigner:view state="usual"/>
            <celldesigner:usualView>
              <celldesigner:innerPosition x="4573.976190476191" y="5626.0"/>
              <celldesigner:boxSize width="80.0" height="40.0"/>
              <celldesigner:singleLine width="1.0"/>
              <celldesigner:paint color="ffccffcc" scheme="Color"/>
            </celldesigner:usualView>
            <celldesigner:briefView>
              <celldesigner:innerPosition x="0.0" y="0.0"/>
              <celldesigner:boxSize width="80.0" height="60.0"/>
              <celldesigner:singleLine width="1.0"/>
              <celldesigner:paint color="3fff0000" scheme="Color"/>
            </celldesigner:briefView>
            <celldesigner:info state="empty" angle="-1.5707963267948966"/>
          </celldesigner:speciesAlias>
          <celldesigner:speciesAlias id="sa166" species="met927_p" compartmentAlias="ca2">
            <celldesigner:activity>inactive</celldesigner:activity>
            <celldesigner:bounds x="8027.961205160174" y="11745.0" w="80.0" h="40.0"/>
            <celldesigner:font size="12"/>
            <celldesigner:view state="usual"/>
            <celldesigner:usualView>
              <celldesigner:innerPosition x="8002.961205160174" y="4276.0"/>
              <celldesigner:boxSize width="80.0" height="40.0"/>
              <celldesigner:singleLine width="1.0"/>
              <celldesigner:paint color="ffccffcc" scheme="Color"/>
            </celldesigner:usualView>
            <celldesigner:briefView>
              <celldesigner:innerPosition x="0.0" y="0.0"/>
              <celldesigner:boxSize width="80.0" height="60.0"/>
              <celldesigner:singleLine width="1.0"/>
              <celldesigner:paint color="3fff0000" scheme="Color"/>
            </celldesigner:briefView>
            <celldesigner:info state="empty" angle="-1.5707963267948966"/>
          </celldesigner:speciesAlias>
          <celldesigner:speciesAlias id="sa167" species="met998_p" compartmentAlias="ca2">
            <celldesigner:activity>inactive</celldesigner:activity>
            <celldesigner:bounds x="9448.506659705628" y="12259.0" w="80.0" h="40.0"/>
            <celldesigner:font size="12"/>
            <celldesigner:view state="usual"/>
            <celldesigner:usualView>
              <celldesigner:innerPosition x="9423.506659705628" y="4790.0"/>
              <celldesigner:boxSize width="80.0" height="40.0"/>
              <celldesigner:singleLine width="1.0"/>
              <celldesigner:paint color="ffccffcc" scheme="Color"/>
            </celldesigner:usualView>
            <celldesigner:briefView>
              <celldesigner:innerPosition x="0.0" y="0.0"/>
              <celldesigner:boxSize width="80.0" height="60.0"/>
              <celldesigner:singleLine width="1.0"/>
              <celldesigner:paint color="3fff0000" scheme="Color"/>
            </celldesigner:briefView>
            <celldesigner:info state="empty" angle="-1.5707963267948966"/>
          </celldesigner:speciesAlias>
          <celldesigner:speciesAlias id="sa168" species="met1174_p" compartmentAlias="ca2">
            <celldesigner:activity>inactive</celldesigner:activity>
            <celldesigner:bounds x="6027.574041599097" y="12783.0" w="80.0" h="40.0"/>
            <celldesigner:font size="12"/>
            <celldesigner:view state="usual"/>
            <celldesigner:usualView>
              <celldesigner:innerPosition x="6002.574041599097" y="5314.0"/>
              <celldesigner:boxSize width="80.0" height="40.0"/>
              <celldesigner:singleLine width="1.0"/>
              <celldesigner:paint color="ffccffcc" scheme="Color"/>
            </celldesigner:usualView>
            <celldesigner:briefView>
              <celldesigner:innerPosition x="0.0" y="0.0"/>
              <celldesigner:boxSize width="80.0" height="60.0"/>
              <celldesigner:singleLine width="1.0"/>
              <celldesigner:paint color="3fff0000" scheme="Color"/>
            </celldesigner:briefView>
            <celldesigner:info state="empty" angle="-1.5707963267948966"/>
          </celldesigner:speciesAlias>
          <celldesigner:speciesAlias id="sa169" species="met720_p" compartmentAlias="ca2">
            <celldesigner:activity>inactive</celldesigner:activity>
            <celldesigner:bounds x="8724.461205160174" y="12259.0" w="80.0" h="40.0"/>
            <celldesigner:font size="12"/>
            <celldesigner:view state="usual"/>
            <celldesigner:usualView>
              <celldesigner:innerPosition x="8699.461205160174" y="4790.0"/>
              <celldesigner:boxSize width="80.0" height="40.0"/>
              <celldesigner:singleLine width="1.0"/>
              <celldesigner:paint color="ffccffcc" scheme="Color"/>
            </celldesigner:usualView>
            <celldesigner:briefView>
              <celldesigner:innerPosition x="0.0" y="0.0"/>
              <celldesigner:boxSize width="80.0" height="60.0"/>
              <celldesigner:singleLine width="1.0"/>
              <celldesigner:paint color="3fff0000" scheme="Color"/>
            </celldesigner:briefView>
            <celldesigner:info state="empty" angle="-1.5707963267948966"/>
          </celldesigner:speciesAlias>
          <celldesigner:speciesAlias id="sa170" species="met143_p" compartmentAlias="ca2">
            <celldesigner:activity>inactive</celldesigner:activity>
            <celldesigner:bounds x="1824.6071428571431" y="7511.0" w="80.0" h="40.0"/>
            <celldesigner:font size="12"/>
            <celldesigner:view state="usual"/>
            <celldesigner:usualView>
              <celldesigner:innerPosition x="1799.6071428571431" y="42.0"/>
              <celldesigner:boxSize width="80.0" height="40.0"/>
              <celldesigner:singleLine width="1.0"/>
              <celldesigner:paint color="ffccffcc" scheme="Color"/>
            </celldesigner:usualView>
            <celldesigner:briefView>
              <celldesigner:innerPosition x="0.0" y="0.0"/>
              <celldesigner:boxSize width="80.0" height="60.0"/>
              <celldesigner:singleLine width="1.0"/>
              <celldesigner:paint color="3fff0000" scheme="Color"/>
            </celldesigner:briefView>
            <celldesigner:info state="empty" angle="-1.5707963267948966"/>
          </celldesigner:speciesAlias>
          <celldesigner:speciesAlias id="sa171" species="met895_p" compartmentAlias="ca2">
            <celldesigner:activity>inactive</celldesigner:activity>
            <celldesigner:bounds x="9859.006659705628" y="11745.0" w="80.0" h="40.0"/>
            <celldesigner:font size="12"/>
            <celldesigner:view state="usual"/>
            <celldesigner:usualView>
              <celldesigner:innerPosition x="9834.006659705628" y="4276.0"/>
              <celldesigner:boxSize width="80.0" height="40.0"/>
              <celldesigner:singleLine width="1.0"/>
              <celldesigner:paint color="ffccffcc" scheme="Color"/>
            </celldesigner:usualView>
            <celldesigner:briefView>
              <celldesigner:innerPosition x="0.0" y="0.0"/>
              <celldesigner:boxSize width="80.0" height="60.0"/>
              <celldesigner:singleLine width="1.0"/>
              <celldesigner:paint color="3fff0000" scheme="Color"/>
            </celldesigner:briefView>
            <celldesigner:info state="empty" angle="-1.5707963267948966"/>
          </celldesigner:speciesAlias>
          <celldesigner:speciesAlias id="sa172" species="met175_p" compartmentAlias="ca2">
            <celldesigner:activity>inactive</celldesigner:activity>
            <celldesigner:bounds x="127.5" y="12783.0" w="80.0" h="40.0"/>
            <celldesigner:font size="12"/>
            <celldesigner:view state="usual"/>
            <celldesigner:usualView>
              <celldesigner:innerPosition x="102.5" y="5314.0"/>
              <celldesigner:boxSize width="80.0" height="40.0"/>
              <celldesigner:singleLine width="1.0"/>
              <celldesigner:paint color="ffccffcc" scheme="Color"/>
            </celldesigner:usualView>
            <celldesigner:briefView>
              <celldesigner:innerPosition x="0.0" y="0.0"/>
              <celldesigner:boxSize width="80.0" height="60.0"/>
              <celldesigner:singleLine width="1.0"/>
              <celldesigner:paint color="3fff0000" scheme="Color"/>
            </celldesigner:briefView>
            <celldesigner:info state="empty" angle="-1.5707963267948966"/>
          </celldesigner:speciesAlias>
          <celldesigner:speciesAlias id="sa173" species="met1093_p" compartmentAlias="ca2">
            <celldesigner:activity>inactive</celldesigner:activity>
            <celldesigner:bounds x="5011.979782062498" y="8037.0" w="80.0" h="40.0"/>
            <celldesigner:font size="12"/>
            <celldesigner:view state="usual"/>
            <celldesigner:usualView>
              <celldesigner:innerPosition x="4986.979782062498" y="568.0"/>
              <celldesigner:boxSize width="80.0" height="40.0"/>
              <celldesigner:singleLine width="1.0"/>
              <celldesigner:paint color="ffccffcc" scheme="Color"/>
            </celldesigner:usualView>
            <celldesigner:briefView>
              <celldesigner:innerPosition x="0.0" y="0.0"/>
              <celldesigner:boxSize width="80.0" height="60.0"/>
              <celldesigner:singleLine width="1.0"/>
              <celldesigner:paint color="3fff0000" scheme="Color"/>
            </celldesigner:briefView>
            <celldesigner:info state="empty" angle="-1.5707963267948966"/>
          </celldesigner:speciesAlias>
          <celldesigner:speciesAlias id="sa174" species="met1058_p" compartmentAlias="ca2">
            <celldesigner:activity>inactive</celldesigner:activity>
            <celldesigner:bounds x="9239.210317460318" y="12551.0" w="80.0" h="40.0"/>
            <celldesigner:font size="12"/>
            <celldesigner:view state="usual"/>
            <celldesigner:usualView>
              <celldesigner:innerPosition x="9214.210317460318" y="5082.0"/>
              <celldesigner:boxSize width="80.0" height="40.0"/>
              <celldesigner:singleLine width="1.0"/>
              <celldesigner:paint color="ffccffcc" scheme="Color"/>
            </celldesigner:usualView>
            <celldesigner:briefView>
              <celldesigner:innerPosition x="0.0" y="0.0"/>
              <celldesigner:boxSize width="80.0" height="60.0"/>
              <celldesigner:singleLine width="1.0"/>
              <celldesigner:paint color="3fff0000" scheme="Color"/>
            </celldesigner:briefView>
            <celldesigner:info state="empty" angle="-1.5707963267948966"/>
          </celldesigner:speciesAlias>
          <celldesigner:speciesAlias id="sa175" species="met1028_p" compartmentAlias="ca2">
            <celldesigner:activity>inactive</celldesigner:activity>
            <celldesigner:bounds x="887.2712540978591" y="8781.0" w="80.0" h="40.0"/>
            <celldesigner:font size="12"/>
            <celldesigner:view state="usual"/>
            <celldesigner:usualView>
              <celldesigner:innerPosition x="862.2712540978591" y="1312.0"/>
              <celldesigner:boxSize width="80.0" height="40.0"/>
              <celldesigner:singleLine width="1.0"/>
              <celldesigner:paint color="ffccffcc" scheme="Color"/>
            </celldesigner:usualView>
            <celldesigner:briefView>
              <celldesigner:innerPosition x="0.0" y="0.0"/>
              <celldesigner:boxSize width="80.0" height="60.0"/>
              <celldesigner:singleLine width="1.0"/>
              <celldesigner:paint color="3fff0000" scheme="Color"/>
            </celldesigner:briefView>
            <celldesigner:info state="empty" angle="-1.5707963267948966"/>
          </celldesigner:speciesAlias>
          <celldesigner:speciesAlias id="sa176" species="met198_p" compartmentAlias="ca2">
            <celldesigner:activity>inactive</celldesigner:activity>
            <celldesigner:bounds x="124.5" y="13095.0" w="80.0" h="40.0"/>
            <celldesigner:font size="12"/>
            <celldesigner:view state="usual"/>
            <celldesigner:usualView>
              <celldesigner:innerPosition x="99.5" y="5626.0"/>
              <celldesigner:boxSize width="80.0" height="40.0"/>
              <celldesigner:singleLine width="1.0"/>
              <celldesigner:paint color="ffccffcc" scheme="Color"/>
            </celldesigner:usualView>
            <celldesigner:briefView>
              <celldesigner:innerPosition x="0.0" y="0.0"/>
              <celldesigner:boxSize width="80.0" height="60.0"/>
              <celldesigner:singleLine width="1.0"/>
              <celldesigner:paint color="3fff0000" scheme="Color"/>
            </celldesigner:briefView>
            <celldesigner:info state="empty" angle="-1.5707963267948966"/>
          </celldesigner:speciesAlias>
          <celldesigner:speciesAlias id="sa177" species="met1072_p" compartmentAlias="ca2">
            <celldesigner:activity>inactive</celldesigner:activity>
            <celldesigner:bounds x="5312.6547619047615" y="12783.0" w="80.0" h="40.0"/>
            <celldesigner:font size="12"/>
            <celldesigner:view state="usual"/>
            <celldesigner:usualView>
              <celldesigner:innerPosition x="5287.6547619047615" y="5314.0"/>
              <celldesigner:boxSize width="80.0" height="40.0"/>
              <celldesigner:singleLine width="1.0"/>
              <celldesigner:paint color="ffccffcc" scheme="Color"/>
            </celldesigner:usualView>
            <celldesigner:briefView>
              <celldesigner:innerPosition x="0.0" y="0.0"/>
              <celldesigner:boxSize width="80.0" height="60.0"/>
              <celldesigner:singleLine width="1.0"/>
              <celldesigner:paint color="3fff0000" scheme="Color"/>
            </celldesigner:briefView>
            <celldesigner:info state="empty" angle="-1.5707963267948966"/>
          </celldesigner:speciesAlias>
          <celldesigner:speciesAlias id="sa178" species="met187_p" compartmentAlias="ca2">
            <celldesigner:activity>inactive</celldesigner:activity>
            <celldesigner:bounds x="8127.711205160174" y="7825.0" w="80.0" h="40.0"/>
            <celldesigner:font size="12"/>
            <celldesigner:view state="usual"/>
            <celldesigner:usualView>
              <celldesigner:innerPosition x="8102.711205160174" y="356.0"/>
              <celldesigner:boxSize width="80.0" height="40.0"/>
              <celldesigner:singleLine width="1.0"/>
              <celldesigner:paint color="ffccffcc" scheme="Color"/>
            </celldesigner:usualView>
            <celldesigner:briefView>
              <celldesigner:innerPosition x="0.0" y="0.0"/>
              <celldesigner:boxSize width="80.0" height="60.0"/>
              <celldesigner:singleLine width="1.0"/>
              <celldesigner:paint color="3fff0000" scheme="Color"/>
            </celldesigner:briefView>
            <celldesigner:info state="empty" angle="-1.5707963267948966"/>
          </celldesigner:speciesAlias>
          <celldesigner:speciesAlias id="sa179" species="met35_p" compartmentAlias="ca2">
            <celldesigner:activity>inactive</celldesigner:activity>
            <celldesigner:bounds x="3673.414111240715" y="11745.0" w="80.0" h="40.0"/>
            <celldesigner:font size="12"/>
            <celldesigner:view state="usual"/>
            <celldesigner:usualView>
              <celldesigner:innerPosition x="3648.414111240715" y="4276.0"/>
              <celldesigner:boxSize width="80.0" height="40.0"/>
              <celldesigner:singleLine width="1.0"/>
              <celldesigner:paint color="ffccffcc" scheme="Color"/>
            </celldesigner:usualView>
            <celldesigner:briefView>
              <celldesigner:innerPosition x="0.0" y="0.0"/>
              <celldesigner:boxSize width="80.0" height="60.0"/>
              <celldesigner:singleLine width="1.0"/>
              <celldesigner:paint color="3fff0000" scheme="Color"/>
            </celldesigner:briefView>
            <celldesigner:info state="empty" angle="-1.5707963267948966"/>
          </celldesigner:speciesAlias>
          <celldesigner:speciesAlias id="sa180" species="met453_p" compartmentAlias="ca2">
            <celldesigner:activity>inactive</celldesigner:activity>
            <celldesigner:bounds x="10915.235826372294" y="8781.0" w="80.0" h="40.0"/>
            <celldesigner:font size="12"/>
            <celldesigner:view state="usual"/>
            <celldesigner:usualView>
              <celldesigner:innerPosition x="10890.235826372294" y="1312.0"/>
              <celldesigner:boxSize width="80.0" height="40.0"/>
              <celldesigner:singleLine width="1.0"/>
              <celldesigner:paint color="ffccffcc" scheme="Color"/>
            </celldesigner:usualView>
            <celldesigner:briefView>
              <celldesigner:innerPosition x="0.0" y="0.0"/>
              <celldesigner:boxSize width="80.0" height="60.0"/>
              <celldesigner:singleLine width="1.0"/>
              <celldesigner:paint color="3fff0000" scheme="Color"/>
            </celldesigner:briefView>
            <celldesigner:info state="empty" angle="-1.5707963267948966"/>
          </celldesigner:speciesAlias>
          <celldesigner:speciesAlias id="sa181" species="met132_p" compartmentAlias="ca2">
            <celldesigner:activity>inactive</celldesigner:activity>
            <celldesigner:bounds x="5669.6547619047615" y="12783.0" w="80.0" h="40.0"/>
            <celldesigner:font size="12"/>
            <celldesigner:view state="usual"/>
            <celldesigner:usualView>
              <celldesigner:innerPosition x="5644.6547619047615" y="5314.0"/>
              <celldesigner:boxSize width="80.0" height="40.0"/>
              <celldesigner:singleLine width="1.0"/>
              <celldesigner:paint color="ffccffcc" scheme="Color"/>
            </celldesigner:usualView>
            <celldesigner:briefView>
              <celldesigner:innerPosition x="0.0" y="0.0"/>
              <celldesigner:boxSize width="80.0" height="60.0"/>
              <celldesigner:singleLine width="1.0"/>
              <celldesigner:paint color="3fff0000" scheme="Color"/>
            </celldesigner:briefView>
            <celldesigner:info state="empty" angle="-1.5707963267948966"/>
          </celldesigner:speciesAlias>
          <celldesigner:speciesAlias id="sa182" species="met28_p" compartmentAlias="ca2">
            <celldesigner:activity>inactive</celldesigner:activity>
            <celldesigner:bounds x="6607.657374932431" y="10791.0" w="80.0" h="40.0"/>
            <celldesigner:font size="12"/>
            <celldesigner:view state="usual"/>
            <celldesigner:usualView>
              <celldesigner:innerPosition x="6582.657374932431" y="3322.0"/>
              <celldesigner:boxSize width="80.0" height="40.0"/>
              <celldesigner:singleLine width="1.0"/>
              <celldesigner:paint color="ffccffcc" scheme="Color"/>
            </celldesigner:usualView>
            <celldesigner:briefView>
              <celldesigner:innerPosition x="0.0" y="0.0"/>
              <celldesigner:boxSize width="80.0" height="60.0"/>
              <celldesigner:singleLine width="1.0"/>
              <celldesigner:paint color="3fff0000" scheme="Color"/>
            </celldesigner:briefView>
            <celldesigner:info state="empty" angle="-1.5707963267948966"/>
          </celldesigner:speciesAlias>
          <celldesigner:speciesAlias id="sa183" species="met968_p" compartmentAlias="ca2">
            <celldesigner:activity>inactive</celldesigner:activity>
            <celldesigner:bounds x="1593.1226392053559" y="11263.0" w="80.0" h="40.0"/>
            <celldesigner:font size="12"/>
            <celldesigner:view state="usual"/>
            <celldesigner:usualView>
              <celldesigner:innerPosition x="1568.1226392053559" y="3794.0"/>
              <celldesigner:boxSize width="80.0" height="40.0"/>
              <celldesigner:singleLine width="1.0"/>
              <celldesigner:paint color="ffccffcc" scheme="Color"/>
            </celldesigner:usualView>
            <celldesigner:briefView>
              <celldesigner:innerPosition x="0.0" y="0.0"/>
              <celldesigner:boxSize width="80.0" height="60.0"/>
              <celldesigner:singleLine width="1.0"/>
              <celldesigner:paint color="3fff0000" scheme="Color"/>
            </celldesigner:briefView>
            <celldesigner:info state="empty" angle="-1.5707963267948966"/>
          </celldesigner:speciesAlias>
          <celldesigner:speciesAlias id="sa184" species="met883_p" compartmentAlias="ca2">
            <celldesigner:activity>inactive</celldesigner:activity>
            <celldesigner:bounds x="5060.378396955" y="12259.0" w="80.0" h="40.0"/>
            <celldesigner:font size="12"/>
            <celldesigner:view state="usual"/>
            <celldesigner:usualView>
              <celldesigner:innerPosition x="5035.378396955" y="4790.0"/>
              <celldesigner:boxSize width="80.0" height="40.0"/>
              <celldesigner:singleLine width="1.0"/>
              <celldesigner:paint color="ffccffcc" scheme="Color"/>
            </celldesigner:usualView>
            <celldesigner:briefView>
              <celldesigner:innerPosition x="0.0" y="0.0"/>
              <celldesigner:boxSize width="80.0" height="60.0"/>
              <celldesigner:singleLine width="1.0"/>
              <celldesigner:paint color="3fff0000" scheme="Color"/>
            </celldesigner:briefView>
            <celldesigner:info state="empty" angle="-1.5707963267948966"/>
          </celldesigner:speciesAlias>
          <celldesigner:speciesAlias id="sa185" species="met577_p" compartmentAlias="ca2">
            <celldesigner:activity>inactive</celldesigner:activity>
            <celldesigner:bounds x="4055.556968383572" y="13095.0" w="80.0" h="40.0"/>
            <celldesigner:font size="12"/>
            <celldesigner:view state="usual"/>
            <celldesigner:usualView>
              <celldesigner:innerPosition x="4030.556968383572" y="5626.0"/>
              <celldesigner:boxSize width="80.0" height="40.0"/>
              <celldesigner:singleLine width="1.0"/>
              <celldesigner:paint color="ffccffcc" scheme="Color"/>
            </celldesigner:usualView>
            <celldesigner:briefView>
              <celldesigner:innerPosition x="0.0" y="0.0"/>
              <celldesigner:boxSize width="80.0" height="60.0"/>
              <celldesigner:singleLine width="1.0"/>
              <celldesigner:paint color="3fff0000" scheme="Color"/>
            </celldesigner:briefView>
            <celldesigner:info state="empty" angle="-1.5707963267948966"/>
          </celldesigner:speciesAlias>
          <celldesigner:speciesAlias id="sa186" species="met859_p" compartmentAlias="ca2">
            <celldesigner:activity>inactive</celldesigner:activity>
            <celldesigner:bounds x="6123.517073215524" y="8037.0" w="80.0" h="40.0"/>
            <celldesigner:font size="12"/>
            <celldesigner:view state="usual"/>
            <celldesigner:usualView>
              <celldesigner:innerPosition x="6098.517073215524" y="568.0"/>
              <celldesigner:boxSize width="80.0" height="40.0"/>
              <celldesigner:singleLine width="1.0"/>
              <celldesigner:paint color="ffccffcc" scheme="Color"/>
            </celldesigner:usualView>
            <celldesigner:briefView>
              <celldesigner:innerPosition x="0.0" y="0.0"/>
              <celldesigner:boxSize width="80.0" height="60.0"/>
              <celldesigner:singleLine width="1.0"/>
              <celldesigner:paint color="3fff0000" scheme="Color"/>
            </celldesigner:briefView>
            <celldesigner:info state="empty" angle="-1.5707963267948966"/>
          </celldesigner:speciesAlias>
          <celldesigner:speciesAlias id="sa187" species="met965_p" compartmentAlias="ca2">
            <celldesigner:activity>inactive</celldesigner:activity>
            <celldesigner:bounds x="9687.506659705628" y="11745.0" w="80.0" h="40.0"/>
            <celldesigner:font size="12"/>
            <celldesigner:view state="usual"/>
            <celldesigner:usualView>
              <celldesigner:innerPosition x="9662.506659705628" y="4276.0"/>
              <celldesigner:boxSize width="80.0" height="40.0"/>
              <celldesigner:singleLine width="1.0"/>
              <celldesigner:paint color="ffccffcc" scheme="Color"/>
            </celldesigner:usualView>
            <celldesigner:briefView>
              <celldesigner:innerPosition x="0.0" y="0.0"/>
              <celldesigner:boxSize width="80.0" height="60.0"/>
              <celldesigner:singleLine width="1.0"/>
              <celldesigner:paint color="3fff0000" scheme="Color"/>
            </celldesigner:briefView>
            <celldesigner:info state="empty" angle="-1.5707963267948966"/>
          </celldesigner:speciesAlias>
          <celldesigner:speciesAlias id="sa188" species="met148_p" compartmentAlias="ca2">
            <celldesigner:activity>inactive</celldesigner:activity>
            <celldesigner:bounds x="11494.735826372294" y="7663.0" w="80.0" h="40.0"/>
            <celldesigner:font size="12"/>
            <celldesigner:view state="usual"/>
            <celldesigner:usualView>
              <celldesigner:innerPosition x="11469.735826372294" y="194.0"/>
              <celldesigner:boxSize width="80.0" height="40.0"/>
              <celldesigner:singleLine width="1.0"/>
              <celldesigner:paint color="ffccffcc" scheme="Color"/>
            </celldesigner:usualView>
            <celldesigner:briefView>
              <celldesigner:innerPosition x="0.0" y="0.0"/>
              <celldesigner:boxSize width="80.0" height="60.0"/>
              <celldesigner:singleLine width="1.0"/>
              <celldesigner:paint color="3fff0000" scheme="Color"/>
            </celldesigner:briefView>
            <celldesigner:info state="empty" angle="-1.5707963267948966"/>
          </celldesigner:speciesAlias>
          <celldesigner:speciesAlias id="sa189" species="met1063_p" compartmentAlias="ca2">
            <celldesigner:activity>inactive</celldesigner:activity>
            <celldesigner:bounds x="10470.735826372294" y="12783.0" w="80.0" h="40.0"/>
            <celldesigner:font size="12"/>
            <celldesigner:view state="usual"/>
            <celldesigner:usualView>
              <celldesigner:innerPosition x="10445.735826372294" y="5314.0"/>
              <celldesigner:boxSize width="80.0" height="40.0"/>
              <celldesigner:singleLine width="1.0"/>
              <celldesigner:paint color="ffccffcc" scheme="Color"/>
            </celldesigner:usualView>
            <celldesigner:briefView>
              <celldesigner:innerPosition x="0.0" y="0.0"/>
              <celldesigner:boxSize width="80.0" height="60.0"/>
              <celldesigner:singleLine width="1.0"/>
              <celldesigner:paint color="3fff0000" scheme="Color"/>
            </celldesigner:briefView>
            <celldesigner:info state="empty" angle="-1.5707963267948966"/>
          </celldesigner:speciesAlias>
          <celldesigner:speciesAlias id="sa190" species="met1166_p" compartmentAlias="ca2">
            <celldesigner:activity>inactive</celldesigner:activity>
            <celldesigner:bounds x="10676.735826372294" y="7511.0" w="80.0" h="40.0"/>
            <celldesigner:font size="12"/>
            <celldesigner:view state="usual"/>
            <celldesigner:usualView>
              <celldesigner:innerPosition x="10651.735826372294" y="42.0"/>
              <celldesigner:boxSize width="80.0" height="40.0"/>
              <celldesigner:singleLine width="1.0"/>
              <celldesigner:paint color="ffccffcc" scheme="Color"/>
            </celldesigner:usualView>
            <celldesigner:briefView>
              <celldesigner:innerPosition x="0.0" y="0.0"/>
              <celldesigner:boxSize width="80.0" height="60.0"/>
              <celldesigner:singleLine width="1.0"/>
              <celldesigner:paint color="3fff0000" scheme="Color"/>
            </celldesigner:briefView>
            <celldesigner:info state="empty" angle="-1.5707963267948966"/>
          </celldesigner:speciesAlias>
          <celldesigner:speciesAlias id="sa191" species="met481_p" compartmentAlias="ca2">
            <celldesigner:activity>inactive</celldesigner:activity>
            <celldesigner:bounds x="1764.1071428571431" y="7825.0" w="80.0" h="40.0"/>
            <celldesigner:font size="12"/>
            <celldesigner:view state="usual"/>
            <celldesigner:usualView>
              <celldesigner:innerPosition x="1739.1071428571431" y="356.0"/>
              <celldesigner:boxSize width="80.0" height="40.0"/>
              <celldesigner:singleLine width="1.0"/>
              <celldesigner:paint color="ffccffcc" scheme="Color"/>
            </celldesigner:usualView>
            <celldesigner:briefView>
              <celldesigner:innerPosition x="0.0" y="0.0"/>
              <celldesigner:boxSize width="80.0" height="60.0"/>
              <celldesigner:singleLine width="1.0"/>
              <celldesigner:paint color="3fff0000" scheme="Color"/>
            </celldesigner:briefView>
            <celldesigner:info state="empty" angle="-1.5707963267948966"/>
          </celldesigner:speciesAlias>
          <celldesigner:speciesAlias id="sa192" species="met1104_p" compartmentAlias="ca2">
            <celldesigner:activity>inactive</celldesigner:activity>
            <celldesigner:bounds x="943.562136837194" y="9767.0" w="80.0" h="40.0"/>
            <celldesigner:font size="12"/>
            <celldesigner:view state="usual"/>
            <celldesigner:usualView>
              <celldesigner:innerPosition x="918.562136837194" y="2298.0"/>
              <celldesigner:boxSize width="80.0" height="40.0"/>
              <celldesigner:singleLine width="1.0"/>
              <celldesigner:paint color="ffccffcc" scheme="Color"/>
            </celldesigner:usualView>
            <celldesigner:briefView>
              <celldesigner:innerPosition x="0.0" y="0.0"/>
              <celldesigner:boxSize width="80.0" height="60.0"/>
              <celldesigner:singleLine width="1.0"/>
              <celldesigner:paint color="3fff0000" scheme="Color"/>
            </celldesigner:briefView>
            <celldesigner:info state="empty" angle="-1.5707963267948966"/>
          </celldesigner:speciesAlias>
          <celldesigner:speciesAlias id="sa193" species="met761_p" compartmentAlias="ca2">
            <celldesigner:activity>inactive</celldesigner:activity>
            <celldesigner:bounds x="10897.485826372294" y="13397.0" w="80.0" h="40.0"/>
            <celldesigner:font size="12"/>
            <celldesigner:view state="usual"/>
            <celldesigner:usualView>
              <celldesigner:innerPosition x="10872.485826372294" y="5928.0"/>
              <celldesigner:boxSize width="80.0" height="40.0"/>
              <celldesigner:singleLine width="1.0"/>
              <celldesigner:paint color="ffccffcc" scheme="Color"/>
            </celldesigner:usualView>
            <celldesigner:briefView>
              <celldesigner:innerPosition x="0.0" y="0.0"/>
              <celldesigner:boxSize width="80.0" height="60.0"/>
              <celldesigner:singleLine width="1.0"/>
              <celldesigner:paint color="3fff0000" scheme="Color"/>
            </celldesigner:briefView>
            <celldesigner:info state="empty" angle="-1.5707963267948966"/>
          </celldesigner:speciesAlias>
          <celldesigner:speciesAlias id="sa194" species="met739_p" compartmentAlias="ca2">
            <celldesigner:activity>inactive</celldesigner:activity>
            <celldesigner:bounds x="3911.872639205356" y="9525.0" w="80.0" h="40.0"/>
            <celldesigner:font size="12"/>
            <celldesigner:view state="usual"/>
            <celldesigner:usualView>
              <celldesigner:innerPosition x="3886.872639205356" y="2056.0"/>
              <celldesigner:boxSize width="80.0" height="40.0"/>
              <celldesigner:singleLine width="1.0"/>
              <celldesigner:paint color="ffccffcc" scheme="Color"/>
            </celldesigner:usualView>
            <celldesigner:briefView>
              <celldesigner:innerPosition x="0.0" y="0.0"/>
              <celldesigner:boxSize width="80.0" height="60.0"/>
              <celldesigner:singleLine width="1.0"/>
              <celldesigner:paint color="3fff0000" scheme="Color"/>
            </celldesigner:briefView>
            <celldesigner:info state="empty" angle="-1.5707963267948966"/>
          </celldesigner:speciesAlias>
          <celldesigner:speciesAlias id="sa195" species="met210_p" compartmentAlias="ca2">
            <celldesigner:activity>inactive</celldesigner:activity>
            <celldesigner:bounds x="6154.074041599097" y="13095.0" w="80.0" h="40.0"/>
            <celldesigner:font size="12"/>
            <celldesigner:view state="usual"/>
            <celldesigner:usualView>
              <celldesigner:innerPosition x="6129.074041599097" y="5626.0"/>
              <celldesigner:boxSize width="80.0" height="40.0"/>
              <celldesigner:singleLine width="1.0"/>
              <celldesigner:paint color="ffccffcc" scheme="Color"/>
            </celldesigner:usualView>
            <celldesigner:briefView>
              <celldesigner:innerPosition x="0.0" y="0.0"/>
              <celldesigner:boxSize width="80.0" height="60.0"/>
              <celldesigner:singleLine width="1.0"/>
              <celldesigner:paint color="3fff0000" scheme="Color"/>
            </celldesigner:briefView>
            <celldesigner:info state="empty" angle="-1.5707963267948966"/>
          </celldesigner:speciesAlias>
          <celldesigner:speciesAlias id="sa196" species="met955_p" compartmentAlias="ca2">
            <celldesigner:activity>inactive</celldesigner:activity>
            <celldesigner:bounds x="997.0750201577375" y="13095.0" w="80.0" h="40.0"/>
            <celldesigner:font size="12"/>
            <celldesigner:view state="usual"/>
            <celldesigner:usualView>
              <celldesigner:innerPosition x="972.0750201577375" y="5626.0"/>
              <celldesigner:boxSize width="80.0" height="40.0"/>
              <celldesigner:singleLine width="1.0"/>
              <celldesigner:paint color="ffccffcc" scheme="Color"/>
            </celldesigner:usualView>
            <celldesigner:briefView>
              <celldesigner:innerPosition x="0.0" y="0.0"/>
              <celldesigner:boxSize width="80.0" height="60.0"/>
              <celldesigner:singleLine width="1.0"/>
              <celldesigner:paint color="3fff0000" scheme="Color"/>
            </celldesigner:briefView>
            <celldesigner:info state="empty" angle="-1.5707963267948966"/>
          </celldesigner:speciesAlias>
          <celldesigner:speciesAlias id="sa197" species="met1013_p" compartmentAlias="ca2">
            <celldesigner:activity>inactive</celldesigner:activity>
            <celldesigner:bounds x="10051.626984126984" y="7663.0" w="80.0" h="40.0"/>
            <celldesigner:font size="12"/>
            <celldesigner:view state="usual"/>
            <celldesigner:usualView>
              <celldesigner:innerPosition x="10026.626984126984" y="194.0"/>
              <celldesigner:boxSize width="80.0" height="40.0"/>
              <celldesigner:singleLine width="1.0"/>
              <celldesigner:paint color="ffccffcc" scheme="Color"/>
            </celldesigner:usualView>
            <celldesigner:briefView>
              <celldesigner:innerPosition x="0.0" y="0.0"/>
              <celldesigner:boxSize width="80.0" height="60.0"/>
              <celldesigner:singleLine width="1.0"/>
              <celldesigner:paint color="3fff0000" scheme="Color"/>
            </celldesigner:briefView>
            <celldesigner:info state="empty" angle="-1.5707963267948966"/>
          </celldesigner:speciesAlias>
          <celldesigner:speciesAlias id="sa198" species="met806_p" compartmentAlias="ca2">
            <celldesigner:activity>inactive</celldesigner:activity>
            <celldesigner:bounds x="4692.556968383572" y="11745.0" w="80.0" h="40.0"/>
            <celldesigner:font size="12"/>
            <celldesigner:view state="usual"/>
            <celldesigner:usualView>
              <celldesigner:innerPosition x="4667.556968383572" y="4276.0"/>
              <celldesigner:boxSize width="80.0" height="40.0"/>
              <celldesigner:singleLine width="1.0"/>
              <celldesigner:paint color="ffccffcc" scheme="Color"/>
            </celldesigner:usualView>
            <celldesigner:briefView>
              <celldesigner:innerPosition x="0.0" y="0.0"/>
              <celldesigner:boxSize width="80.0" height="60.0"/>
              <celldesigner:singleLine width="1.0"/>
              <celldesigner:paint color="3fff0000" scheme="Color"/>
            </celldesigner:briefView>
            <celldesigner:info state="empty" angle="-1.5707963267948966"/>
          </celldesigner:speciesAlias>
          <celldesigner:speciesAlias id="sa199" species="met99_p" compartmentAlias="ca2">
            <celldesigner:activity>inactive</celldesigner:activity>
            <celldesigner:bounds x="6367.157374932431" y="10791.0" w="80.0" h="40.0"/>
            <celldesigner:font size="12"/>
            <celldesigner:view state="usual"/>
            <celldesigner:usualView>
              <celldesigner:innerPosition x="6342.157374932431" y="3322.0"/>
              <celldesigner:boxSize width="80.0" height="40.0"/>
              <celldesigner:singleLine width="1.0"/>
              <celldesigner:paint color="ffccffcc" scheme="Color"/>
            </celldesigner:usualView>
            <celldesigner:briefView>
              <celldesigner:innerPosition x="0.0" y="0.0"/>
              <celldesigner:boxSize width="80.0" height="60.0"/>
              <celldesigner:singleLine width="1.0"/>
              <celldesigner:paint color="3fff0000" scheme="Color"/>
            </celldesigner:briefView>
            <celldesigner:info state="empty" angle="-1.5707963267948966"/>
          </celldesigner:speciesAlias>
          <celldesigner:speciesAlias id="sa200" species="met922_p" compartmentAlias="ca2">
            <celldesigner:activity>inactive</celldesigner:activity>
            <celldesigner:bounds x="6033.074041599097" y="11997.0" w="80.0" h="40.0"/>
            <celldesigner:font size="12"/>
            <celldesigner:view state="usual"/>
            <celldesigner:usualView>
              <celldesigner:innerPosition x="6008.074041599097" y="4528.0"/>
              <celldesigner:boxSize width="80.0" height="40.0"/>
              <celldesigner:singleLine width="1.0"/>
              <celldesigner:paint color="ffccffcc" scheme="Color"/>
            </celldesigner:usualView>
            <celldesigner:briefView>
              <celldesigner:innerPosition x="0.0" y="0.0"/>
              <celldesigner:boxSize width="80.0" height="60.0"/>
              <celldesigner:singleLine width="1.0"/>
              <celldesigner:paint color="3fff0000" scheme="Color"/>
            </celldesigner:briefView>
            <celldesigner:info state="empty" angle="-1.5707963267948966"/>
          </celldesigner:speciesAlias>
          <celldesigner:speciesAlias id="sa201" species="met834_p" compartmentAlias="ca2">
            <celldesigner:activity>inactive</celldesigner:activity>
            <celldesigner:bounds x="664.3571428571431" y="9767.0" w="80.0" h="40.0"/>
            <celldesigner:font size="12"/>
            <celldesigner:view state="usual"/>
            <celldesigner:usualView>
              <celldesigner:innerPosition x="639.3571428571431" y="2298.0"/>
              <celldesigner:boxSize width="80.0" height="40.0"/>
              <celldesigner:singleLine width="1.0"/>
              <celldesigner:paint color="ffccffcc" scheme="Color"/>
            </celldesigner:usualView>
            <celldesigner:briefView>
              <celldesigner:innerPosition x="0.0" y="0.0"/>
              <celldesigner:boxSize width="80.0" height="60.0"/>
              <celldesigner:singleLine width="1.0"/>
              <celldesigner:paint color="3fff0000" scheme="Color"/>
            </celldesigner:briefView>
            <celldesigner:info state="empty" angle="-1.5707963267948966"/>
          </celldesigner:speciesAlias>
          <celldesigner:speciesAlias id="sa202" species="met1148_p" compartmentAlias="ca2">
            <celldesigner:activity>inactive</celldesigner:activity>
            <celldesigner:bounds x="9163.756659705628" y="8037.0" w="80.0" h="40.0"/>
            <celldesigner:font size="12"/>
            <celldesigner:view state="usual"/>
            <celldesigner:usualView>
              <celldesigner:innerPosition x="9138.756659705628" y="568.0"/>
              <celldesigner:boxSize width="80.0" height="40.0"/>
              <celldesigner:singleLine width="1.0"/>
              <celldesigner:paint color="ffccffcc" scheme="Color"/>
            </celldesigner:usualView>
            <celldesigner:briefView>
              <celldesigner:innerPosition x="0.0" y="0.0"/>
              <celldesigner:boxSize width="80.0" height="60.0"/>
              <celldesigner:singleLine width="1.0"/>
              <celldesigner:paint color="3fff0000" scheme="Color"/>
            </celldesigner:briefView>
            <celldesigner:info state="empty" angle="-1.5707963267948966"/>
          </celldesigner:speciesAlias>
          <celldesigner:speciesAlias id="sa203" species="met728_p" compartmentAlias="ca2">
            <celldesigner:activity>inactive</celldesigner:activity>
            <celldesigner:bounds x="10925.735826372294" y="14035.0" w="80.0" h="40.0"/>
            <celldesigner:font size="12"/>
            <celldesigner:view state="usual"/>
            <celldesigner:usualView>
              <celldesigner:innerPosition x="10900.735826372294" y="6566.0"/>
              <celldesigner:boxSize width="80.0" height="40.0"/>
              <celldesigner:singleLine width="1.0"/>
              <celldesigner:paint color="ffccffcc" scheme="Color"/>
            </celldesigner:usualView>
            <celldesigner:briefView>
              <celldesigner:innerPosition x="0.0" y="0.0"/>
              <celldesigner:boxSize width="80.0" height="60.0"/>
              <celldesigner:singleLine width="1.0"/>
              <celldesigner:paint color="3fff0000" scheme="Color"/>
            </celldesigner:briefView>
            <celldesigner:info state="empty" angle="-1.5707963267948966"/>
          </celldesigner:speciesAlias>
          <celldesigner:speciesAlias id="sa204" species="met522_p" compartmentAlias="ca2">
            <celldesigner:activity>inactive</celldesigner:activity>
            <celldesigner:bounds x="11059.485826372294" y="8459.0" w="80.0" h="40.0"/>
            <celldesigner:font size="12"/>
            <celldesigner:view state="usual"/>
            <celldesigner:usualView>
              <celldesigner:innerPosition x="11034.485826372294" y="990.0"/>
              <celldesigner:boxSize width="80.0" height="40.0"/>
              <celldesigner:singleLine width="1.0"/>
              <celldesigner:paint color="ffccffcc" scheme="Color"/>
            </celldesigner:usualView>
            <celldesigner:briefView>
              <celldesigner:innerPosition x="0.0" y="0.0"/>
              <celldesigner:boxSize width="80.0" height="60.0"/>
              <celldesigner:singleLine width="1.0"/>
              <celldesigner:paint color="3fff0000" scheme="Color"/>
            </celldesigner:briefView>
            <celldesigner:info state="empty" angle="-1.5707963267948966"/>
          </celldesigner:speciesAlias>
          <celldesigner:speciesAlias id="sa205" species="met52_p" compartmentAlias="ca2">
            <celldesigner:activity>inactive</celldesigner:activity>
            <celldesigner:bounds x="4784.028977977429" y="8781.0" w="80.0" h="40.0"/>
            <celldesigner:font size="12"/>
            <celldesigner:view state="usual"/>
            <celldesigner:usualView>
              <celldesigner:innerPosition x="4759.028977977429" y="1312.0"/>
              <celldesigner:boxSize width="80.0" height="40.0"/>
              <celldesigner:singleLine width="1.0"/>
              <celldesigner:paint color="ffccffcc" scheme="Color"/>
            </celldesigner:usualView>
            <celldesigner:briefView>
              <celldesigner:innerPosition x="0.0" y="0.0"/>
              <celldesigner:boxSize width="80.0" height="60.0"/>
              <celldesigner:singleLine width="1.0"/>
              <celldesigner:paint color="3fff0000" scheme="Color"/>
            </celldesigner:briefView>
            <celldesigner:info state="empty" angle="-1.5707963267948966"/>
          </celldesigner:speciesAlias>
          <celldesigner:speciesAlias id="sa206" species="met867_p" compartmentAlias="ca2">
            <celldesigner:activity>inactive</celldesigner:activity>
            <celldesigner:bounds x="8746.571421041612" y="7825.0" w="80.0" h="40.0"/>
            <celldesigner:font size="12"/>
            <celldesigner:view state="usual"/>
            <celldesigner:usualView>
              <celldesigner:innerPosition x="8721.571421041612" y="356.0"/>
              <celldesigner:boxSize width="80.0" height="40.0"/>
              <celldesigner:singleLine width="1.0"/>
              <celldesigner:paint color="ffccffcc" scheme="Color"/>
            </celldesigner:usualView>
            <celldesigner:briefView>
              <celldesigner:innerPosition x="0.0" y="0.0"/>
              <celldesigner:boxSize width="80.0" height="60.0"/>
              <celldesigner:singleLine width="1.0"/>
              <celldesigner:paint color="3fff0000" scheme="Color"/>
            </celldesigner:briefView>
            <celldesigner:info state="empty" angle="-1.5707963267948966"/>
          </celldesigner:speciesAlias>
          <celldesigner:speciesAlias id="sa207" species="met32_p" compartmentAlias="ca2">
            <celldesigner:activity>inactive</celldesigner:activity>
            <celldesigner:bounds x="2115.583333333333" y="11263.0" w="80.0" h="40.0"/>
            <celldesigner:font size="12"/>
            <celldesigner:view state="usual"/>
            <celldesigner:usualView>
              <celldesigner:innerPosition x="2090.583333333333" y="3794.0"/>
              <celldesigner:boxSize width="80.0" height="40.0"/>
              <celldesigner:singleLine width="1.0"/>
              <celldesigner:paint color="ffccffcc" scheme="Color"/>
            </celldesigner:usualView>
            <celldesigner:briefView>
              <celldesigner:innerPosition x="0.0" y="0.0"/>
              <celldesigner:boxSize width="80.0" height="60.0"/>
              <celldesigner:singleLine width="1.0"/>
              <celldesigner:paint color="3fff0000" scheme="Color"/>
            </celldesigner:briefView>
            <celldesigner:info state="empty" angle="-1.5707963267948966"/>
          </celldesigner:speciesAlias>
          <celldesigner:speciesAlias id="sa208" species="met1141_p" compartmentAlias="ca2">
            <celldesigner:activity>inactive</celldesigner:activity>
            <celldesigner:bounds x="9194.006659705628" y="7825.0" w="80.0" h="40.0"/>
            <celldesigner:font size="12"/>
            <celldesigner:view state="usual"/>
            <celldesigner:usualView>
              <celldesigner:innerPosition x="9169.006659705628" y="356.0"/>
              <celldesigner:boxSize width="80.0" height="40.0"/>
              <celldesigner:singleLine width="1.0"/>
              <celldesigner:paint color="ffccffcc" scheme="Color"/>
            </celldesigner:usualView>
            <celldesigner:briefView>
              <celldesigner:innerPosition x="0.0" y="0.0"/>
              <celldesigner:boxSize width="80.0" height="60.0"/>
              <celldesigner:singleLine width="1.0"/>
              <celldesigner:paint color="3fff0000" scheme="Color"/>
            </celldesigner:briefView>
            <celldesigner:info state="empty" angle="-1.5707963267948966"/>
          </celldesigner:speciesAlias>
          <celldesigner:speciesAlias id="sa209" species="met1177_p" compartmentAlias="ca2">
            <celldesigner:activity>inactive</celldesigner:activity>
            <celldesigner:bounds x="7185.4047619047615" y="7825.0" w="80.0" h="40.0"/>
            <celldesigner:font size="12"/>
            <celldesigner:view state="usual"/>
            <celldesigner:usualView>
              <celldesigner:innerPosition x="7160.4047619047615" y="356.0"/>
              <celldesigner:boxSize width="80.0" height="40.0"/>
              <celldesigner:singleLine width="1.0"/>
              <celldesigner:paint color="ffccffcc" scheme="Color"/>
            </celldesigner:usualView>
            <celldesigner:briefView>
              <celldesigner:innerPosition x="0.0" y="0.0"/>
              <celldesigner:boxSize width="80.0" height="60.0"/>
              <celldesigner:singleLine width="1.0"/>
              <celldesigner:paint color="3fff0000" scheme="Color"/>
            </celldesigner:briefView>
            <celldesigner:info state="empty" angle="-1.5707963267948966"/>
          </celldesigner:speciesAlias>
          <celldesigner:speciesAlias id="sa210" species="met485_p" compartmentAlias="ca2">
            <celldesigner:activity>inactive</celldesigner:activity>
            <celldesigner:bounds x="10277.152493038962" y="12551.0" w="80.0" h="40.0"/>
            <celldesigner:font size="12"/>
            <celldesigner:view state="usual"/>
            <celldesigner:usualView>
              <celldesigner:innerPosition x="10252.152493038962" y="5082.0"/>
              <celldesigner:boxSize width="80.0" height="40.0"/>
              <celldesigner:singleLine width="1.0"/>
              <celldesigner:paint color="ffccffcc" scheme="Color"/>
            </celldesigner:usualView>
            <celldesigner:briefView>
              <celldesigner:innerPosition x="0.0" y="0.0"/>
              <celldesigner:boxSize width="80.0" height="60.0"/>
              <celldesigner:singleLine width="1.0"/>
              <celldesigner:paint color="3fff0000" scheme="Color"/>
            </celldesigner:briefView>
            <celldesigner:info state="empty" angle="-1.5707963267948966"/>
          </celldesigner:speciesAlias>
          <celldesigner:speciesAlias id="sa211" species="met1092_p" compartmentAlias="ca2">
            <celldesigner:activity>inactive</celldesigner:activity>
            <celldesigner:bounds x="5058.896448729165" y="8459.0" w="80.0" h="40.0"/>
            <celldesigner:font size="12"/>
            <celldesigner:view state="usual"/>
            <celldesigner:usualView>
              <celldesigner:innerPosition x="5033.896448729165" y="990.0"/>
              <celldesigner:boxSize width="80.0" height="40.0"/>
              <celldesigner:singleLine width="1.0"/>
              <celldesigner:paint color="ffccffcc" scheme="Color"/>
            </celldesigner:usualView>
            <celldesigner:briefView>
              <celldesigner:innerPosition x="0.0" y="0.0"/>
              <celldesigner:boxSize width="80.0" height="60.0"/>
              <celldesigner:singleLine width="1.0"/>
              <celldesigner:paint color="3fff0000" scheme="Color"/>
            </celldesigner:briefView>
            <celldesigner:info state="empty" angle="-1.5707963267948966"/>
          </celldesigner:speciesAlias>
          <celldesigner:speciesAlias id="sa212" species="met188_p" compartmentAlias="ca2">
            <celldesigner:activity>inactive</celldesigner:activity>
            <celldesigner:bounds x="7450.4047619047615" y="7663.0" w="80.0" h="40.0"/>
            <celldesigner:font size="12"/>
            <celldesigner:view state="usual"/>
            <celldesigner:usualView>
              <celldesigner:innerPosition x="7425.4047619047615" y="194.0"/>
              <celldesigner:boxSize width="80.0" height="40.0"/>
              <celldesigner:singleLine width="1.0"/>
              <celldesigner:paint color="ffccffcc" scheme="Color"/>
            </celldesigner:usualView>
            <celldesigner:briefView>
              <celldesigner:innerPosition x="0.0" y="0.0"/>
              <celldesigner:boxSize width="80.0" height="60.0"/>
              <celldesigner:singleLine width="1.0"/>
              <celldesigner:paint color="3fff0000" scheme="Color"/>
            </celldesigner:briefView>
            <celldesigner:info state="empty" angle="-1.5707963267948966"/>
          </celldesigner:speciesAlias>
          <celldesigner:speciesAlias id="sa213" species="met982_p" compartmentAlias="ca2">
            <celldesigner:activity>inactive</celldesigner:activity>
            <celldesigner:bounds x="10915.235826372294" y="8037.0" w="80.0" h="40.0"/>
            <celldesigner:font size="12"/>
            <celldesigner:view state="usual"/>
            <celldesigner:usualView>
              <celldesigner:innerPosition x="10890.235826372294" y="568.0"/>
              <celldesigner:boxSize width="80.0" height="40.0"/>
              <celldesigner:singleLine width="1.0"/>
              <celldesigner:paint color="ffccffcc" scheme="Color"/>
            </celldesigner:usualView>
            <celldesigner:briefView>
              <celldesigner:innerPosition x="0.0" y="0.0"/>
              <celldesigner:boxSize width="80.0" height="60.0"/>
              <celldesigner:singleLine width="1.0"/>
              <celldesigner:paint color="3fff0000" scheme="Color"/>
            </celldesigner:briefView>
            <celldesigner:info state="empty" angle="-1.5707963267948966"/>
          </celldesigner:speciesAlias>
          <celldesigner:speciesAlias id="sa214" species="met1057_p" compartmentAlias="ca2">
            <celldesigner:activity>inactive</celldesigner:activity>
            <celldesigner:bounds x="2504.771254097858" y="7663.0" w="80.0" h="40.0"/>
            <celldesigner:font size="12"/>
            <celldesigner:view state="usual"/>
            <celldesigner:usualView>
              <celldesigner:innerPosition x="2479.771254097858" y="194.0"/>
              <celldesigner:boxSize width="80.0" height="40.0"/>
              <celldesigner:singleLine width="1.0"/>
              <celldesigner:paint color="ffccffcc" scheme="Color"/>
            </celldesigner:usualView>
            <celldesigner:briefView>
              <celldesigner:innerPosition x="0.0" y="0.0"/>
              <celldesigner:boxSize width="80.0" height="60.0"/>
              <celldesigner:singleLine width="1.0"/>
              <celldesigner:paint color="3fff0000" scheme="Color"/>
            </celldesigner:briefView>
            <celldesigner:info state="empty" angle="-1.5707963267948966"/>
          </celldesigner:speciesAlias>
          <celldesigner:speciesAlias id="sa215" species="met114_p" compartmentAlias="ca2">
            <celldesigner:activity>inactive</celldesigner:activity>
            <celldesigner:bounds x="5309.6547619047615" y="12551.0" w="80.0" h="40.0"/>
            <celldesigner:font size="12"/>
            <celldesigner:view state="usual"/>
            <celldesigner:usualView>
              <celldesigner:innerPosition x="5284.6547619047615" y="5082.0"/>
              <celldesigner:boxSize width="80.0" height="40.0"/>
              <celldesigner:singleLine width="1.0"/>
              <celldesigner:paint color="ffccffcc" scheme="Color"/>
            </celldesigner:usualView>
            <celldesigner:briefView>
              <celldesigner:innerPosition x="0.0" y="0.0"/>
              <celldesigner:boxSize width="80.0" height="60.0"/>
              <celldesigner:singleLine width="1.0"/>
              <celldesigner:paint color="3fff0000" scheme="Color"/>
            </celldesigner:briefView>
            <celldesigner:info state="empty" angle="-1.5707963267948966"/>
          </celldesigner:speciesAlias>
          <celldesigner:speciesAlias id="sa216" species="met1089_p" compartmentAlias="ca2">
            <celldesigner:activity>inactive</celldesigner:activity>
            <celldesigner:bounds x="7229.156857334087" y="8037.0" w="80.0" h="40.0"/>
            <celldesigner:font size="12"/>
            <celldesigner:view state="usual"/>
            <celldesigner:usualView>
              <celldesigner:innerPosition x="7204.156857334087" y="568.0"/>
              <celldesigner:boxSize width="80.0" height="40.0"/>
              <celldesigner:singleLine width="1.0"/>
              <celldesigner:paint color="ffccffcc" scheme="Color"/>
            </celldesigner:usualView>
            <celldesigner:briefView>
              <celldesigner:innerPosition x="0.0" y="0.0"/>
              <celldesigner:boxSize width="80.0" height="60.0"/>
              <celldesigner:singleLine width="1.0"/>
              <celldesigner:paint color="3fff0000" scheme="Color"/>
            </celldesigner:briefView>
            <celldesigner:info state="empty" angle="-1.5707963267948966"/>
          </celldesigner:speciesAlias>
          <celldesigner:speciesAlias id="sa217" species="met14_p" compartmentAlias="ca2">
            <celldesigner:activity>inactive</celldesigner:activity>
            <celldesigner:bounds x="1834.1226392053559" y="11263.0" w="80.0" h="40.0"/>
            <celldesigner:font size="12"/>
            <celldesigner:view state="usual"/>
            <celldesigner:usualView>
              <celldesigner:innerPosition x="1809.1226392053559" y="3794.0"/>
              <celldesigner:boxSize width="80.0" height="40.0"/>
              <celldesigner:singleLine width="1.0"/>
              <celldesigner:paint color="ffccffcc" scheme="Color"/>
            </celldesigner:usualView>
            <celldesigner:briefView>
              <celldesigner:innerPosition x="0.0" y="0.0"/>
              <celldesigner:boxSize width="80.0" height="60.0"/>
              <celldesigner:singleLine width="1.0"/>
              <celldesigner:paint color="3fff0000" scheme="Color"/>
            </celldesigner:briefView>
            <celldesigner:info state="empty" angle="-1.5707963267948966"/>
          </celldesigner:speciesAlias>
          <celldesigner:speciesAlias id="sa218" species="met74_p" compartmentAlias="ca2">
            <celldesigner:activity>inactive</celldesigner:activity>
            <celldesigner:bounds x="2504.771254097858" y="7511.0" w="80.0" h="40.0"/>
            <celldesigner:font size="12"/>
            <celldesigner:view state="usual"/>
            <celldesigner:usualView>
              <celldesigner:innerPosition x="2479.771254097858" y="42.0"/>
              <celldesigner:boxSize width="80.0" height="40.0"/>
              <celldesigner:singleLine width="1.0"/>
              <celldesigner:paint color="ffccffcc" scheme="Color"/>
            </celldesigner:usualView>
            <celldesigner:briefView>
              <celldesigner:innerPosition x="0.0" y="0.0"/>
              <celldesigner:boxSize width="80.0" height="60.0"/>
              <celldesigner:singleLine width="1.0"/>
              <celldesigner:paint color="3fff0000" scheme="Color"/>
            </celldesigner:briefView>
            <celldesigner:info state="empty" angle="-1.5707963267948966"/>
          </celldesigner:speciesAlias>
          <celldesigner:speciesAlias id="sa219" species="met463_p" compartmentAlias="ca2">
            <celldesigner:activity>inactive</celldesigner:activity>
            <celldesigner:bounds x="11183.485826372294" y="8459.0" w="80.0" h="40.0"/>
            <celldesigner:font size="12"/>
            <celldesigner:view state="usual"/>
            <celldesigner:usualView>
              <celldesigner:innerPosition x="11158.485826372294" y="990.0"/>
              <celldesigner:boxSize width="80.0" height="40.0"/>
              <celldesigner:singleLine width="1.0"/>
              <celldesigner:paint color="ffccffcc" scheme="Color"/>
            </celldesigner:usualView>
            <celldesigner:briefView>
              <celldesigner:innerPosition x="0.0" y="0.0"/>
              <celldesigner:boxSize width="80.0" height="60.0"/>
              <celldesigner:singleLine width="1.0"/>
              <celldesigner:paint color="3fff0000" scheme="Color"/>
            </celldesigner:briefView>
            <celldesigner:info state="empty" angle="-1.5707963267948966"/>
          </celldesigner:speciesAlias>
          <celldesigner:speciesAlias id="sa220" species="met782_p" compartmentAlias="ca2">
            <celldesigner:activity>inactive</celldesigner:activity>
            <celldesigner:bounds x="6355.657374932431" y="11997.0" w="80.0" h="40.0"/>
            <celldesigner:font size="12"/>
            <celldesigner:view state="usual"/>
            <celldesigner:usualView>
              <celldesigner:innerPosition x="6330.657374932431" y="4528.0"/>
              <celldesigner:boxSize width="80.0" height="40.0"/>
              <celldesigner:singleLine width="1.0"/>
              <celldesigner:paint color="ffccffcc" scheme="Color"/>
            </celldesigner:usualView>
            <celldesigner:briefView>
              <celldesigner:innerPosition x="0.0" y="0.0"/>
              <celldesigner:boxSize width="80.0" height="60.0"/>
              <celldesigner:singleLine width="1.0"/>
              <celldesigner:paint color="3fff0000" scheme="Color"/>
            </celldesigner:briefView>
            <celldesigner:info state="empty" angle="-1.5707963267948966"/>
          </celldesigner:speciesAlias>
          <celldesigner:speciesAlias id="sa221" species="met29_p" compartmentAlias="ca2">
            <celldesigner:activity>inactive</celldesigner:activity>
            <celldesigner:bounds x="5607.1547619047615" y="9525.0" w="80.0" h="40.0"/>
            <celldesigner:font size="12"/>
            <celldesigner:view state="usual"/>
            <celldesigner:usualView>
              <celldesigner:innerPosition x="5582.1547619047615" y="2056.0"/>
              <celldesigner:boxSize width="80.0" height="40.0"/>
              <celldesigner:singleLine width="1.0"/>
              <celldesigner:paint color="ffccffcc" scheme="Color"/>
            </celldesigner:usualView>
            <celldesigner:briefView>
              <celldesigner:innerPosition x="0.0" y="0.0"/>
              <celldesigner:boxSize width="80.0" height="60.0"/>
              <celldesigner:singleLine width="1.0"/>
              <celldesigner:paint color="3fff0000" scheme="Color"/>
            </celldesigner:briefView>
            <celldesigner:info state="empty" angle="-1.5707963267948966"/>
          </celldesigner:speciesAlias>
          <celldesigner:speciesAlias id="sa222" species="met758_p" compartmentAlias="ca2">
            <celldesigner:activity>inactive</celldesigner:activity>
            <celldesigner:bounds x="4875.378396955" y="11263.0" w="80.0" h="40.0"/>
            <celldesigner:font size="12"/>
            <celldesigner:view state="usual"/>
            <celldesigner:usualView>
              <celldesigner:innerPosition x="4850.378396955" y="3794.0"/>
              <celldesigner:boxSize width="80.0" height="40.0"/>
              <celldesigner:singleLine width="1.0"/>
              <celldesigner:paint color="ffccffcc" scheme="Color"/>
            </celldesigner:usualView>
            <celldesigner:briefView>
              <celldesigner:innerPosition x="0.0" y="0.0"/>
              <celldesigner:boxSize width="80.0" height="60.0"/>
              <celldesigner:singleLine width="1.0"/>
              <celldesigner:paint color="3fff0000" scheme="Color"/>
            </celldesigner:briefView>
            <celldesigner:info state="empty" angle="-1.5707963267948966"/>
          </celldesigner:speciesAlias>
          <celldesigner:speciesAlias id="sa223" species="met203_p" compartmentAlias="ca2">
            <celldesigner:activity>inactive</celldesigner:activity>
            <celldesigner:bounds x="1386.8571428571431" y="7511.0" w="80.0" h="40.0"/>
            <celldesigner:font size="12"/>
            <celldesigner:view state="usual"/>
            <celldesigner:usualView>
              <celldesigner:innerPosition x="1361.8571428571431" y="42.0"/>
              <celldesigner:boxSize width="80.0" height="40.0"/>
              <celldesigner:singleLine width="1.0"/>
              <celldesigner:paint color="ffccffcc" scheme="Color"/>
            </celldesigner:usualView>
            <celldesigner:briefView>
              <celldesigner:innerPosition x="0.0" y="0.0"/>
              <celldesigner:boxSize width="80.0" height="60.0"/>
              <celldesigner:singleLine width="1.0"/>
              <celldesigner:paint color="3fff0000" scheme="Color"/>
            </celldesigner:briefView>
            <celldesigner:info state="empty" angle="-1.5707963267948966"/>
          </celldesigner:speciesAlias>
          <celldesigner:speciesAlias id="sa224" species="met960_p" compartmentAlias="ca2">
            <celldesigner:activity>inactive</celldesigner:activity>
            <celldesigner:bounds x="10741.985826372294" y="13549.0" w="80.0" h="40.0"/>
            <celldesigner:font size="12"/>
            <celldesigner:view state="usual"/>
            <celldesigner:usualView>
              <celldesigner:innerPosition x="10716.985826372294" y="6080.0"/>
              <celldesigner:boxSize width="80.0" height="40.0"/>
              <celldesigner:singleLine width="1.0"/>
              <celldesigner:paint color="ffccffcc" scheme="Color"/>
            </celldesigner:usualView>
            <celldesigner:briefView>
              <celldesigner:innerPosition x="0.0" y="0.0"/>
              <celldesigner:boxSize width="80.0" height="60.0"/>
              <celldesigner:singleLine width="1.0"/>
              <celldesigner:paint color="3fff0000" scheme="Color"/>
            </celldesigner:briefView>
            <celldesigner:info state="empty" angle="-1.5707963267948966"/>
          </celldesigner:speciesAlias>
          <celldesigner:speciesAlias id="sa225" species="met1130_p" compartmentAlias="ca2">
            <celldesigner:activity>inactive</celldesigner:activity>
            <celldesigner:bounds x="3109.538327313383" y="12259.0" w="80.0" h="40.0"/>
            <celldesigner:font size="12"/>
            <celldesigner:view state="usual"/>
            <celldesigner:usualView>
              <celldesigner:innerPosition x="3084.538327313383" y="4790.0"/>
              <celldesigner:boxSize width="80.0" height="40.0"/>
              <celldesigner:singleLine width="1.0"/>
              <celldesigner:paint color="ffccffcc" scheme="Color"/>
            </celldesigner:usualView>
            <celldesigner:briefView>
              <celldesigner:innerPosition x="0.0" y="0.0"/>
              <celldesigner:boxSize width="80.0" height="60.0"/>
              <celldesigner:singleLine width="1.0"/>
              <celldesigner:paint color="3fff0000" scheme="Color"/>
            </celldesigner:briefView>
            <celldesigner:info state="empty" angle="-1.5707963267948966"/>
          </celldesigner:speciesAlias>
          <celldesigner:speciesAlias id="sa226" species="met21_p" compartmentAlias="ca2">
            <celldesigner:activity>inactive</celldesigner:activity>
            <celldesigner:bounds x="3390.333333333333" y="11263.0" w="80.0" h="40.0"/>
            <celldesigner:font size="12"/>
            <celldesigner:view state="usual"/>
            <celldesigner:usualView>
              <celldesigner:innerPosition x="3365.333333333333" y="3794.0"/>
              <celldesigner:boxSize width="80.0" height="40.0"/>
              <celldesigner:singleLine width="1.0"/>
              <celldesigner:paint color="ffccffcc" scheme="Color"/>
            </celldesigner:usualView>
            <celldesigner:briefView>
              <celldesigner:innerPosition x="0.0" y="0.0"/>
              <celldesigner:boxSize width="80.0" height="60.0"/>
              <celldesigner:singleLine width="1.0"/>
              <celldesigner:paint color="3fff0000" scheme="Color"/>
            </celldesigner:briefView>
            <celldesigner:info state="empty" angle="-1.5707963267948966"/>
          </celldesigner:speciesAlias>
          <celldesigner:speciesAlias id="sa227" species="met95_p" compartmentAlias="ca2">
            <celldesigner:activity>inactive</celldesigner:activity>
            <celldesigner:bounds x="6157.074041599097" y="11263.0" w="80.0" h="40.0"/>
            <celldesigner:font size="12"/>
            <celldesigner:view state="usual"/>
            <celldesigner:usualView>
              <celldesigner:innerPosition x="6132.074041599097" y="3794.0"/>
              <celldesigner:boxSize width="80.0" height="40.0"/>
              <celldesigner:singleLine width="1.0"/>
              <celldesigner:paint color="ffccffcc" scheme="Color"/>
            </celldesigner:usualView>
            <celldesigner:briefView>
              <celldesigner:innerPosition x="0.0" y="0.0"/>
              <celldesigner:boxSize width="80.0" height="60.0"/>
              <celldesigner:singleLine width="1.0"/>
              <celldesigner:paint color="3fff0000" scheme="Color"/>
            </celldesigner:briefView>
            <celldesigner:info state="empty" angle="-1.5707963267948966"/>
          </celldesigner:speciesAlias>
          <celldesigner:speciesAlias id="sa228" species="met215_p" compartmentAlias="ca2">
            <celldesigner:activity>inactive</celldesigner:activity>
            <celldesigner:bounds x="6198.324041599097" y="10791.0" w="80.0" h="40.0"/>
            <celldesigner:font size="12"/>
            <celldesigner:view state="usual"/>
            <celldesigner:usualView>
              <celldesigner:innerPosition x="6173.324041599097" y="3322.0"/>
              <celldesigner:boxSize width="80.0" height="40.0"/>
              <celldesigner:singleLine width="1.0"/>
              <celldesigner:paint color="ffccffcc" scheme="Color"/>
            </celldesigner:usualView>
            <celldesigner:briefView>
              <celldesigner:innerPosition x="0.0" y="0.0"/>
              <celldesigner:boxSize width="80.0" height="60.0"/>
              <celldesigner:singleLine width="1.0"/>
              <celldesigner:paint color="3fff0000" scheme="Color"/>
            </celldesigner:briefView>
            <celldesigner:info state="empty" angle="-1.5707963267948966"/>
          </celldesigner:speciesAlias>
          <celldesigner:speciesAlias id="sa229" species="met964_p" compartmentAlias="ca2">
            <celldesigner:activity>inactive</celldesigner:activity>
            <celldesigner:bounds x="9568.506659705628" y="12259.0" w="80.0" h="40.0"/>
            <celldesigner:font size="12"/>
            <celldesigner:view state="usual"/>
            <celldesigner:usualView>
              <celldesigner:innerPosition x="9543.506659705628" y="4790.0"/>
              <celldesigner:boxSize width="80.0" height="40.0"/>
              <celldesigner:singleLine width="1.0"/>
              <celldesigner:paint color="ffccffcc" scheme="Color"/>
            </celldesigner:usualView>
            <celldesigner:briefView>
              <celldesigner:innerPosition x="0.0" y="0.0"/>
              <celldesigner:boxSize width="80.0" height="60.0"/>
              <celldesigner:singleLine width="1.0"/>
              <celldesigner:paint color="3fff0000" scheme="Color"/>
            </celldesigner:briefView>
            <celldesigner:info state="empty" angle="-1.5707963267948966"/>
          </celldesigner:speciesAlias>
          <celldesigner:speciesAlias id="sa230" species="met427_p" compartmentAlias="ca2">
            <celldesigner:activity>inactive</celldesigner:activity>
            <celldesigner:bounds x="9013.506659705628" y="7511.0" w="80.0" h="40.0"/>
            <celldesigner:font size="12"/>
            <celldesigner:view state="usual"/>
            <celldesigner:usualView>
              <celldesigner:innerPosition x="8988.506659705628" y="42.0"/>
              <celldesigner:boxSize width="80.0" height="40.0"/>
              <celldesigner:singleLine width="1.0"/>
              <celldesigner:paint color="ffccffcc" scheme="Color"/>
            </celldesigner:usualView>
            <celldesigner:briefView>
              <celldesigner:innerPosition x="0.0" y="0.0"/>
              <celldesigner:boxSize width="80.0" height="60.0"/>
              <celldesigner:singleLine width="1.0"/>
              <celldesigner:paint color="3fff0000" scheme="Color"/>
            </celldesigner:briefView>
            <celldesigner:info state="empty" angle="-1.5707963267948966"/>
          </celldesigner:speciesAlias>
          <celldesigner:speciesAlias id="sa231" species="met133_p" compartmentAlias="ca2">
            <celldesigner:activity>inactive</celldesigner:activity>
            <celldesigner:bounds x="8946.256659705628" y="8781.0" w="80.0" h="40.0"/>
            <celldesigner:font size="12"/>
            <celldesigner:view state="usual"/>
            <celldesigner:usualView>
              <celldesigner:innerPosition x="8921.256659705628" y="1312.0"/>
              <celldesigner:boxSize width="80.0" height="40.0"/>
              <celldesigner:singleLine width="1.0"/>
              <celldesigner:paint color="ffccffcc" scheme="Color"/>
            </celldesigner:usualView>
            <celldesigner:briefView>
              <celldesigner:innerPosition x="0.0" y="0.0"/>
              <celldesigner:boxSize width="80.0" height="60.0"/>
              <celldesigner:singleLine width="1.0"/>
              <celldesigner:paint color="3fff0000" scheme="Color"/>
            </celldesigner:briefView>
            <celldesigner:info state="empty" angle="-1.5707963267948966"/>
          </celldesigner:speciesAlias>
          <celldesigner:speciesAlias id="sa232" species="met1010_p" compartmentAlias="ca2">
            <celldesigner:activity>inactive</celldesigner:activity>
            <celldesigner:bounds x="2904.038327313383" y="11745.0" w="80.0" h="40.0"/>
            <celldesigner:font size="12"/>
            <celldesigner:view state="usual"/>
            <celldesigner:usualView>
              <celldesigner:innerPosition x="2879.038327313383" y="4276.0"/>
              <celldesigner:boxSize width="80.0" height="40.0"/>
              <celldesigner:singleLine width="1.0"/>
              <celldesigner:paint color="ffccffcc" scheme="Color"/>
            </celldesigner:usualView>
            <celldesigner:briefView>
              <celldesigner:innerPosition x="0.0" y="0.0"/>
              <celldesigner:boxSize width="80.0" height="60.0"/>
              <celldesigner:singleLine width="1.0"/>
              <celldesigner:paint color="3fff0000" scheme="Color"/>
            </celldesigner:briefView>
            <celldesigner:info state="empty" angle="-1.5707963267948966"/>
          </celldesigner:speciesAlias>
          <celldesigner:speciesAlias id="sa233" species="met36_p" compartmentAlias="ca2">
            <celldesigner:activity>inactive</celldesigner:activity>
            <celldesigner:bounds x="6085.017073215524" y="8459.0" w="80.0" h="40.0"/>
            <celldesigner:font size="12"/>
            <celldesigner:view state="usual"/>
            <celldesigner:usualView>
              <celldesigner:innerPosition x="6060.017073215524" y="990.0"/>
              <celldesigner:boxSize width="80.0" height="40.0"/>
              <celldesigner:singleLine width="1.0"/>
              <celldesigner:paint color="ffccffcc" scheme="Color"/>
            </celldesigner:usualView>
            <celldesigner:briefView>
              <celldesigner:innerPosition x="0.0" y="0.0"/>
              <celldesigner:boxSize width="80.0" height="60.0"/>
              <celldesigner:singleLine width="1.0"/>
              <celldesigner:paint color="3fff0000" scheme="Color"/>
            </celldesigner:briefView>
            <celldesigner:info state="empty" angle="-1.5707963267948966"/>
          </celldesigner:speciesAlias>
          <celldesigner:speciesAlias id="sa234" species="s210" compartmentAlias="ca2">
            <celldesigner:activity>inactive</celldesigner:activity>
            <celldesigner:bounds x="4586.476190476191" y="9525.0" w="80.0" h="40.0"/>
            <celldesigner:font size="12"/>
            <celldesigner:view state="usual"/>
            <celldesigner:usualView>
              <celldesigner:innerPosition x="4561.476190476191" y="2056.0"/>
              <celldesigner:boxSize width="80.0" height="40.0"/>
              <celldesigner:singleLine width="1.0"/>
              <celldesigner:paint color="ffccffcc" scheme="Color"/>
            </celldesigner:usualView>
            <celldesigner:briefView>
              <celldesigner:innerPosition x="0.0" y="0.0"/>
              <celldesigner:boxSize width="80.0" height="60.0"/>
              <celldesigner:singleLine width="1.0"/>
              <celldesigner:paint color="3fff0000" scheme="Color"/>
            </celldesigner:briefView>
            <celldesigner:info state="empty" angle="-1.5707963267948966"/>
          </celldesigner:speciesAlias>
          <celldesigner:speciesAlias id="sa235" species="s211" compartmentAlias="ca2">
            <celldesigner:activity>inactive</celldesigner:activity>
            <celldesigner:bounds x="1627.8571428571431" y="8459.0" w="80.0" h="40.0"/>
            <celldesigner:font size="12"/>
            <celldesigner:view state="usual"/>
            <celldesigner:usualView>
              <celldesigner:innerPosition x="1602.8571428571431" y="990.0"/>
              <celldesigner:boxSize width="80.0" height="40.0"/>
              <celldesigner:singleLine width="1.0"/>
              <celldesigner:paint color="ffccffcc" scheme="Color"/>
            </celldesigner:usualView>
            <celldesigner:briefView>
              <celldesigner:innerPosition x="0.0" y="0.0"/>
              <celldesigner:boxSize width="80.0" height="60.0"/>
              <celldesigner:singleLine width="1.0"/>
              <celldesigner:paint color="3fff0000" scheme="Color"/>
            </celldesigner:briefView>
            <celldesigner:info state="empty" angle="-1.5707963267948966"/>
          </celldesigner:speciesAlias>
          <celldesigner:speciesAlias id="sa236" species="s213" compartmentAlias="ca2">
            <celldesigner:activity>inactive</celldesigner:activity>
            <celldesigner:bounds x="2263.771254097858" y="8459.0" w="80.0" h="40.0"/>
            <celldesigner:font size="12"/>
            <celldesigner:view state="usual"/>
            <celldesigner:usualView>
              <celldesigner:innerPosition x="2238.771254097858" y="990.0"/>
              <celldesigner:boxSize width="80.0" height="40.0"/>
              <celldesigner:singleLine width="1.0"/>
              <celldesigner:paint color="ffccffcc" scheme="Color"/>
            </celldesigner:usualView>
            <celldesigner:briefView>
              <celldesigner:innerPosition x="0.0" y="0.0"/>
              <celldesigner:boxSize width="80.0" height="60.0"/>
              <celldesigner:singleLine width="1.0"/>
              <celldesigner:paint color="3fff0000" scheme="Color"/>
            </celldesigner:briefView>
            <celldesigner:info state="empty" angle="-1.5707963267948966"/>
          </celldesigner:speciesAlias>
          <celldesigner:speciesAlias id="sa237" species="s214" compartmentAlias="ca2">
            <celldesigner:activity>inactive</celldesigner:activity>
            <celldesigner:bounds x="8398.211205160174" y="10791.0" w="80.0" h="40.0"/>
            <celldesigner:font size="12"/>
            <celldesigner:view state="usual"/>
            <celldesigner:usualView>
              <celldesigner:innerPosition x="8373.211205160174" y="3322.0"/>
              <celldesigner:boxSize width="80.0" height="40.0"/>
              <celldesigner:singleLine width="1.0"/>
              <celldesigner:paint color="ffccffcc" scheme="Color"/>
            </celldesigner:usualView>
            <celldesigner:briefView>
              <celldesigner:innerPosition x="0.0" y="0.0"/>
              <celldesigner:boxSize width="80.0" height="60.0"/>
              <celldesigner:singleLine width="1.0"/>
              <celldesigner:paint color="3fff0000" scheme="Color"/>
            </celldesigner:briefView>
            <celldesigner:info state="empty" angle="-1.5707963267948966"/>
          </celldesigner:speciesAlias>
          <celldesigner:speciesAlias id="sa238" species="s215" compartmentAlias="ca2">
            <celldesigner:activity>inactive</celldesigner:activity>
            <celldesigner:bounds x="4158.372639205356" y="10159.0" w="80.0" h="40.0"/>
            <celldesigner:font size="12"/>
            <celldesigner:view state="usual"/>
            <celldesigner:usualView>
              <celldesigner:innerPosition x="4133.372639205356" y="2690.0"/>
              <celldesigner:boxSize width="80.0" height="40.0"/>
              <celldesigner:singleLine width="1.0"/>
              <celldesigner:paint color="ffccffcc" scheme="Color"/>
            </celldesigner:usualView>
            <celldesigner:briefView>
              <celldesigner:innerPosition x="0.0" y="0.0"/>
              <celldesigner:boxSize width="80.0" height="60.0"/>
              <celldesigner:singleLine width="1.0"/>
              <celldesigner:paint color="3fff0000" scheme="Color"/>
            </celldesigner:briefView>
            <celldesigner:info state="empty" angle="-1.5707963267948966"/>
          </celldesigner:speciesAlias>
          <celldesigner:speciesAlias id="sa239" species="s217" compartmentAlias="ca2">
            <celldesigner:activity>inactive</celldesigner:activity>
            <celldesigner:bounds x="5132.979782062498" y="7825.0" w="80.0" h="40.0"/>
            <celldesigner:font size="12"/>
            <celldesigner:view state="usual"/>
            <celldesigner:usualView>
              <celldesigner:innerPosition x="5107.979782062498" y="356.0"/>
              <celldesigner:boxSize width="80.0" height="40.0"/>
              <celldesigner:singleLine width="1.0"/>
              <celldesigner:paint color="ffccffcc" scheme="Color"/>
            </celldesigner:usualView>
            <celldesigner:briefView>
              <celldesigner:innerPosition x="0.0" y="0.0"/>
              <celldesigner:boxSize width="80.0" height="60.0"/>
              <celldesigner:singleLine width="1.0"/>
              <celldesigner:paint color="3fff0000" scheme="Color"/>
            </celldesigner:briefView>
            <celldesigner:info state="empty" angle="-1.5707963267948966"/>
          </celldesigner:speciesAlias>
          <celldesigner:speciesAlias id="sa240" species="s218" compartmentAlias="ca2">
            <celldesigner:activity>inactive</celldesigner:activity>
            <celldesigner:bounds x="7109.156857334086" y="8037.0" w="80.0" h="40.0"/>
            <celldesigner:font size="12"/>
            <celldesigner:view state="usual"/>
            <celldesigner:usualView>
              <celldesigner:innerPosition x="7084.156857334086" y="568.0"/>
              <celldesigner:boxSize width="80.0" height="40.0"/>
              <celldesigner:singleLine width="1.0"/>
              <celldesigner:paint color="ffccffcc" scheme="Color"/>
            </celldesigner:usualView>
            <celldesigner:briefView>
              <celldesigner:innerPosition x="0.0" y="0.0"/>
              <celldesigner:boxSize width="80.0" height="60.0"/>
              <celldesigner:singleLine width="1.0"/>
              <celldesigner:paint color="3fff0000" scheme="Color"/>
            </celldesigner:briefView>
            <celldesigner:info state="empty" angle="-1.5707963267948966"/>
          </celldesigner:speciesAlias>
          <celldesigner:speciesAlias id="sa241" species="s221" compartmentAlias="ca2">
            <celldesigner:activity>inactive</celldesigner:activity>
            <celldesigner:bounds x="1713.1226392053559" y="11263.0" w="80.0" h="40.0"/>
            <celldesigner:font size="12"/>
            <celldesigner:view state="usual"/>
            <celldesigner:usualView>
              <celldesigner:innerPosition x="1688.1226392053559" y="3794.0"/>
              <celldesigner:boxSize width="80.0" height="40.0"/>
              <celldesigner:singleLine width="1.0"/>
              <celldesigner:paint color="ffccffcc" scheme="Color"/>
            </celldesigner:usualView>
            <celldesigner:briefView>
              <celldesigner:innerPosition x="0.0" y="0.0"/>
              <celldesigner:boxSize width="80.0" height="60.0"/>
              <celldesigner:singleLine width="1.0"/>
              <celldesigner:paint color="3fff0000" scheme="Color"/>
            </celldesigner:briefView>
            <celldesigner:info state="empty" angle="-1.5707963267948966"/>
          </celldesigner:speciesAlias>
          <celldesigner:speciesAlias id="sa242" species="s222" compartmentAlias="ca2">
            <celldesigner:activity>inactive</celldesigner:activity>
            <celldesigner:bounds x="8127.711205160174" y="8037.0" w="80.0" h="40.0"/>
            <celldesigner:font size="12"/>
            <celldesigner:view state="usual"/>
            <celldesigner:usualView>
              <celldesigner:innerPosition x="8102.711205160174" y="568.0"/>
              <celldesigner:boxSize width="80.0" height="40.0"/>
              <celldesigner:singleLine width="1.0"/>
              <celldesigner:paint color="ffccffcc" scheme="Color"/>
            </celldesigner:usualView>
            <celldesigner:briefView>
              <celldesigner:innerPosition x="0.0" y="0.0"/>
              <celldesigner:boxSize width="80.0" height="60.0"/>
              <celldesigner:singleLine width="1.0"/>
              <celldesigner:paint color="3fff0000" scheme="Color"/>
            </celldesigner:briefView>
            <celldesigner:info state="empty" angle="-1.5707963267948966"/>
          </celldesigner:speciesAlias>
          <celldesigner:speciesAlias id="sa243" species="s223" compartmentAlias="ca2">
            <celldesigner:activity>inactive</celldesigner:activity>
            <celldesigner:bounds x="4939.378396955" y="9525.0" w="80.0" h="40.0"/>
            <celldesigner:font size="12"/>
            <celldesigner:view state="usual"/>
            <celldesigner:usualView>
              <celldesigner:innerPosition x="4914.378396955" y="2056.0"/>
              <celldesigner:boxSize width="80.0" height="40.0"/>
              <celldesigner:singleLine width="1.0"/>
              <celldesigner:paint color="ffccffcc" scheme="Color"/>
            </celldesigner:usualView>
            <celldesigner:briefView>
              <celldesigner:innerPosition x="0.0" y="0.0"/>
              <celldesigner:boxSize width="80.0" height="60.0"/>
              <celldesigner:singleLine width="1.0"/>
              <celldesigner:paint color="3fff0000" scheme="Color"/>
            </celldesigner:briefView>
            <celldesigner:info state="empty" angle="-1.5707963267948966"/>
          </celldesigner:speciesAlias>
          <celldesigner:speciesAlias id="sa244" species="s224" compartmentAlias="ca2">
            <celldesigner:activity>inactive</celldesigner:activity>
            <celldesigner:bounds x="6639.407374932431" y="10159.0" w="80.0" h="40.0"/>
            <celldesigner:font size="12"/>
            <celldesigner:view state="usual"/>
            <celldesigner:usualView>
              <celldesigner:innerPosition x="6614.407374932431" y="2690.0"/>
              <celldesigner:boxSize width="80.0" height="40.0"/>
              <celldesigner:singleLine width="1.0"/>
              <celldesigner:paint color="ffccffcc" scheme="Color"/>
            </celldesigner:usualView>
            <celldesigner:briefView>
              <celldesigner:innerPosition x="0.0" y="0.0"/>
              <celldesigner:boxSize width="80.0" height="60.0"/>
              <celldesigner:singleLine width="1.0"/>
              <celldesigner:paint color="3fff0000" scheme="Color"/>
            </celldesigner:briefView>
            <celldesigner:info state="empty" angle="-1.5707963267948966"/>
          </celldesigner:speciesAlias>
          <celldesigner:speciesAlias id="sa245" species="s225" compartmentAlias="ca2">
            <celldesigner:activity>inactive</celldesigner:activity>
            <celldesigner:bounds x="10239.652493038962" y="12259.0" w="80.0" h="40.0"/>
            <celldesigner:font size="12"/>
            <celldesigner:view state="usual"/>
            <celldesigner:usualView>
              <celldesigner:innerPosition x="10214.652493038962" y="4790.0"/>
              <celldesigner:boxSize width="80.0" height="40.0"/>
              <celldesigner:singleLine width="1.0"/>
              <celldesigner:paint color="ffccffcc" scheme="Color"/>
            </celldesigner:usualView>
            <celldesigner:briefView>
              <celldesigner:innerPosition x="0.0" y="0.0"/>
              <celldesigner:boxSize width="80.0" height="60.0"/>
              <celldesigner:singleLine width="1.0"/>
              <celldesigner:paint color="3fff0000" scheme="Color"/>
            </celldesigner:briefView>
            <celldesigner:info state="empty" angle="-1.5707963267948966"/>
          </celldesigner:speciesAlias>
          <celldesigner:speciesAlias id="sa246" species="s226" compartmentAlias="ca2">
            <celldesigner:activity>inactive</celldesigner:activity>
            <celldesigner:bounds x="4057.457549406001" y="12259.0" w="80.0" h="40.0"/>
            <celldesigner:font size="12"/>
            <celldesigner:view state="usual"/>
            <celldesigner:usualView>
              <celldesigner:innerPosition x="4032.457549406001" y="4790.0"/>
              <celldesigner:boxSize width="80.0" height="40.0"/>
              <celldesigner:singleLine width="1.0"/>
              <celldesigner:paint color="ffccffcc" scheme="Color"/>
            </celldesigner:usualView>
            <celldesigner:briefView>
              <celldesigner:innerPosition x="0.0" y="0.0"/>
              <celldesigner:boxSize width="80.0" height="60.0"/>
              <celldesigner:singleLine width="1.0"/>
              <celldesigner:paint color="3fff0000" scheme="Color"/>
            </celldesigner:briefView>
            <celldesigner:info state="empty" angle="-1.5707963267948966"/>
          </celldesigner:speciesAlias>
          <celldesigner:speciesAlias id="sa247" species="s227" compartmentAlias="ca2">
            <celldesigner:activity>inactive</celldesigner:activity>
            <celldesigner:bounds x="6475.657374932431" y="11997.0" w="80.0" h="40.0"/>
            <celldesigner:font size="12"/>
            <celldesigner:view state="usual"/>
            <celldesigner:usualView>
              <celldesigner:innerPosition x="6450.657374932431" y="4528.0"/>
              <celldesigner:boxSize width="80.0" height="40.0"/>
              <celldesigner:singleLine width="1.0"/>
              <celldesigner:paint color="ffccffcc" scheme="Color"/>
            </celldesigner:usualView>
            <celldesigner:briefView>
              <celldesigner:innerPosition x="0.0" y="0.0"/>
              <celldesigner:boxSize width="80.0" height="60.0"/>
              <celldesigner:singleLine width="1.0"/>
              <celldesigner:paint color="3fff0000" scheme="Color"/>
            </celldesigner:briefView>
            <celldesigner:info state="empty" angle="-1.5707963267948966"/>
          </celldesigner:speciesAlias>
          <celldesigner:speciesAlias id="sa248" species="s228" compartmentAlias="ca2">
            <celldesigner:activity>inactive</celldesigner:activity>
            <celldesigner:bounds x="9284.756659705628" y="11263.0" w="80.0" h="40.0"/>
            <celldesigner:font size="12"/>
            <celldesigner:view state="usual"/>
            <celldesigner:usualView>
              <celldesigner:innerPosition x="9259.756659705628" y="3794.0"/>
              <celldesigner:boxSize width="80.0" height="40.0"/>
              <celldesigner:singleLine width="1.0"/>
              <celldesigner:paint color="ffccffcc" scheme="Color"/>
            </celldesigner:usualView>
            <celldesigner:briefView>
              <celldesigner:innerPosition x="0.0" y="0.0"/>
              <celldesigner:boxSize width="80.0" height="60.0"/>
              <celldesigner:singleLine width="1.0"/>
              <celldesigner:paint color="3fff0000" scheme="Color"/>
            </celldesigner:briefView>
            <celldesigner:info state="empty" angle="-1.5707963267948966"/>
          </celldesigner:speciesAlias>
          <celldesigner:speciesAlias id="sa249" species="s229" compartmentAlias="ca2">
            <celldesigner:activity>inactive</celldesigner:activity>
            <celldesigner:bounds x="4996.878396955" y="11263.0" w="80.0" h="40.0"/>
            <celldesigner:font size="12"/>
            <celldesigner:view state="usual"/>
            <celldesigner:usualView>
              <celldesigner:innerPosition x="4971.878396955" y="3794.0"/>
              <celldesigner:boxSize width="80.0" height="40.0"/>
              <celldesigner:singleLine width="1.0"/>
              <celldesigner:paint color="ffccffcc" scheme="Color"/>
            </celldesigner:usualView>
            <celldesigner:briefView>
              <celldesigner:innerPosition x="0.0" y="0.0"/>
              <celldesigner:boxSize width="80.0" height="60.0"/>
              <celldesigner:singleLine width="1.0"/>
              <celldesigner:paint color="3fff0000" scheme="Color"/>
            </celldesigner:briefView>
            <celldesigner:info state="empty" angle="-1.5707963267948966"/>
          </celldesigner:speciesAlias>
          <celldesigner:speciesAlias id="sa250" species="s231" compartmentAlias="ca2">
            <celldesigner:activity>inactive</celldesigner:activity>
            <celldesigner:bounds x="6123.517073215524" y="7825.0" w="80.0" h="40.0"/>
            <celldesigner:font size="12"/>
            <celldesigner:view state="usual"/>
            <celldesigner:usualView>
              <celldesigner:innerPosition x="6098.517073215524" y="356.0"/>
              <celldesigner:boxSize width="80.0" height="40.0"/>
              <celldesigner:singleLine width="1.0"/>
              <celldesigner:paint color="ffccffcc" scheme="Color"/>
            </celldesigner:usualView>
            <celldesigner:briefView>
              <celldesigner:innerPosition x="0.0" y="0.0"/>
              <celldesigner:boxSize width="80.0" height="60.0"/>
              <celldesigner:singleLine width="1.0"/>
              <celldesigner:paint color="3fff0000" scheme="Color"/>
            </celldesigner:briefView>
            <celldesigner:info state="empty" angle="-1.5707963267948966"/>
          </celldesigner:speciesAlias>
          <celldesigner:speciesAlias id="sa251" species="s232" compartmentAlias="ca2">
            <celldesigner:activity>inactive</celldesigner:activity>
            <celldesigner:bounds x="5736.100406548858" y="8037.0" w="80.0" h="40.0"/>
            <celldesigner:font size="12"/>
            <celldesigner:view state="usual"/>
            <celldesigner:usualView>
              <celldesigner:innerPosition x="5711.100406548858" y="568.0"/>
              <celldesigner:boxSize width="80.0" height="40.0"/>
              <celldesigner:singleLine width="1.0"/>
              <celldesigner:paint color="ffccffcc" scheme="Color"/>
            </celldesigner:usualView>
            <celldesigner:briefView>
              <celldesigner:innerPosition x="0.0" y="0.0"/>
              <celldesigner:boxSize width="80.0" height="60.0"/>
              <celldesigner:singleLine width="1.0"/>
              <celldesigner:paint color="3fff0000" scheme="Color"/>
            </celldesigner:briefView>
            <celldesigner:info state="empty" angle="-1.5707963267948966"/>
          </celldesigner:speciesAlias>
          <celldesigner:speciesAlias id="sa252" species="s233" compartmentAlias="ca2">
            <celldesigner:activity>inactive</celldesigner:activity>
            <celldesigner:bounds x="7942.461205160174" y="13095.0" w="80.0" h="40.0"/>
            <celldesigner:font size="12"/>
            <celldesigner:view state="usual"/>
            <celldesigner:usualView>
              <celldesigner:innerPosition x="7917.461205160174" y="5626.0"/>
              <celldesigner:boxSize width="80.0" height="40.0"/>
              <celldesigner:singleLine width="1.0"/>
              <celldesigner:paint color="ffccffcc" scheme="Color"/>
            </celldesigner:usualView>
            <celldesigner:briefView>
              <celldesigner:innerPosition x="0.0" y="0.0"/>
              <celldesigner:boxSize width="80.0" height="60.0"/>
              <celldesigner:singleLine width="1.0"/>
              <celldesigner:paint color="3fff0000" scheme="Color"/>
            </celldesigner:briefView>
            <celldesigner:info state="empty" angle="-1.5707963267948966"/>
          </celldesigner:speciesAlias>
          <celldesigner:speciesAlias id="sa253" species="s234" compartmentAlias="ca2">
            <celldesigner:activity>inactive</celldesigner:activity>
            <celldesigner:bounds x="6760.407374932431" y="11263.0" w="80.0" h="40.0"/>
            <celldesigner:font size="12"/>
            <celldesigner:view state="usual"/>
            <celldesigner:usualView>
              <celldesigner:innerPosition x="6735.407374932431" y="3794.0"/>
              <celldesigner:boxSize width="80.0" height="40.0"/>
              <celldesigner:singleLine width="1.0"/>
              <celldesigner:paint color="ffccffcc" scheme="Color"/>
            </celldesigner:usualView>
            <celldesigner:briefView>
              <celldesigner:innerPosition x="0.0" y="0.0"/>
              <celldesigner:boxSize width="80.0" height="60.0"/>
              <celldesigner:singleLine width="1.0"/>
              <celldesigner:paint color="3fff0000" scheme="Color"/>
            </celldesigner:briefView>
            <celldesigner:info state="empty" angle="-1.5707963267948966"/>
          </celldesigner:speciesAlias>
          <celldesigner:speciesAlias id="sa254" species="s235" compartmentAlias="ca2">
            <celldesigner:activity>inactive</celldesigner:activity>
            <celldesigner:bounds x="8277.211205160174" y="11263.0" w="80.0" h="40.0"/>
            <celldesigner:font size="12"/>
            <celldesigner:view state="usual"/>
            <celldesigner:usualView>
              <celldesigner:innerPosition x="8252.211205160174" y="3794.0"/>
              <celldesigner:boxSize width="80.0" height="40.0"/>
              <celldesigner:singleLine width="1.0"/>
              <celldesigner:paint color="ffccffcc" scheme="Color"/>
            </celldesigner:usualView>
            <celldesigner:briefView>
              <celldesigner:innerPosition x="0.0" y="0.0"/>
              <celldesigner:boxSize width="80.0" height="60.0"/>
              <celldesigner:singleLine width="1.0"/>
              <celldesigner:paint color="3fff0000" scheme="Color"/>
            </celldesigner:briefView>
            <celldesigner:info state="empty" angle="-1.5707963267948966"/>
          </celldesigner:speciesAlias>
          <celldesigner:speciesAlias id="sa255" species="s236" compartmentAlias="ca2">
            <celldesigner:activity>inactive</celldesigner:activity>
            <celldesigner:bounds x="10900.735826372294" y="13883.0" w="80.0" h="40.0"/>
            <celldesigner:font size="12"/>
            <celldesigner:view state="usual"/>
            <celldesigner:usualView>
              <celldesigner:innerPosition x="10875.735826372294" y="6414.0"/>
              <celldesigner:boxSize width="80.0" height="40.0"/>
              <celldesigner:singleLine width="1.0"/>
              <celldesigner:paint color="ffccffcc" scheme="Color"/>
            </celldesigner:usualView>
            <celldesigner:briefView>
              <celldesigner:innerPosition x="0.0" y="0.0"/>
              <celldesigner:boxSize width="80.0" height="60.0"/>
              <celldesigner:singleLine width="1.0"/>
              <celldesigner:paint color="3fff0000" scheme="Color"/>
            </celldesigner:briefView>
            <celldesigner:info state="empty" angle="-1.5707963267948966"/>
          </celldesigner:speciesAlias>
          <celldesigner:speciesAlias id="sa256" species="s237" compartmentAlias="ca2">
            <celldesigner:activity>inactive</celldesigner:activity>
            <celldesigner:bounds x="8626.571421041612" y="8037.0" w="80.0" h="40.0"/>
            <celldesigner:font size="12"/>
            <celldesigner:view state="usual"/>
            <celldesigner:usualView>
              <celldesigner:innerPosition x="8601.571421041612" y="568.0"/>
              <celldesigner:boxSize width="80.0" height="40.0"/>
              <celldesigner:singleLine width="1.0"/>
              <celldesigner:paint color="ffccffcc" scheme="Color"/>
            </celldesigner:usualView>
            <celldesigner:briefView>
              <celldesigner:innerPosition x="0.0" y="0.0"/>
              <celldesigner:boxSize width="80.0" height="60.0"/>
              <celldesigner:singleLine width="1.0"/>
              <celldesigner:paint color="3fff0000" scheme="Color"/>
            </celldesigner:briefView>
            <celldesigner:info state="empty" angle="-1.5707963267948966"/>
          </celldesigner:speciesAlias>
          <celldesigner:speciesAlias id="sa257" species="s238" compartmentAlias="ca2">
            <celldesigner:activity>inactive</celldesigner:activity>
            <celldesigner:bounds x="11157.985826372294" y="13721.0" w="80.0" h="40.0"/>
            <celldesigner:font size="12"/>
            <celldesigner:view state="usual"/>
            <celldesigner:usualView>
              <celldesigner:innerPosition x="11132.985826372294" y="6252.0"/>
              <celldesigner:boxSize width="80.0" height="40.0"/>
              <celldesigner:singleLine width="1.0"/>
              <celldesigner:paint color="ffccffcc" scheme="Color"/>
            </celldesigner:usualView>
            <celldesigner:briefView>
              <celldesigner:innerPosition x="0.0" y="0.0"/>
              <celldesigner:boxSize width="80.0" height="60.0"/>
              <celldesigner:singleLine width="1.0"/>
              <celldesigner:paint color="3fff0000" scheme="Color"/>
            </celldesigner:briefView>
            <celldesigner:info state="empty" angle="-1.5707963267948966"/>
          </celldesigner:speciesAlias>
          <celldesigner:speciesAlias id="sa258" species="s239" compartmentAlias="ca2">
            <celldesigner:activity>inactive</celldesigner:activity>
            <celldesigner:bounds x="10449.485826372294" y="8037.0" w="80.0" h="40.0"/>
            <celldesigner:font size="12"/>
            <celldesigner:view state="usual"/>
            <celldesigner:usualView>
              <celldesigner:innerPosition x="10424.485826372294" y="568.0"/>
              <celldesigner:boxSize width="80.0" height="40.0"/>
              <celldesigner:singleLine width="1.0"/>
              <celldesigner:paint color="ffccffcc" scheme="Color"/>
            </celldesigner:usualView>
            <celldesigner:briefView>
              <celldesigner:innerPosition x="0.0" y="0.0"/>
              <celldesigner:boxSize width="80.0" height="60.0"/>
              <celldesigner:singleLine width="1.0"/>
              <celldesigner:paint color="3fff0000" scheme="Color"/>
            </celldesigner:briefView>
            <celldesigner:info state="empty" angle="-1.5707963267948966"/>
          </celldesigner:speciesAlias>
          <celldesigner:speciesAlias id="sa259" species="s240" compartmentAlias="ca2">
            <celldesigner:activity>inactive</celldesigner:activity>
            <celldesigner:bounds x="7590.156857334087" y="8037.0" w="80.0" h="40.0"/>
            <celldesigner:font size="12"/>
            <celldesigner:view state="usual"/>
            <celldesigner:usualView>
              <celldesigner:innerPosition x="7565.156857334087" y="568.0"/>
              <celldesigner:boxSize width="80.0" height="40.0"/>
              <celldesigner:singleLine width="1.0"/>
              <celldesigner:paint color="ffccffcc" scheme="Color"/>
            </celldesigner:usualView>
            <celldesigner:briefView>
              <celldesigner:innerPosition x="0.0" y="0.0"/>
              <celldesigner:boxSize width="80.0" height="60.0"/>
              <celldesigner:singleLine width="1.0"/>
              <celldesigner:paint color="3fff0000" scheme="Color"/>
            </celldesigner:briefView>
            <celldesigner:info state="empty" angle="-1.5707963267948966"/>
          </celldesigner:speciesAlias>
          <celldesigner:speciesAlias id="sa260" species="s241" compartmentAlias="ca2">
            <celldesigner:activity>inactive</celldesigner:activity>
            <celldesigner:bounds x="11341.985826372294" y="13549.0" w="80.0" h="40.0"/>
            <celldesigner:font size="12"/>
            <celldesigner:view state="usual"/>
            <celldesigner:usualView>
              <celldesigner:innerPosition x="11316.985826372294" y="6080.0"/>
              <celldesigner:boxSize width="80.0" height="40.0"/>
              <celldesigner:singleLine width="1.0"/>
              <celldesigner:paint color="ffccffcc" scheme="Color"/>
            </celldesigner:usualView>
            <celldesigner:briefView>
              <celldesigner:innerPosition x="0.0" y="0.0"/>
              <celldesigner:boxSize width="80.0" height="60.0"/>
              <celldesigner:singleLine width="1.0"/>
              <celldesigner:paint color="3fff0000" scheme="Color"/>
            </celldesigner:briefView>
            <celldesigner:info state="empty" angle="-1.5707963267948966"/>
          </celldesigner:speciesAlias>
          <celldesigner:speciesAlias id="sa261" species="s242" compartmentAlias="ca2">
            <celldesigner:activity>inactive</celldesigner:activity>
            <celldesigner:bounds x="9882.006659705628" y="8459.0" w="80.0" h="40.0"/>
            <celldesigner:font size="12"/>
            <celldesigner:view state="usual"/>
            <celldesigner:usualView>
              <celldesigner:innerPosition x="9857.006659705628" y="990.0"/>
              <celldesigner:boxSize width="80.0" height="40.0"/>
              <celldesigner:singleLine width="1.0"/>
              <celldesigner:paint color="ffccffcc" scheme="Color"/>
            </celldesigner:usualView>
            <celldesigner:briefView>
              <celldesigner:innerPosition x="0.0" y="0.0"/>
              <celldesigner:boxSize width="80.0" height="60.0"/>
              <celldesigner:singleLine width="1.0"/>
              <celldesigner:paint color="3fff0000" scheme="Color"/>
            </celldesigner:briefView>
            <celldesigner:info state="empty" angle="-1.5707963267948966"/>
          </celldesigner:speciesAlias>
          <celldesigner:speciesAlias id="sa262" species="s243" compartmentAlias="ca2">
            <celldesigner:activity>inactive</celldesigner:activity>
            <celldesigner:bounds x="1892.414111240715" y="11745.0" w="80.0" h="40.0"/>
            <celldesigner:font size="12"/>
            <celldesigner:view state="usual"/>
            <celldesigner:usualView>
              <celldesigner:innerPosition x="1867.414111240715" y="4276.0"/>
              <celldesigner:boxSize width="80.0" height="40.0"/>
              <celldesigner:singleLine width="1.0"/>
              <celldesigner:paint color="ffccffcc" scheme="Color"/>
            </celldesigner:usualView>
            <celldesigner:briefView>
              <celldesigner:innerPosition x="0.0" y="0.0"/>
              <celldesigner:boxSize width="80.0" height="60.0"/>
              <celldesigner:singleLine width="1.0"/>
              <celldesigner:paint color="3fff0000" scheme="Color"/>
            </celldesigner:briefView>
            <celldesigner:info state="empty" angle="-1.5707963267948966"/>
          </celldesigner:speciesAlias>
          <celldesigner:speciesAlias id="sa263" species="s244" compartmentAlias="ca2">
            <celldesigner:activity>inactive</celldesigner:activity>
            <celldesigner:bounds x="9009.756659705628" y="11997.0" w="80.0" h="40.0"/>
            <celldesigner:font size="12"/>
            <celldesigner:view state="usual"/>
            <celldesigner:usualView>
              <celldesigner:innerPosition x="8984.756659705628" y="4528.0"/>
              <celldesigner:boxSize width="80.0" height="40.0"/>
              <celldesigner:singleLine width="1.0"/>
              <celldesigner:paint color="ffccffcc" scheme="Color"/>
            </celldesigner:usualView>
            <celldesigner:briefView>
              <celldesigner:innerPosition x="0.0" y="0.0"/>
              <celldesigner:boxSize width="80.0" height="60.0"/>
              <celldesigner:singleLine width="1.0"/>
              <celldesigner:paint color="3fff0000" scheme="Color"/>
            </celldesigner:briefView>
            <celldesigner:info state="empty" angle="-1.5707963267948966"/>
          </celldesigner:speciesAlias>
          <celldesigner:speciesAlias id="sa264" species="s245" compartmentAlias="ca2">
            <celldesigner:activity>inactive</celldesigner:activity>
            <celldesigner:bounds x="9006.756659705628" y="11745.0" w="80.0" h="40.0"/>
            <celldesigner:font size="12"/>
            <celldesigner:view state="usual"/>
            <celldesigner:usualView>
              <celldesigner:innerPosition x="8981.756659705628" y="4276.0"/>
              <celldesigner:boxSize width="80.0" height="40.0"/>
              <celldesigner:singleLine width="1.0"/>
              <celldesigner:paint color="ffccffcc" scheme="Color"/>
            </celldesigner:usualView>
            <celldesigner:briefView>
              <celldesigner:innerPosition x="0.0" y="0.0"/>
              <celldesigner:boxSize width="80.0" height="60.0"/>
              <celldesigner:singleLine width="1.0"/>
              <celldesigner:paint color="3fff0000" scheme="Color"/>
            </celldesigner:briefView>
            <celldesigner:info state="empty" angle="-1.5707963267948966"/>
          </celldesigner:speciesAlias>
          <celldesigner:speciesAlias id="sa265" species="s246" compartmentAlias="ca2">
            <celldesigner:activity>inactive</celldesigner:activity>
            <celldesigner:bounds x="7350.156857334087" y="8037.0" w="80.0" h="40.0"/>
            <celldesigner:font size="12"/>
            <celldesigner:view state="usual"/>
            <celldesigner:usualView>
              <celldesigner:innerPosition x="7325.156857334087" y="568.0"/>
              <celldesigner:boxSize width="80.0" height="40.0"/>
              <celldesigner:singleLine width="1.0"/>
              <celldesigner:paint color="ffccffcc" scheme="Color"/>
            </celldesigner:usualView>
            <celldesigner:briefView>
              <celldesigner:innerPosition x="0.0" y="0.0"/>
              <celldesigner:boxSize width="80.0" height="60.0"/>
              <celldesigner:singleLine width="1.0"/>
              <celldesigner:paint color="3fff0000" scheme="Color"/>
            </celldesigner:briefView>
            <celldesigner:info state="empty" angle="-1.5707963267948966"/>
          </celldesigner:speciesAlias>
          <celldesigner:speciesAlias id="sa266" species="s247" compartmentAlias="ca2">
            <celldesigner:activity>inactive</celldesigner:activity>
            <celldesigner:bounds x="4996.1547619047615" y="12551.0" w="80.0" h="40.0"/>
            <celldesigner:font size="12"/>
            <celldesigner:view state="usual"/>
            <celldesigner:usualView>
              <celldesigner:innerPosition x="4971.1547619047615" y="5082.0"/>
              <celldesigner:boxSize width="80.0" height="40.0"/>
              <celldesigner:singleLine width="1.0"/>
              <celldesigner:paint color="ffccffcc" scheme="Color"/>
            </celldesigner:usualView>
            <celldesigner:briefView>
              <celldesigner:innerPosition x="0.0" y="0.0"/>
              <celldesigner:boxSize width="80.0" height="60.0"/>
              <celldesigner:singleLine width="1.0"/>
              <celldesigner:paint color="3fff0000" scheme="Color"/>
            </celldesigner:briefView>
            <celldesigner:info state="empty" angle="-1.5707963267948966"/>
          </celldesigner:speciesAlias>
          <celldesigner:speciesAlias id="sa267" species="s248" compartmentAlias="ca2">
            <celldesigner:activity>inactive</celldesigner:activity>
            <celldesigner:bounds x="1507.8571428571431" y="8459.0" w="80.0" h="40.0"/>
            <celldesigner:font size="12"/>
            <celldesigner:view state="usual"/>
            <celldesigner:usualView>
              <celldesigner:innerPosition x="1482.8571428571431" y="990.0"/>
              <celldesigner:boxSize width="80.0" height="40.0"/>
              <celldesigner:singleLine width="1.0"/>
              <celldesigner:paint color="ffccffcc" scheme="Color"/>
            </celldesigner:usualView>
            <celldesigner:briefView>
              <celldesigner:innerPosition x="0.0" y="0.0"/>
              <celldesigner:boxSize width="80.0" height="60.0"/>
              <celldesigner:singleLine width="1.0"/>
              <celldesigner:paint color="3fff0000" scheme="Color"/>
            </celldesigner:briefView>
            <celldesigner:info state="empty" angle="-1.5707963267948966"/>
          </celldesigner:speciesAlias>
          <celldesigner:speciesAlias id="sa268" species="s249" compartmentAlias="ca2">
            <celldesigner:activity>inactive</celldesigner:activity>
            <celldesigner:bounds x="2820.833333333333" y="10791.0" w="80.0" h="40.0"/>
            <celldesigner:font size="12"/>
            <celldesigner:view state="usual"/>
            <celldesigner:usualView>
              <celldesigner:innerPosition x="2795.833333333333" y="3322.0"/>
              <celldesigner:boxSize width="80.0" height="40.0"/>
              <celldesigner:singleLine width="1.0"/>
              <celldesigner:paint color="ffccffcc" scheme="Color"/>
            </celldesigner:usualView>
            <celldesigner:briefView>
              <celldesigner:innerPosition x="0.0" y="0.0"/>
              <celldesigner:boxSize width="80.0" height="60.0"/>
              <celldesigner:singleLine width="1.0"/>
              <celldesigner:paint color="3fff0000" scheme="Color"/>
            </celldesigner:briefView>
            <celldesigner:info state="empty" angle="-1.5707963267948966"/>
          </celldesigner:speciesAlias>
          <celldesigner:speciesAlias id="sa269" species="s250" compartmentAlias="ca2">
            <celldesigner:activity>inactive</celldesigner:activity>
            <celldesigner:bounds x="1932.833333333333" y="10791.0" w="80.0" h="40.0"/>
            <celldesigner:font size="12"/>
            <celldesigner:view state="usual"/>
            <celldesigner:usualView>
              <celldesigner:innerPosition x="1907.833333333333" y="3322.0"/>
              <celldesigner:boxSize width="80.0" height="40.0"/>
              <celldesigner:singleLine width="1.0"/>
              <celldesigner:paint color="ffccffcc" scheme="Color"/>
            </celldesigner:usualView>
            <celldesigner:briefView>
              <celldesigner:innerPosition x="0.0" y="0.0"/>
              <celldesigner:boxSize width="80.0" height="60.0"/>
              <celldesigner:singleLine width="1.0"/>
              <celldesigner:paint color="3fff0000" scheme="Color"/>
            </celldesigner:briefView>
            <celldesigner:info state="empty" angle="-1.5707963267948966"/>
          </celldesigner:speciesAlias>
          <celldesigner:speciesAlias id="sa270" species="s251" compartmentAlias="ca2">
            <celldesigner:activity>inactive</celldesigner:activity>
            <celldesigner:bounds x="11122.985826372294" y="7511.0" w="80.0" h="40.0"/>
            <celldesigner:font size="12"/>
            <celldesigner:view state="usual"/>
            <celldesigner:usualView>
              <celldesigner:innerPosition x="11097.985826372294" y="42.0"/>
              <celldesigner:boxSize width="80.0" height="40.0"/>
              <celldesigner:singleLine width="1.0"/>
              <celldesigner:paint color="ffccffcc" scheme="Color"/>
            </celldesigner:usualView>
            <celldesigner:briefView>
              <celldesigner:innerPosition x="0.0" y="0.0"/>
              <celldesigner:boxSize width="80.0" height="60.0"/>
              <celldesigner:singleLine width="1.0"/>
              <celldesigner:paint color="3fff0000" scheme="Color"/>
            </celldesigner:briefView>
            <celldesigner:info state="empty" angle="-1.5707963267948966"/>
          </celldesigner:speciesAlias>
          <celldesigner:speciesAlias id="sa271" species="s252" compartmentAlias="ca2">
            <celldesigner:activity>inactive</celldesigner:activity>
            <celldesigner:bounds x="1799.333333333333" y="12783.0" w="80.0" h="40.0"/>
            <celldesigner:font size="12"/>
            <celldesigner:view state="usual"/>
            <celldesigner:usualView>
              <celldesigner:innerPosition x="1774.333333333333" y="5314.0"/>
              <celldesigner:boxSize width="80.0" height="40.0"/>
              <celldesigner:singleLine width="1.0"/>
              <celldesigner:paint color="ffccffcc" scheme="Color"/>
            </celldesigner:usualView>
            <celldesigner:briefView>
              <celldesigner:innerPosition x="0.0" y="0.0"/>
              <celldesigner:boxSize width="80.0" height="60.0"/>
              <celldesigner:singleLine width="1.0"/>
              <celldesigner:paint color="3fff0000" scheme="Color"/>
            </celldesigner:briefView>
            <celldesigner:info state="empty" angle="-1.5707963267948966"/>
          </celldesigner:speciesAlias>
          <celldesigner:speciesAlias id="sa272" species="s253" compartmentAlias="ca2">
            <celldesigner:activity>inactive</celldesigner:activity>
            <celldesigner:bounds x="3256.664111240715" y="10791.0" w="80.0" h="40.0"/>
            <celldesigner:font size="12"/>
            <celldesigner:view state="usual"/>
            <celldesigner:usualView>
              <celldesigner:innerPosition x="3231.664111240715" y="3322.0"/>
              <celldesigner:boxSize width="80.0" height="40.0"/>
              <celldesigner:singleLine width="1.0"/>
              <celldesigner:paint color="ffccffcc" scheme="Color"/>
            </celldesigner:usualView>
            <celldesigner:briefView>
              <celldesigner:innerPosition x="0.0" y="0.0"/>
              <celldesigner:boxSize width="80.0" height="60.0"/>
              <celldesigner:singleLine width="1.0"/>
              <celldesigner:paint color="3fff0000" scheme="Color"/>
            </celldesigner:briefView>
            <celldesigner:info state="empty" angle="-1.5707963267948966"/>
          </celldesigner:speciesAlias>
          <celldesigner:speciesAlias id="sa273" species="s254" compartmentAlias="ca2">
            <celldesigner:activity>inactive</celldesigner:activity>
            <celldesigner:bounds x="2397.583333333333" y="10791.0" w="80.0" h="40.0"/>
            <celldesigner:font size="12"/>
            <celldesigner:view state="usual"/>
            <celldesigner:usualView>
              <celldesigner:innerPosition x="2372.583333333333" y="3322.0"/>
              <celldesigner:boxSize width="80.0" height="40.0"/>
              <celldesigner:singleLine width="1.0"/>
              <celldesigner:paint color="ffccffcc" scheme="Color"/>
            </celldesigner:usualView>
            <celldesigner:briefView>
              <celldesigner:innerPosition x="0.0" y="0.0"/>
              <celldesigner:boxSize width="80.0" height="60.0"/>
              <celldesigner:singleLine width="1.0"/>
              <celldesigner:paint color="3fff0000" scheme="Color"/>
            </celldesigner:briefView>
            <celldesigner:info state="empty" angle="-1.5707963267948966"/>
          </celldesigner:speciesAlias>
          <celldesigner:speciesAlias id="sa274" species="s255" compartmentAlias="ca2">
            <celldesigner:activity>inactive</celldesigner:activity>
            <celldesigner:bounds x="3478.083333333333" y="10791.0" w="80.0" h="40.0"/>
            <celldesigner:font size="12"/>
            <celldesigner:view state="usual"/>
            <celldesigner:usualView>
              <celldesigner:innerPosition x="3453.083333333333" y="3322.0"/>
              <celldesigner:boxSize width="80.0" height="40.0"/>
              <celldesigner:singleLine width="1.0"/>
              <celldesigner:paint color="ffccffcc" scheme="Color"/>
            </celldesigner:usualView>
            <celldesigner:briefView>
              <celldesigner:innerPosition x="0.0" y="0.0"/>
              <celldesigner:boxSize width="80.0" height="60.0"/>
              <celldesigner:singleLine width="1.0"/>
              <celldesigner:paint color="3fff0000" scheme="Color"/>
            </celldesigner:briefView>
            <celldesigner:info state="empty" angle="-1.5707963267948966"/>
          </celldesigner:speciesAlias>
          <celldesigner:speciesAlias id="sa275" species="s107" compartmentAlias="ca2">
            <celldesigner:activity>inactive</celldesigner:activity>
            <celldesigner:bounds x="4572.556968383572" y="11745.0" w="80.0" h="40.0"/>
            <celldesigner:font size="12"/>
            <celldesigner:view state="usual"/>
            <celldesigner:usualView>
              <celldesigner:innerPosition x="4547.556968383572" y="4276.0"/>
              <celldesigner:boxSize width="80.0" height="40.0"/>
              <celldesigner:singleLine width="1.0"/>
              <celldesigner:paint color="ffccffcc" scheme="Color"/>
            </celldesigner:usualView>
            <celldesigner:briefView>
              <celldesigner:innerPosition x="0.0" y="0.0"/>
              <celldesigner:boxSize width="80.0" height="60.0"/>
              <celldesigner:singleLine width="1.0"/>
              <celldesigner:paint color="3fff0000" scheme="Color"/>
            </celldesigner:briefView>
            <celldesigner:info state="empty" angle="-1.5707963267948966"/>
          </celldesigner:speciesAlias>
          <celldesigner:speciesAlias id="sa276" species="s108" compartmentAlias="ca2">
            <celldesigner:activity>inactive</celldesigner:activity>
            <celldesigner:bounds x="1799.333333333333" y="13095.0" w="80.0" h="40.0"/>
            <celldesigner:font size="12"/>
            <celldesigner:view state="usual"/>
            <celldesigner:usualView>
              <celldesigner:innerPosition x="1774.333333333333" y="5626.0"/>
              <celldesigner:boxSize width="80.0" height="40.0"/>
              <celldesigner:singleLine width="1.0"/>
              <celldesigner:paint color="ffccffcc" scheme="Color"/>
            </celldesigner:usualView>
            <celldesigner:briefView>
              <celldesigner:innerPosition x="0.0" y="0.0"/>
              <celldesigner:boxSize width="80.0" height="60.0"/>
              <celldesigner:singleLine width="1.0"/>
              <celldesigner:paint color="3fff0000" scheme="Color"/>
            </celldesigner:briefView>
            <celldesigner:info state="empty" angle="-1.5707963267948966"/>
          </celldesigner:speciesAlias>
          <celldesigner:speciesAlias id="sa277" species="s109" compartmentAlias="ca2">
            <celldesigner:activity>inactive</celldesigner:activity>
            <celldesigner:bounds x="6500.4047619047615" y="13397.0" w="80.0" h="40.0"/>
            <celldesigner:font size="12"/>
            <celldesigner:view state="usual"/>
            <celldesigner:usualView>
              <celldesigner:innerPosition x="6475.4047619047615" y="5928.0"/>
              <celldesigner:boxSize width="80.0" height="40.0"/>
              <celldesigner:singleLine width="1.0"/>
              <celldesigner:paint color="ffccffcc" scheme="Color"/>
            </celldesigner:usualView>
            <celldesigner:briefView>
              <celldesigner:innerPosition x="0.0" y="0.0"/>
              <celldesigner:boxSize width="80.0" height="60.0"/>
              <celldesigner:singleLine width="1.0"/>
              <celldesigner:paint color="3fff0000" scheme="Color"/>
            </celldesigner:briefView>
            <celldesigner:info state="empty" angle="-1.5707963267948966"/>
          </celldesigner:speciesAlias>
          <celldesigner:speciesAlias id="sa278" species="s110" compartmentAlias="ca2">
            <celldesigner:activity>inactive</celldesigner:activity>
            <celldesigner:bounds x="982.0750201577375" y="13549.0" w="80.0" h="40.0"/>
            <celldesigner:font size="12"/>
            <celldesigner:view state="usual"/>
            <celldesigner:usualView>
              <celldesigner:innerPosition x="957.0750201577375" y="6080.0"/>
              <celldesigner:boxSize width="80.0" height="40.0"/>
              <celldesigner:singleLine width="1.0"/>
              <celldesigner:paint color="ffccffcc" scheme="Color"/>
            </celldesigner:usualView>
            <celldesigner:briefView>
              <celldesigner:innerPosition x="0.0" y="0.0"/>
              <celldesigner:boxSize width="80.0" height="60.0"/>
              <celldesigner:singleLine width="1.0"/>
              <celldesigner:paint color="3fff0000" scheme="Color"/>
            </celldesigner:briefView>
            <celldesigner:info state="empty" angle="-1.5707963267948966"/>
          </celldesigner:speciesAlias>
          <celldesigner:speciesAlias id="sa279" species="s111" compartmentAlias="ca2">
            <celldesigner:activity>inactive</celldesigner:activity>
            <celldesigner:bounds x="2958.333333333333" y="10791.0" w="80.0" h="40.0"/>
            <celldesigner:font size="12"/>
            <celldesigner:view state="usual"/>
            <celldesigner:usualView>
              <celldesigner:innerPosition x="2933.333333333333" y="3322.0"/>
              <celldesigner:boxSize width="80.0" height="40.0"/>
              <celldesigner:singleLine width="1.0"/>
              <celldesigner:paint color="ffccffcc" scheme="Color"/>
            </celldesigner:usualView>
            <celldesigner:briefView>
              <celldesigner:innerPosition x="0.0" y="0.0"/>
              <celldesigner:boxSize width="80.0" height="60.0"/>
              <celldesigner:singleLine width="1.0"/>
              <celldesigner:paint color="3fff0000" scheme="Color"/>
            </celldesigner:briefView>
            <celldesigner:info state="empty" angle="-1.5707963267948966"/>
          </celldesigner:speciesAlias>
          <celldesigner:speciesAlias id="sa280" species="s112" compartmentAlias="ca2">
            <celldesigner:activity>inactive</celldesigner:activity>
            <celldesigner:bounds x="4038.372639205356" y="10159.0" w="80.0" h="40.0"/>
            <celldesigner:font size="12"/>
            <celldesigner:view state="usual"/>
            <celldesigner:usualView>
              <celldesigner:innerPosition x="4013.372639205356" y="2690.0"/>
              <celldesigner:boxSize width="80.0" height="40.0"/>
              <celldesigner:singleLine width="1.0"/>
              <celldesigner:paint color="ffccffcc" scheme="Color"/>
            </celldesigner:usualView>
            <celldesigner:briefView>
              <celldesigner:innerPosition x="0.0" y="0.0"/>
              <celldesigner:boxSize width="80.0" height="60.0"/>
              <celldesigner:singleLine width="1.0"/>
              <celldesigner:paint color="3fff0000" scheme="Color"/>
            </celldesigner:briefView>
            <celldesigner:info state="empty" angle="-1.5707963267948966"/>
          </celldesigner:speciesAlias>
          <celldesigner:speciesAlias id="sa281" species="s113" compartmentAlias="ca2">
            <celldesigner:activity>inactive</celldesigner:activity>
            <celldesigner:bounds x="957.0750201577375" y="13397.0" w="80.0" h="40.0"/>
            <celldesigner:font size="12"/>
            <celldesigner:view state="usual"/>
            <celldesigner:usualView>
              <celldesigner:innerPosition x="932.0750201577375" y="5928.0"/>
              <celldesigner:boxSize width="80.0" height="40.0"/>
              <celldesigner:singleLine width="1.0"/>
              <celldesigner:paint color="ffccffcc" scheme="Color"/>
            </celldesigner:usualView>
            <celldesigner:briefView>
              <celldesigner:innerPosition x="0.0" y="0.0"/>
              <celldesigner:boxSize width="80.0" height="60.0"/>
              <celldesigner:singleLine width="1.0"/>
              <celldesigner:paint color="3fff0000" scheme="Color"/>
            </celldesigner:briefView>
            <celldesigner:info state="empty" angle="-1.5707963267948966"/>
          </celldesigner:speciesAlias>
          <celldesigner:speciesAlias id="sa282" species="s114" compartmentAlias="ca2">
            <celldesigner:activity>inactive</celldesigner:activity>
            <celldesigner:bounds x="1386.8571428571431" y="7825.0" w="80.0" h="40.0"/>
            <celldesigner:font size="12"/>
            <celldesigner:view state="usual"/>
            <celldesigner:usualView>
              <celldesigner:innerPosition x="1361.8571428571431" y="356.0"/>
              <celldesigner:boxSize width="80.0" height="40.0"/>
              <celldesigner:singleLine width="1.0"/>
              <celldesigner:paint color="ffccffcc" scheme="Color"/>
            </celldesigner:usualView>
            <celldesigner:briefView>
              <celldesigner:innerPosition x="0.0" y="0.0"/>
              <celldesigner:boxSize width="80.0" height="60.0"/>
              <celldesigner:singleLine width="1.0"/>
              <celldesigner:paint color="3fff0000" scheme="Color"/>
            </celldesigner:briefView>
            <celldesigner:info state="empty" angle="-1.5707963267948966"/>
          </celldesigner:speciesAlias>
          <celldesigner:speciesAlias id="sa283" species="s115" compartmentAlias="ca2">
            <celldesigner:activity>inactive</celldesigner:activity>
            <celldesigner:bounds x="7516.1547619047615" y="8459.0" w="80.0" h="40.0"/>
            <celldesigner:font size="12"/>
            <celldesigner:view state="usual"/>
            <celldesigner:usualView>
              <celldesigner:innerPosition x="7491.1547619047615" y="990.0"/>
              <celldesigner:boxSize width="80.0" height="40.0"/>
              <celldesigner:singleLine width="1.0"/>
              <celldesigner:paint color="ffccffcc" scheme="Color"/>
            </celldesigner:usualView>
            <celldesigner:briefView>
              <celldesigner:innerPosition x="0.0" y="0.0"/>
              <celldesigner:boxSize width="80.0" height="60.0"/>
              <celldesigner:singleLine width="1.0"/>
              <celldesigner:paint color="3fff0000" scheme="Color"/>
            </celldesigner:briefView>
            <celldesigner:info state="empty" angle="-1.5707963267948966"/>
          </celldesigner:speciesAlias>
          <celldesigner:speciesAlias id="sa284" species="s116" compartmentAlias="ca2">
            <celldesigner:activity>inactive</celldesigner:activity>
            <celldesigner:bounds x="3024.164111240715" y="12551.0" w="80.0" h="40.0"/>
            <celldesigner:font size="12"/>
            <celldesigner:view state="usual"/>
            <celldesigner:usualView>
              <celldesigner:innerPosition x="2999.164111240715" y="5082.0"/>
              <celldesigner:boxSize width="80.0" height="40.0"/>
              <celldesigner:singleLine width="1.0"/>
              <celldesigner:paint color="ffccffcc" scheme="Color"/>
            </celldesigner:usualView>
            <celldesigner:briefView>
              <celldesigner:innerPosition x="0.0" y="0.0"/>
              <celldesigner:boxSize width="80.0" height="60.0"/>
              <celldesigner:singleLine width="1.0"/>
              <celldesigner:paint color="3fff0000" scheme="Color"/>
            </celldesigner:briefView>
            <celldesigner:info state="empty" angle="-1.5707963267948966"/>
          </celldesigner:speciesAlias>
          <celldesigner:speciesAlias id="sa285" species="s117" compartmentAlias="ca2">
            <celldesigner:activity>inactive</celldesigner:activity>
            <celldesigner:bounds x="3453.957549406001" y="12259.0" w="80.0" h="40.0"/>
            <celldesigner:font size="12"/>
            <celldesigner:view state="usual"/>
            <celldesigner:usualView>
              <celldesigner:innerPosition x="3428.957549406001" y="4790.0"/>
              <celldesigner:boxSize width="80.0" height="40.0"/>
              <celldesigner:singleLine width="1.0"/>
              <celldesigner:paint color="ffccffcc" scheme="Color"/>
            </celldesigner:usualView>
            <celldesigner:briefView>
              <celldesigner:innerPosition x="0.0" y="0.0"/>
              <celldesigner:boxSize width="80.0" height="60.0"/>
              <celldesigner:singleLine width="1.0"/>
              <celldesigner:paint color="3fff0000" scheme="Color"/>
            </celldesigner:briefView>
            <celldesigner:info state="empty" angle="-1.5707963267948966"/>
          </celldesigner:speciesAlias>
          <celldesigner:speciesAlias id="sa286" species="s118" compartmentAlias="ca2">
            <celldesigner:activity>inactive</celldesigner:activity>
            <celldesigner:bounds x="705.1879207645252" y="8037.0" w="80.0" h="40.0"/>
            <celldesigner:font size="12"/>
            <celldesigner:view state="usual"/>
            <celldesigner:usualView>
              <celldesigner:innerPosition x="680.1879207645252" y="568.0"/>
              <celldesigner:boxSize width="80.0" height="40.0"/>
              <celldesigner:singleLine width="1.0"/>
              <celldesigner:paint color="ffccffcc" scheme="Color"/>
            </celldesigner:usualView>
            <celldesigner:briefView>
              <celldesigner:innerPosition x="0.0" y="0.0"/>
              <celldesigner:boxSize width="80.0" height="60.0"/>
              <celldesigner:singleLine width="1.0"/>
              <celldesigner:paint color="3fff0000" scheme="Color"/>
            </celldesigner:briefView>
            <celldesigner:info state="empty" angle="-1.5707963267948966"/>
          </celldesigner:speciesAlias>
          <celldesigner:speciesAlias id="sa287" species="s119" compartmentAlias="ca2">
            <celldesigner:activity>inactive</celldesigner:activity>
            <celldesigner:bounds x="1986.6879207645252" y="8781.0" w="80.0" h="40.0"/>
            <celldesigner:font size="12"/>
            <celldesigner:view state="usual"/>
            <celldesigner:usualView>
              <celldesigner:innerPosition x="1961.6879207645252" y="1312.0"/>
              <celldesigner:boxSize width="80.0" height="40.0"/>
              <celldesigner:singleLine width="1.0"/>
              <celldesigner:paint color="ffccffcc" scheme="Color"/>
            </celldesigner:usualView>
            <celldesigner:briefView>
              <celldesigner:innerPosition x="0.0" y="0.0"/>
              <celldesigner:boxSize width="80.0" height="60.0"/>
              <celldesigner:singleLine width="1.0"/>
              <celldesigner:paint color="3fff0000" scheme="Color"/>
            </celldesigner:briefView>
            <celldesigner:info state="empty" angle="-1.5707963267948966"/>
          </celldesigner:speciesAlias>
          <celldesigner:speciesAlias id="sa288" species="s120" compartmentAlias="ca2">
            <celldesigner:activity>inactive</celldesigner:activity>
            <celldesigner:bounds x="2496.207549406002" y="10159.0" w="80.0" h="40.0"/>
            <celldesigner:font size="12"/>
            <celldesigner:view state="usual"/>
            <celldesigner:usualView>
              <celldesigner:innerPosition x="2471.207549406002" y="2690.0"/>
              <celldesigner:boxSize width="80.0" height="40.0"/>
              <celldesigner:singleLine width="1.0"/>
              <celldesigner:paint color="ffccffcc" scheme="Color"/>
            </celldesigner:usualView>
            <celldesigner:briefView>
              <celldesigner:innerPosition x="0.0" y="0.0"/>
              <celldesigner:boxSize width="80.0" height="60.0"/>
              <celldesigner:singleLine width="1.0"/>
              <celldesigner:paint color="3fff0000" scheme="Color"/>
            </celldesigner:briefView>
            <celldesigner:info state="empty" angle="-1.5707963267948966"/>
          </celldesigner:speciesAlias>
          <celldesigner:speciesAlias id="sa289" species="s121" compartmentAlias="ca2">
            <celldesigner:activity>inactive</celldesigner:activity>
            <celldesigner:bounds x="2655.833333333333" y="10159.0" w="80.0" h="40.0"/>
            <celldesigner:font size="12"/>
            <celldesigner:view state="usual"/>
            <celldesigner:usualView>
              <celldesigner:innerPosition x="2630.833333333333" y="2690.0"/>
              <celldesigner:boxSize width="80.0" height="40.0"/>
              <celldesigner:singleLine width="1.0"/>
              <celldesigner:paint color="ffccffcc" scheme="Color"/>
            </celldesigner:usualView>
            <celldesigner:briefView>
              <celldesigner:innerPosition x="0.0" y="0.0"/>
              <celldesigner:boxSize width="80.0" height="60.0"/>
              <celldesigner:singleLine width="1.0"/>
              <celldesigner:paint color="3fff0000" scheme="Color"/>
            </celldesigner:briefView>
            <celldesigner:info state="empty" angle="-1.5707963267948966"/>
          </celldesigner:speciesAlias>
          <celldesigner:speciesAlias id="sa290" species="s122" compartmentAlias="ca2">
            <celldesigner:activity>inactive</celldesigner:activity>
            <celldesigner:bounds x="2121.083333333333" y="10791.0" w="80.0" h="40.0"/>
            <celldesigner:font size="12"/>
            <celldesigner:view state="usual"/>
            <celldesigner:usualView>
              <celldesigner:innerPosition x="2096.083333333333" y="3322.0"/>
              <celldesigner:boxSize width="80.0" height="40.0"/>
              <celldesigner:singleLine width="1.0"/>
              <celldesigner:paint color="ffccffcc" scheme="Color"/>
            </celldesigner:usualView>
            <celldesigner:briefView>
              <celldesigner:innerPosition x="0.0" y="0.0"/>
              <celldesigner:boxSize width="80.0" height="60.0"/>
              <celldesigner:singleLine width="1.0"/>
              <celldesigner:paint color="3fff0000" scheme="Color"/>
            </celldesigner:briefView>
            <celldesigner:info state="empty" angle="-1.5707963267948966"/>
          </celldesigner:speciesAlias>
          <celldesigner:speciesAlias id="sa291" species="s123" compartmentAlias="ca2">
            <celldesigner:activity>inactive</celldesigner:activity>
            <celldesigner:bounds x="4776.833333333333" y="9173.0" w="80.0" h="40.0"/>
            <celldesigner:font size="12"/>
            <celldesigner:view state="usual"/>
            <celldesigner:usualView>
              <celldesigner:innerPosition x="4751.833333333333" y="1704.0"/>
              <celldesigner:boxSize width="80.0" height="40.0"/>
              <celldesigner:singleLine width="1.0"/>
              <celldesigner:paint color="ffccffcc" scheme="Color"/>
            </celldesigner:usualView>
            <celldesigner:briefView>
              <celldesigner:innerPosition x="0.0" y="0.0"/>
              <celldesigner:boxSize width="80.0" height="60.0"/>
              <celldesigner:singleLine width="1.0"/>
              <celldesigner:paint color="3fff0000" scheme="Color"/>
            </celldesigner:briefView>
            <celldesigner:info state="empty" angle="-1.5707963267948966"/>
          </celldesigner:speciesAlias>
          <celldesigner:speciesAlias id="sa292" species="s124" compartmentAlias="ca2">
            <celldesigner:activity>inactive</celldesigner:activity>
            <celldesigner:bounds x="2917.038327313383" y="12259.0" w="80.0" h="40.0"/>
            <celldesigner:font size="12"/>
            <celldesigner:view state="usual"/>
            <celldesigner:usualView>
              <celldesigner:innerPosition x="2892.038327313383" y="4790.0"/>
              <celldesigner:boxSize width="80.0" height="40.0"/>
              <celldesigner:singleLine width="1.0"/>
              <celldesigner:paint color="ffccffcc" scheme="Color"/>
            </celldesigner:usualView>
            <celldesigner:briefView>
              <celldesigner:innerPosition x="0.0" y="0.0"/>
              <celldesigner:boxSize width="80.0" height="60.0"/>
              <celldesigner:singleLine width="1.0"/>
              <celldesigner:paint color="3fff0000" scheme="Color"/>
            </celldesigner:briefView>
            <celldesigner:info state="empty" angle="-1.5707963267948966"/>
          </celldesigner:speciesAlias>
          <celldesigner:speciesAlias id="sa293" species="s125" compartmentAlias="ca2">
            <celldesigner:activity>inactive</celldesigner:activity>
            <celldesigner:bounds x="5237.878396955" y="9767.0" w="80.0" h="40.0"/>
            <celldesigner:font size="12"/>
            <celldesigner:view state="usual"/>
            <celldesigner:usualView>
              <celldesigner:innerPosition x="5212.878396955" y="2298.0"/>
              <celldesigner:boxSize width="80.0" height="40.0"/>
              <celldesigner:singleLine width="1.0"/>
              <celldesigner:paint color="ffccffcc" scheme="Color"/>
            </celldesigner:usualView>
            <celldesigner:briefView>
              <celldesigner:innerPosition x="0.0" y="0.0"/>
              <celldesigner:boxSize width="80.0" height="60.0"/>
              <celldesigner:singleLine width="1.0"/>
              <celldesigner:paint color="3fff0000" scheme="Color"/>
            </celldesigner:briefView>
            <celldesigner:info state="empty" angle="-1.5707963267948966"/>
          </celldesigner:speciesAlias>
          <celldesigner:speciesAlias id="sa294" species="species_1" compartmentAlias="ca2">
            <celldesigner:activity>inactive</celldesigner:activity>
            <celldesigner:bounds x="545.8545874311912" y="7511.0" w="80.0" h="40.0"/>
            <celldesigner:font size="12"/>
            <celldesigner:view state="usual"/>
            <celldesigner:usualView>
              <celldesigner:innerPosition x="520.8545874311912" y="42.0"/>
              <celldesigner:boxSize width="80.0" height="40.0"/>
              <celldesigner:singleLine width="1.0"/>
              <celldesigner:paint color="ffccffcc" scheme="Color"/>
            </celldesigner:usualView>
            <celldesigner:briefView>
              <celldesigner:innerPosition x="0.0" y="0.0"/>
              <celldesigner:boxSize width="80.0" height="60.0"/>
              <celldesigner:singleLine width="1.0"/>
              <celldesigner:paint color="3fff0000" scheme="Color"/>
            </celldesigner:briefView>
            <celldesigner:info state="empty" angle="-1.5707963267948966"/>
          </celldesigner:speciesAlias>
          <celldesigner:speciesAlias id="sa295" species="met891_c" compartmentAlias="ca3">
            <celldesigner:activity>inactive</celldesigner:activity>
            <celldesigner:bounds x="3675.601771218903" y="1783.0" w="80.0" h="40.0"/>
            <celldesigner:font size="12"/>
            <celldesigner:view state="usual"/>
            <celldesigner:usualView>
              <celldesigner:innerPosition x="2071.0" y="1758.0"/>
              <celldesigner:boxSize width="80.0" height="40.0"/>
              <celldesigner:singleLine width="1.0"/>
              <celldesigner:paint color="ffccffcc" scheme="Color"/>
            </celldesigner:usualView>
            <celldesigner:briefView>
              <celldesigner:innerPosition x="0.0" y="0.0"/>
              <celldesigner:boxSize width="80.0" height="60.0"/>
              <celldesigner:singleLine width="1.0"/>
              <celldesigner:paint color="3fff0000" scheme="Color"/>
            </celldesigner:briefView>
            <celldesigner:info state="empty" angle="-1.5707963267948966"/>
          </celldesigner:speciesAlias>
          <celldesigner:speciesAlias id="sa296" species="met868_c" compartmentAlias="ca3">
            <celldesigner:activity>inactive</celldesigner:activity>
            <celldesigner:bounds x="6643.366101849711" y="967.0" w="80.0" h="40.0"/>
            <celldesigner:font size="12"/>
            <celldesigner:view state="usual"/>
            <celldesigner:usualView>
              <celldesigner:innerPosition x="5038.764330630808" y="942.0"/>
              <celldesigner:boxSize width="80.0" height="40.0"/>
              <celldesigner:singleLine width="1.0"/>
              <celldesigner:paint color="ffccffcc" scheme="Color"/>
            </celldesigner:usualView>
            <celldesigner:briefView>
              <celldesigner:innerPosition x="0.0" y="0.0"/>
              <celldesigner:boxSize width="80.0" height="60.0"/>
              <celldesigner:singleLine width="1.0"/>
              <celldesigner:paint color="3fff0000" scheme="Color"/>
            </celldesigner:briefView>
            <celldesigner:info state="empty" angle="-1.5707963267948966"/>
          </celldesigner:speciesAlias>
          <celldesigner:speciesAlias id="sa297" species="met740_c" compartmentAlias="ca3">
            <celldesigner:activity>inactive</celldesigner:activity>
            <celldesigner:bounds x="4074.79101027462" y="6021.0" w="80.0" h="40.0"/>
            <celldesigner:font size="12"/>
            <celldesigner:view state="usual"/>
            <celldesigner:usualView>
              <celldesigner:innerPosition x="2470.189239055717" y="5996.0"/>
              <celldesigner:boxSize width="80.0" height="40.0"/>
              <celldesigner:singleLine width="1.0"/>
              <celldesigner:paint color="ffccffcc" scheme="Color"/>
            </celldesigner:usualView>
            <celldesigner:briefView>
              <celldesigner:innerPosition x="0.0" y="0.0"/>
              <celldesigner:boxSize width="80.0" height="60.0"/>
              <celldesigner:singleLine width="1.0"/>
              <celldesigner:paint color="3fff0000" scheme="Color"/>
            </celldesigner:briefView>
            <celldesigner:info state="empty" angle="-1.5707963267948966"/>
          </celldesigner:speciesAlias>
          <celldesigner:speciesAlias id="sa298" species="met44_c" compartmentAlias="ca3">
            <celldesigner:activity>inactive</celldesigner:activity>
            <celldesigner:bounds x="2126.601771218903" y="67.0" w="80.0" h="40.0"/>
            <celldesigner:font size="12"/>
            <celldesigner:view state="usual"/>
            <celldesigner:usualView>
              <celldesigner:innerPosition x="522.0" y="42.0"/>
              <celldesigner:boxSize width="80.0" height="40.0"/>
              <celldesigner:singleLine width="1.0"/>
              <celldesigner:paint color="ffccffcc" scheme="Color"/>
            </celldesigner:usualView>
            <celldesigner:briefView>
              <celldesigner:innerPosition x="0.0" y="0.0"/>
              <celldesigner:boxSize width="80.0" height="60.0"/>
              <celldesigner:singleLine width="1.0"/>
              <celldesigner:paint color="3fff0000" scheme="Color"/>
            </celldesigner:briefView>
            <celldesigner:info state="empty" angle="-1.5707963267948966"/>
          </celldesigner:speciesAlias>
          <celldesigner:speciesAlias id="sa299" species="met597_c" compartmentAlias="ca3">
            <celldesigner:activity>inactive</celldesigner:activity>
            <celldesigner:bounds x="6926.383958992568" y="239.0" w="80.0" h="40.0"/>
            <celldesigner:font size="12"/>
            <celldesigner:view state="usual"/>
            <celldesigner:usualView>
              <celldesigner:innerPosition x="5321.782187773665" y="214.0"/>
              <celldesigner:boxSize width="80.0" height="40.0"/>
              <celldesigner:singleLine width="1.0"/>
              <celldesigner:paint color="ffccffcc" scheme="Color"/>
            </celldesigner:usualView>
            <celldesigner:briefView>
              <celldesigner:innerPosition x="0.0" y="0.0"/>
              <celldesigner:boxSize width="80.0" height="60.0"/>
              <celldesigner:singleLine width="1.0"/>
              <celldesigner:paint color="3fff0000" scheme="Color"/>
            </celldesigner:briefView>
            <celldesigner:info state="empty" angle="-1.5707963267948966"/>
          </celldesigner:speciesAlias>
          <celldesigner:speciesAlias id="sa300" species="met824_c" compartmentAlias="ca3">
            <celldesigner:activity>inactive</celldesigner:activity>
            <celldesigner:bounds x="14047.306170579403" y="67.0" w="80.0" h="40.0"/>
            <celldesigner:font size="12"/>
            <celldesigner:view state="usual"/>
            <celldesigner:usualView>
              <celldesigner:innerPosition x="12442.7043993605" y="42.0"/>
              <celldesigner:boxSize width="80.0" height="40.0"/>
              <celldesigner:singleLine width="1.0"/>
              <celldesigner:paint color="ffccffcc" scheme="Color"/>
            </celldesigner:usualView>
            <celldesigner:briefView>
              <celldesigner:innerPosition x="0.0" y="0.0"/>
              <celldesigner:boxSize width="80.0" height="60.0"/>
              <celldesigner:singleLine width="1.0"/>
              <celldesigner:paint color="3fff0000" scheme="Color"/>
            </celldesigner:briefView>
            <celldesigner:info state="empty" angle="-1.5707963267948966"/>
          </celldesigner:speciesAlias>
          <celldesigner:speciesAlias id="sa301" species="met1147_c" compartmentAlias="ca3">
            <celldesigner:activity>inactive</celldesigner:activity>
            <celldesigner:bounds x="6423.124343607953" y="6021.0" w="80.0" h="40.0"/>
            <celldesigner:font size="12"/>
            <celldesigner:view state="usual"/>
            <celldesigner:usualView>
              <celldesigner:innerPosition x="4818.52257238905" y="5996.0"/>
              <celldesigner:boxSize width="80.0" height="40.0"/>
              <celldesigner:singleLine width="1.0"/>
              <celldesigner:paint color="ffccffcc" scheme="Color"/>
            </celldesigner:usualView>
            <celldesigner:briefView>
              <celldesigner:innerPosition x="0.0" y="0.0"/>
              <celldesigner:boxSize width="80.0" height="60.0"/>
              <celldesigner:singleLine width="1.0"/>
              <celldesigner:paint color="3fff0000" scheme="Color"/>
            </celldesigner:briefView>
            <celldesigner:info state="empty" angle="-1.5707963267948966"/>
          </celldesigner:speciesAlias>
          <celldesigner:speciesAlias id="sa302" species="met733_c" compartmentAlias="ca3">
            <celldesigner:activity>inactive</celldesigner:activity>
            <celldesigner:bounds x="12607.306170579403" y="67.0" w="80.0" h="40.0"/>
            <celldesigner:font size="12"/>
            <celldesigner:view state="usual"/>
            <celldesigner:usualView>
              <celldesigner:innerPosition x="11002.7043993605" y="42.0"/>
              <celldesigner:boxSize width="80.0" height="40.0"/>
              <celldesigner:singleLine width="1.0"/>
              <celldesigner:paint color="ffccffcc" scheme="Color"/>
            </celldesigner:usualView>
            <celldesigner:briefView>
              <celldesigner:innerPosition x="0.0" y="0.0"/>
              <celldesigner:boxSize width="80.0" height="60.0"/>
              <celldesigner:singleLine width="1.0"/>
              <celldesigner:paint color="3fff0000" scheme="Color"/>
            </celldesigner:briefView>
            <celldesigner:info state="empty" angle="-1.5707963267948966"/>
          </celldesigner:speciesAlias>
          <celldesigner:speciesAlias id="sa303" species="met864_c" compartmentAlias="ca3">
            <celldesigner:activity>inactive</celldesigner:activity>
            <celldesigner:bounds x="4460.26843788557" y="1783.0" w="80.0" h="40.0"/>
            <celldesigner:font size="12"/>
            <celldesigner:view state="usual"/>
            <celldesigner:usualView>
              <celldesigner:innerPosition x="2855.666666666667" y="1758.0"/>
              <celldesigner:boxSize width="80.0" height="40.0"/>
              <celldesigner:singleLine width="1.0"/>
              <celldesigner:paint color="ffccffcc" scheme="Color"/>
            </celldesigner:usualView>
            <celldesigner:briefView>
              <celldesigner:innerPosition x="0.0" y="0.0"/>
              <celldesigner:boxSize width="80.0" height="60.0"/>
              <celldesigner:singleLine width="1.0"/>
              <celldesigner:paint color="3fff0000" scheme="Color"/>
            </celldesigner:briefView>
            <celldesigner:info state="empty" angle="-1.5707963267948966"/>
          </celldesigner:speciesAlias>
          <celldesigner:speciesAlias id="sa304" species="met173_c" compartmentAlias="ca3">
            <celldesigner:activity>inactive</celldesigner:activity>
            <celldesigner:bounds x="3188.601771218903" y="1501.0" w="80.0" h="40.0"/>
            <celldesigner:font size="12"/>
            <celldesigner:view state="usual"/>
            <celldesigner:usualView>
              <celldesigner:innerPosition x="1584.0" y="1476.0"/>
              <celldesigner:boxSize width="80.0" height="40.0"/>
              <celldesigner:singleLine width="1.0"/>
              <celldesigner:paint color="ffccffcc" scheme="Color"/>
            </celldesigner:usualView>
            <celldesigner:briefView>
              <celldesigner:innerPosition x="0.0" y="0.0"/>
              <celldesigner:boxSize width="80.0" height="60.0"/>
              <celldesigner:singleLine width="1.0"/>
              <celldesigner:paint color="3fff0000" scheme="Color"/>
            </celldesigner:briefView>
            <celldesigner:info state="empty" angle="-1.5707963267948966"/>
          </celldesigner:speciesAlias>
          <celldesigner:speciesAlias id="sa305" species="met1183_c" compartmentAlias="ca3">
            <celldesigner:activity>inactive</celldesigner:activity>
            <celldesigner:bounds x="4451.735479657727" y="1149.0" w="80.0" h="40.0"/>
            <celldesigner:font size="12"/>
            <celldesigner:view state="usual"/>
            <celldesigner:usualView>
              <celldesigner:innerPosition x="2847.133708438824" y="1124.0"/>
              <celldesigner:boxSize width="80.0" height="40.0"/>
              <celldesigner:singleLine width="1.0"/>
              <celldesigner:paint color="ffccffcc" scheme="Color"/>
            </celldesigner:usualView>
            <celldesigner:briefView>
              <celldesigner:innerPosition x="0.0" y="0.0"/>
              <celldesigner:boxSize width="80.0" height="60.0"/>
              <celldesigner:singleLine width="1.0"/>
              <celldesigner:paint color="3fff0000" scheme="Color"/>
            </celldesigner:briefView>
            <celldesigner:info state="empty" angle="-1.5707963267948966"/>
          </celldesigner:speciesAlias>
          <celldesigner:speciesAlias id="sa306" species="met812_c" compartmentAlias="ca3">
            <celldesigner:activity>inactive</celldesigner:activity>
            <celldesigner:bounds x="13927.306170579403" y="67.0" w="80.0" h="40.0"/>
            <celldesigner:font size="12"/>
            <celldesigner:view state="usual"/>
            <celldesigner:usualView>
              <celldesigner:innerPosition x="12322.7043993605" y="42.0"/>
              <celldesigner:boxSize width="80.0" height="40.0"/>
              <celldesigner:singleLine width="1.0"/>
              <celldesigner:paint color="ffccffcc" scheme="Color"/>
            </celldesigner:usualView>
            <celldesigner:briefView>
              <celldesigner:innerPosition x="0.0" y="0.0"/>
              <celldesigner:boxSize width="80.0" height="60.0"/>
              <celldesigner:singleLine width="1.0"/>
              <celldesigner:paint color="3fff0000" scheme="Color"/>
            </celldesigner:briefView>
            <celldesigner:info state="empty" angle="-1.5707963267948966"/>
          </celldesigner:speciesAlias>
          <celldesigner:speciesAlias id="sa307" species="met1176_c" compartmentAlias="ca3">
            <celldesigner:activity>inactive</celldesigner:activity>
            <celldesigner:bounds x="8714.538669523417" y="3111.0" w="80.0" h="40.0"/>
            <celldesigner:font size="12"/>
            <celldesigner:view state="usual"/>
            <celldesigner:usualView>
              <celldesigner:innerPosition x="7109.936898304514" y="3086.0"/>
              <celldesigner:boxSize width="80.0" height="40.0"/>
              <celldesigner:singleLine width="1.0"/>
              <celldesigner:paint color="ffccffcc" scheme="Color"/>
            </celldesigner:usualView>
            <celldesigner:briefView>
              <celldesigner:innerPosition x="0.0" y="0.0"/>
              <celldesigner:boxSize width="80.0" height="60.0"/>
              <celldesigner:singleLine width="1.0"/>
              <celldesigner:paint color="3fff0000" scheme="Color"/>
            </celldesigner:briefView>
            <celldesigner:info state="empty" angle="-1.5707963267948966"/>
          </celldesigner:speciesAlias>
          <celldesigner:speciesAlias id="sa308" species="met843_c" compartmentAlias="ca3">
            <celldesigner:activity>inactive</celldesigner:activity>
            <celldesigner:bounds x="1766.6017712189032" y="67.0" w="80.0" h="40.0"/>
            <celldesigner:font size="12"/>
            <celldesigner:view state="usual"/>
            <celldesigner:usualView>
              <celldesigner:innerPosition x="162.0" y="42.0"/>
              <celldesigner:boxSize width="80.0" height="40.0"/>
              <celldesigner:singleLine width="1.0"/>
              <celldesigner:paint color="ffccffcc" scheme="Color"/>
            </celldesigner:usualView>
            <celldesigner:briefView>
              <celldesigner:innerPosition x="0.0" y="0.0"/>
              <celldesigner:boxSize width="80.0" height="60.0"/>
              <celldesigner:singleLine width="1.0"/>
              <celldesigner:paint color="3fff0000" scheme="Color"/>
            </celldesigner:briefView>
            <celldesigner:info state="empty" angle="-1.5707963267948966"/>
          </celldesigner:speciesAlias>
          <celldesigner:speciesAlias id="sa309" species="met1157_c" compartmentAlias="ca3">
            <celldesigner:activity>inactive</celldesigner:activity>
            <celldesigner:bounds x="8427.760891745638" y="3111.0" w="80.0" h="40.0"/>
            <celldesigner:font size="12"/>
            <celldesigner:view state="usual"/>
            <celldesigner:usualView>
              <celldesigner:innerPosition x="6823.159120526735" y="3086.0"/>
              <celldesigner:boxSize width="80.0" height="40.0"/>
              <celldesigner:singleLine width="1.0"/>
              <celldesigner:paint color="ffccffcc" scheme="Color"/>
            </celldesigner:usualView>
            <celldesigner:briefView>
              <celldesigner:innerPosition x="0.0" y="0.0"/>
              <celldesigner:boxSize width="80.0" height="60.0"/>
              <celldesigner:singleLine width="1.0"/>
              <celldesigner:paint color="3fff0000" scheme="Color"/>
            </celldesigner:briefView>
            <celldesigner:info state="empty" angle="-1.5707963267948966"/>
          </celldesigner:speciesAlias>
          <celldesigner:speciesAlias id="sa310" species="met906_c" compartmentAlias="ca3">
            <celldesigner:activity>inactive</celldesigner:activity>
            <celldesigner:bounds x="3705.851771218903" y="1501.0" w="80.0" h="40.0"/>
            <celldesigner:font size="12"/>
            <celldesigner:view state="usual"/>
            <celldesigner:usualView>
              <celldesigner:innerPosition x="2101.25" y="1476.0"/>
              <celldesigner:boxSize width="80.0" height="40.0"/>
              <celldesigner:singleLine width="1.0"/>
              <celldesigner:paint color="ffccffcc" scheme="Color"/>
            </celldesigner:usualView>
            <celldesigner:briefView>
              <celldesigner:innerPosition x="0.0" y="0.0"/>
              <celldesigner:boxSize width="80.0" height="60.0"/>
              <celldesigner:singleLine width="1.0"/>
              <celldesigner:paint color="3fff0000" scheme="Color"/>
            </celldesigner:briefView>
            <celldesigner:info state="empty" angle="-1.5707963267948966"/>
          </celldesigner:speciesAlias>
          <celldesigner:speciesAlias id="sa311" species="met1125_c" compartmentAlias="ca3">
            <celldesigner:activity>inactive</celldesigner:activity>
            <celldesigner:bounds x="13687.306170579403" y="67.0" w="80.0" h="40.0"/>
            <celldesigner:font size="12"/>
            <celldesigner:view state="usual"/>
            <celldesigner:usualView>
              <celldesigner:innerPosition x="12082.7043993605" y="42.0"/>
              <celldesigner:boxSize width="80.0" height="40.0"/>
              <celldesigner:singleLine width="1.0"/>
              <celldesigner:paint color="ffccffcc" scheme="Color"/>
            </celldesigner:usualView>
            <celldesigner:briefView>
              <celldesigner:innerPosition x="0.0" y="0.0"/>
              <celldesigner:boxSize width="80.0" height="60.0"/>
              <celldesigner:singleLine width="1.0"/>
              <celldesigner:paint color="3fff0000" scheme="Color"/>
            </celldesigner:briefView>
            <celldesigner:info state="empty" angle="-1.5707963267948966"/>
          </celldesigner:speciesAlias>
          <celldesigner:speciesAlias id="sa312" species="met1180_c" compartmentAlias="ca3">
            <celldesigner:activity>inactive</celldesigner:activity>
            <celldesigner:bounds x="2006.6017712189032" y="67.0" w="80.0" h="40.0"/>
            <celldesigner:font size="12"/>
            <celldesigner:view state="usual"/>
            <celldesigner:usualView>
              <celldesigner:innerPosition x="402.0" y="42.0"/>
              <celldesigner:boxSize width="80.0" height="40.0"/>
              <celldesigner:singleLine width="1.0"/>
              <celldesigner:paint color="ffccffcc" scheme="Color"/>
            </celldesigner:usualView>
            <celldesigner:briefView>
              <celldesigner:innerPosition x="0.0" y="0.0"/>
              <celldesigner:boxSize width="80.0" height="60.0"/>
              <celldesigner:singleLine width="1.0"/>
              <celldesigner:paint color="3fff0000" scheme="Color"/>
            </celldesigner:briefView>
            <celldesigner:info state="empty" angle="-1.5707963267948966"/>
          </celldesigner:speciesAlias>
          <celldesigner:speciesAlias id="sa313" species="met974_c" compartmentAlias="ca3">
            <celldesigner:activity>inactive</celldesigner:activity>
            <celldesigner:bounds x="7330.041917220413" y="1149.0" w="80.0" h="40.0"/>
            <celldesigner:font size="12"/>
            <celldesigner:view state="usual"/>
            <celldesigner:usualView>
              <celldesigner:innerPosition x="5725.44014600151" y="1124.0"/>
              <celldesigner:boxSize width="80.0" height="40.0"/>
              <celldesigner:singleLine width="1.0"/>
              <celldesigner:paint color="ffccffcc" scheme="Color"/>
            </celldesigner:usualView>
            <celldesigner:briefView>
              <celldesigner:innerPosition x="0.0" y="0.0"/>
              <celldesigner:boxSize width="80.0" height="60.0"/>
              <celldesigner:singleLine width="1.0"/>
              <celldesigner:paint color="3fff0000" scheme="Color"/>
            </celldesigner:briefView>
            <celldesigner:info state="empty" angle="-1.5707963267948966"/>
          </celldesigner:speciesAlias>
          <celldesigner:speciesAlias id="sa314" species="met881_c" compartmentAlias="ca3">
            <celldesigner:activity>inactive</celldesigner:activity>
            <celldesigner:bounds x="3554.601771218903" y="1995.0" w="80.0" h="40.0"/>
            <celldesigner:font size="12"/>
            <celldesigner:view state="usual"/>
            <celldesigner:usualView>
              <celldesigner:innerPosition x="1950.0" y="1970.0"/>
              <celldesigner:boxSize width="80.0" height="40.0"/>
              <celldesigner:singleLine width="1.0"/>
              <celldesigner:paint color="ffccffcc" scheme="Color"/>
            </celldesigner:usualView>
            <celldesigner:briefView>
              <celldesigner:innerPosition x="0.0" y="0.0"/>
              <celldesigner:boxSize width="80.0" height="60.0"/>
              <celldesigner:singleLine width="1.0"/>
              <celldesigner:paint color="3fff0000" scheme="Color"/>
            </celldesigner:briefView>
            <celldesigner:info state="empty" angle="-1.5707963267948966"/>
          </celldesigner:speciesAlias>
          <celldesigner:speciesAlias id="sa315" species="met828_c" compartmentAlias="ca3">
            <celldesigner:activity>inactive</celldesigner:activity>
            <celldesigner:bounds x="4498.374343607953" y="5475.0" w="80.0" h="40.0"/>
            <celldesigner:font size="12"/>
            <celldesigner:view state="usual"/>
            <celldesigner:usualView>
              <celldesigner:innerPosition x="2893.77257238905" y="5450.0"/>
              <celldesigner:boxSize width="80.0" height="40.0"/>
              <celldesigner:singleLine width="1.0"/>
              <celldesigner:paint color="ffccffcc" scheme="Color"/>
            </celldesigner:usualView>
            <celldesigner:briefView>
              <celldesigner:innerPosition x="0.0" y="0.0"/>
              <celldesigner:boxSize width="80.0" height="60.0"/>
              <celldesigner:singleLine width="1.0"/>
              <celldesigner:paint color="3fff0000" scheme="Color"/>
            </celldesigner:briefView>
            <celldesigner:info state="empty" angle="-1.5707963267948966"/>
          </celldesigner:speciesAlias>
          <celldesigner:speciesAlias id="sa316" species="met1074_c" compartmentAlias="ca3">
            <celldesigner:activity>inactive</celldesigner:activity>
            <celldesigner:bounds x="2908.101771218903" y="1783.0" w="80.0" h="40.0"/>
            <celldesigner:font size="12"/>
            <celldesigner:view state="usual"/>
            <celldesigner:usualView>
              <celldesigner:innerPosition x="1303.5" y="1758.0"/>
              <celldesigner:boxSize width="80.0" height="40.0"/>
              <celldesigner:singleLine width="1.0"/>
              <celldesigner:paint color="ffccffcc" scheme="Color"/>
            </celldesigner:usualView>
            <celldesigner:briefView>
              <celldesigner:innerPosition x="0.0" y="0.0"/>
              <celldesigner:boxSize width="80.0" height="60.0"/>
              <celldesigner:singleLine width="1.0"/>
              <celldesigner:paint color="3fff0000" scheme="Color"/>
            </celldesigner:briefView>
            <celldesigner:info state="empty" angle="-1.5707963267948966"/>
          </celldesigner:speciesAlias>
          <celldesigner:speciesAlias id="sa317" species="met1079_c" compartmentAlias="ca3">
            <celldesigner:activity>inactive</celldesigner:activity>
            <celldesigner:bounds x="8505.198840815974" y="5859.0" w="80.0" h="40.0"/>
            <celldesigner:font size="12"/>
            <celldesigner:view state="usual"/>
            <celldesigner:usualView>
              <celldesigner:innerPosition x="6900.597069597071" y="5834.0"/>
              <celldesigner:boxSize width="80.0" height="40.0"/>
              <celldesigner:singleLine width="1.0"/>
              <celldesigner:paint color="ffccffcc" scheme="Color"/>
            </celldesigner:usualView>
            <celldesigner:briefView>
              <celldesigner:innerPosition x="0.0" y="0.0"/>
              <celldesigner:boxSize width="80.0" height="60.0"/>
              <celldesigner:singleLine width="1.0"/>
              <celldesigner:paint color="3fff0000" scheme="Color"/>
            </celldesigner:briefView>
            <celldesigner:info state="empty" angle="-1.5707963267948966"/>
          </celldesigner:speciesAlias>
          <celldesigner:speciesAlias id="sa318" species="met963_c" compartmentAlias="ca3">
            <celldesigner:activity>inactive</celldesigner:activity>
            <celldesigner:bounds x="9514.403392801625" y="239.0" w="80.0" h="40.0"/>
            <celldesigner:font size="12"/>
            <celldesigner:view state="usual"/>
            <celldesigner:usualView>
              <celldesigner:innerPosition x="7909.801621582722" y="214.0"/>
              <celldesigner:boxSize width="80.0" height="40.0"/>
              <celldesigner:singleLine width="1.0"/>
              <celldesigner:paint color="ffccffcc" scheme="Color"/>
            </celldesigner:usualView>
            <celldesigner:briefView>
              <celldesigner:innerPosition x="0.0" y="0.0"/>
              <celldesigner:boxSize width="80.0" height="60.0"/>
              <celldesigner:singleLine width="1.0"/>
              <celldesigner:paint color="3fff0000" scheme="Color"/>
            </celldesigner:briefView>
            <celldesigner:info state="empty" angle="-1.5707963267948966"/>
          </celldesigner:speciesAlias>
          <celldesigner:speciesAlias id="sa319" species="met954_c" compartmentAlias="ca3">
            <celldesigner:activity>inactive</celldesigner:activity>
            <celldesigner:bounds x="2246.601771218903" y="67.0" w="80.0" h="40.0"/>
            <celldesigner:font size="12"/>
            <celldesigner:view state="usual"/>
            <celldesigner:usualView>
              <celldesigner:innerPosition x="642.0" y="42.0"/>
              <celldesigner:boxSize width="80.0" height="40.0"/>
              <celldesigner:singleLine width="1.0"/>
              <celldesigner:paint color="ffccffcc" scheme="Color"/>
            </celldesigner:usualView>
            <celldesigner:briefView>
              <celldesigner:innerPosition x="0.0" y="0.0"/>
              <celldesigner:boxSize width="80.0" height="60.0"/>
              <celldesigner:singleLine width="1.0"/>
              <celldesigner:paint color="3fff0000" scheme="Color"/>
            </celldesigner:briefView>
            <celldesigner:info state="empty" angle="-1.5707963267948966"/>
          </celldesigner:speciesAlias>
          <celldesigner:speciesAlias id="sa320" species="met820_c" compartmentAlias="ca3">
            <celldesigner:activity>inactive</celldesigner:activity>
            <celldesigner:bounds x="10740.840782207913" y="4165.0" w="80.0" h="40.0"/>
            <celldesigner:font size="12"/>
            <celldesigner:view state="usual"/>
            <celldesigner:usualView>
              <celldesigner:innerPosition x="9136.239010989011" y="4140.0"/>
              <celldesigner:boxSize width="80.0" height="40.0"/>
              <celldesigner:singleLine width="1.0"/>
              <celldesigner:paint color="ffccffcc" scheme="Color"/>
            </celldesigner:usualView>
            <celldesigner:briefView>
              <celldesigner:innerPosition x="0.0" y="0.0"/>
              <celldesigner:boxSize width="80.0" height="60.0"/>
              <celldesigner:singleLine width="1.0"/>
              <celldesigner:paint color="3fff0000" scheme="Color"/>
            </celldesigner:briefView>
            <celldesigner:info state="empty" angle="-1.5707963267948966"/>
          </celldesigner:speciesAlias>
          <celldesigner:speciesAlias id="sa321" species="met22_c" compartmentAlias="ca3">
            <celldesigner:activity>inactive</celldesigner:activity>
            <celldesigner:bounds x="5114.14343788557" y="2739.0" w="80.0" h="40.0"/>
            <celldesigner:font size="12"/>
            <celldesigner:view state="usual"/>
            <celldesigner:usualView>
              <celldesigner:innerPosition x="3509.541666666667" y="2714.0"/>
              <celldesigner:boxSize width="80.0" height="40.0"/>
              <celldesigner:singleLine width="1.0"/>
              <celldesigner:paint color="ffccffcc" scheme="Color"/>
            </celldesigner:usualView>
            <celldesigner:briefView>
              <celldesigner:innerPosition x="0.0" y="0.0"/>
              <celldesigner:boxSize width="80.0" height="60.0"/>
              <celldesigner:singleLine width="1.0"/>
              <celldesigner:paint color="3fff0000" scheme="Color"/>
            </celldesigner:briefView>
            <celldesigner:info state="empty" angle="-1.5707963267948966"/>
          </celldesigner:speciesAlias>
          <celldesigner:speciesAlias id="sa322" species="met202_c" compartmentAlias="ca3">
            <celldesigner:activity>inactive</celldesigner:activity>
            <celldesigner:bounds x="9149.364591731726" y="3693.0" w="80.0" h="40.0"/>
            <celldesigner:font size="12"/>
            <celldesigner:view state="usual"/>
            <celldesigner:usualView>
              <celldesigner:innerPosition x="7544.762820512823" y="3668.0"/>
              <celldesigner:boxSize width="80.0" height="40.0"/>
              <celldesigner:singleLine width="1.0"/>
              <celldesigner:paint color="ffccffcc" scheme="Color"/>
            </celldesigner:usualView>
            <celldesigner:briefView>
              <celldesigner:innerPosition x="0.0" y="0.0"/>
              <celldesigner:boxSize width="80.0" height="60.0"/>
              <celldesigner:singleLine width="1.0"/>
              <celldesigner:paint color="3fff0000" scheme="Color"/>
            </celldesigner:briefView>
            <celldesigner:info state="empty" angle="-1.5707963267948966"/>
          </celldesigner:speciesAlias>
          <celldesigner:speciesAlias id="sa323" species="met860_c" compartmentAlias="ca3">
            <celldesigner:activity>inactive</celldesigner:activity>
            <celldesigner:bounds x="14167.306170579403" y="67.0" w="80.0" h="40.0"/>
            <celldesigner:font size="12"/>
            <celldesigner:view state="usual"/>
            <celldesigner:usualView>
              <celldesigner:innerPosition x="12562.7043993605" y="42.0"/>
              <celldesigner:boxSize width="80.0" height="40.0"/>
              <celldesigner:singleLine width="1.0"/>
              <celldesigner:paint color="ffccffcc" scheme="Color"/>
            </celldesigner:usualView>
            <celldesigner:briefView>
              <celldesigner:innerPosition x="0.0" y="0.0"/>
              <celldesigner:boxSize width="80.0" height="60.0"/>
              <celldesigner:singleLine width="1.0"/>
              <celldesigner:paint color="3fff0000" scheme="Color"/>
            </celldesigner:briefView>
            <celldesigner:info state="empty" angle="-1.5707963267948966"/>
          </celldesigner:speciesAlias>
          <celldesigner:speciesAlias id="sa324" species="met81_c" compartmentAlias="ca3">
            <celldesigner:activity>inactive</celldesigner:activity>
            <celldesigner:bounds x="11986.340782207913" y="4807.0" w="80.0" h="40.0"/>
            <celldesigner:font size="12"/>
            <celldesigner:view state="usual"/>
            <celldesigner:usualView>
              <celldesigner:innerPosition x="10381.739010989011" y="4782.0"/>
              <celldesigner:boxSize width="80.0" height="40.0"/>
              <celldesigner:singleLine width="1.0"/>
              <celldesigner:paint color="ffccffcc" scheme="Color"/>
            </celldesigner:usualView>
            <celldesigner:briefView>
              <celldesigner:innerPosition x="0.0" y="0.0"/>
              <celldesigner:boxSize width="80.0" height="60.0"/>
              <celldesigner:singleLine width="1.0"/>
              <celldesigner:paint color="3fff0000" scheme="Color"/>
            </celldesigner:briefView>
            <celldesigner:info state="empty" angle="-1.5707963267948966"/>
          </celldesigner:speciesAlias>
          <celldesigner:speciesAlias id="sa325" species="met312_c" compartmentAlias="ca3">
            <celldesigner:activity>inactive</celldesigner:activity>
            <celldesigner:bounds x="3843.351771218903" y="1783.0" w="80.0" h="40.0"/>
            <celldesigner:font size="12"/>
            <celldesigner:view state="usual"/>
            <celldesigner:usualView>
              <celldesigner:innerPosition x="2238.75" y="1758.0"/>
              <celldesigner:boxSize width="80.0" height="40.0"/>
              <celldesigner:singleLine width="1.0"/>
              <celldesigner:paint color="ffccffcc" scheme="Color"/>
            </celldesigner:usualView>
            <celldesigner:briefView>
              <celldesigner:innerPosition x="0.0" y="0.0"/>
              <celldesigner:boxSize width="80.0" height="60.0"/>
              <celldesigner:singleLine width="1.0"/>
              <celldesigner:paint color="3fff0000" scheme="Color"/>
            </celldesigner:briefView>
            <celldesigner:info state="empty" angle="-1.5707963267948966"/>
          </celldesigner:speciesAlias>
          <celldesigner:speciesAlias id="sa326" species="met1033_c" compartmentAlias="ca3">
            <celldesigner:activity>inactive</celldesigner:activity>
            <celldesigner:bounds x="11167.840782207913" y="4165.0" w="80.0" h="40.0"/>
            <celldesigner:font size="12"/>
            <celldesigner:view state="usual"/>
            <celldesigner:usualView>
              <celldesigner:innerPosition x="9563.239010989011" y="4140.0"/>
              <celldesigner:boxSize width="80.0" height="40.0"/>
              <celldesigner:singleLine width="1.0"/>
              <celldesigner:paint color="ffccffcc" scheme="Color"/>
            </celldesigner:usualView>
            <celldesigner:briefView>
              <celldesigner:innerPosition x="0.0" y="0.0"/>
              <celldesigner:boxSize width="80.0" height="60.0"/>
              <celldesigner:singleLine width="1.0"/>
              <celldesigner:paint color="3fff0000" scheme="Color"/>
            </celldesigner:briefView>
            <celldesigner:info state="empty" angle="-1.5707963267948966"/>
          </celldesigner:speciesAlias>
          <celldesigner:speciesAlias id="sa327" species="met741_c" compartmentAlias="ca3">
            <celldesigner:activity>inactive</celldesigner:activity>
            <celldesigner:bounds x="8660.471404399901" y="2317.0" w="80.0" h="40.0"/>
            <celldesigner:font size="12"/>
            <celldesigner:view state="usual"/>
            <celldesigner:usualView>
              <celldesigner:innerPosition x="7055.869633180998" y="2292.0"/>
              <celldesigner:boxSize width="80.0" height="40.0"/>
              <celldesigner:singleLine width="1.0"/>
              <celldesigner:paint color="ffccffcc" scheme="Color"/>
            </celldesigner:usualView>
            <celldesigner:briefView>
              <celldesigner:innerPosition x="0.0" y="0.0"/>
              <celldesigner:boxSize width="80.0" height="60.0"/>
              <celldesigner:singleLine width="1.0"/>
              <celldesigner:paint color="3fff0000" scheme="Color"/>
            </celldesigner:briefView>
            <celldesigner:info state="empty" angle="-1.5707963267948966"/>
          </celldesigner:speciesAlias>
          <celldesigner:speciesAlias id="sa328" species="met946_c" compartmentAlias="ca3">
            <celldesigner:activity>inactive</celldesigner:activity>
            <celldesigner:bounds x="8362.531038265784" y="4807.0" w="80.0" h="40.0"/>
            <celldesigner:font size="12"/>
            <celldesigner:view state="usual"/>
            <celldesigner:usualView>
              <celldesigner:innerPosition x="6757.929267046881" y="4782.0"/>
              <celldesigner:boxSize width="80.0" height="40.0"/>
              <celldesigner:singleLine width="1.0"/>
              <celldesigner:paint color="ffccffcc" scheme="Color"/>
            </celldesigner:usualView>
            <celldesigner:briefView>
              <celldesigner:innerPosition x="0.0" y="0.0"/>
              <celldesigner:boxSize width="80.0" height="60.0"/>
              <celldesigner:singleLine width="1.0"/>
              <celldesigner:paint color="3fff0000" scheme="Color"/>
            </celldesigner:briefView>
            <celldesigner:info state="empty" angle="-1.5707963267948966"/>
          </celldesigner:speciesAlias>
          <celldesigner:speciesAlias id="sa329" species="met420_c" compartmentAlias="ca3">
            <celldesigner:activity>inactive</celldesigner:activity>
            <celldesigner:bounds x="2366.601771218903" y="67.0" w="80.0" h="40.0"/>
            <celldesigner:font size="12"/>
            <celldesigner:view state="usual"/>
            <celldesigner:usualView>
              <celldesigner:innerPosition x="762.0" y="42.0"/>
              <celldesigner:boxSize width="80.0" height="40.0"/>
              <celldesigner:singleLine width="1.0"/>
              <celldesigner:paint color="ffccffcc" scheme="Color"/>
            </celldesigner:usualView>
            <celldesigner:briefView>
              <celldesigner:innerPosition x="0.0" y="0.0"/>
              <celldesigner:boxSize width="80.0" height="60.0"/>
              <celldesigner:singleLine width="1.0"/>
              <celldesigner:paint color="3fff0000" scheme="Color"/>
            </celldesigner:briefView>
            <celldesigner:info state="empty" angle="-1.5707963267948966"/>
          </celldesigner:speciesAlias>
          <celldesigner:speciesAlias id="sa330" species="met1037_c" compartmentAlias="ca3">
            <celldesigner:activity>inactive</celldesigner:activity>
            <celldesigner:bounds x="3883.9854796577265" y="239.0" w="80.0" h="40.0"/>
            <celldesigner:font size="12"/>
            <celldesigner:view state="usual"/>
            <celldesigner:usualView>
              <celldesigner:innerPosition x="2279.3837084388233" y="214.0"/>
              <celldesigner:boxSize width="80.0" height="40.0"/>
              <celldesigner:singleLine width="1.0"/>
              <celldesigner:paint color="ffccffcc" scheme="Color"/>
            </celldesigner:usualView>
            <celldesigner:briefView>
              <celldesigner:innerPosition x="0.0" y="0.0"/>
              <celldesigner:boxSize width="80.0" height="60.0"/>
              <celldesigner:singleLine width="1.0"/>
              <celldesigner:paint color="3fff0000" scheme="Color"/>
            </celldesigner:briefView>
            <celldesigner:info state="empty" angle="-1.5707963267948966"/>
          </celldesigner:speciesAlias>
          <celldesigner:speciesAlias id="sa331" species="met795_c" compartmentAlias="ca3">
            <celldesigner:activity>inactive</celldesigner:activity>
            <celldesigner:bounds x="4651.624343607953" y="5859.0" w="80.0" h="40.0"/>
            <celldesigner:font size="12"/>
            <celldesigner:view state="usual"/>
            <celldesigner:usualView>
              <celldesigner:innerPosition x="3047.02257238905" y="5834.0"/>
              <celldesigner:boxSize width="80.0" height="40.0"/>
              <celldesigner:singleLine width="1.0"/>
              <celldesigner:paint color="ffccffcc" scheme="Color"/>
            </celldesigner:usualView>
            <celldesigner:briefView>
              <celldesigner:innerPosition x="0.0" y="0.0"/>
              <celldesigner:boxSize width="80.0" height="60.0"/>
              <celldesigner:singleLine width="1.0"/>
              <celldesigner:paint color="3fff0000" scheme="Color"/>
            </celldesigner:briefView>
            <celldesigner:info state="empty" angle="-1.5707963267948966"/>
          </celldesigner:speciesAlias>
          <celldesigner:speciesAlias id="sa332" species="met883_c" compartmentAlias="ca3">
            <celldesigner:activity>inactive</celldesigner:activity>
            <celldesigner:bounds x="2968.601771218903" y="67.0" w="80.0" h="40.0"/>
            <celldesigner:font size="12"/>
            <celldesigner:view state="usual"/>
            <celldesigner:usualView>
              <celldesigner:innerPosition x="1364.0" y="42.0"/>
              <celldesigner:boxSize width="80.0" height="40.0"/>
              <celldesigner:singleLine width="1.0"/>
              <celldesigner:paint color="ffccffcc" scheme="Color"/>
            </celldesigner:usualView>
            <celldesigner:briefView>
              <celldesigner:innerPosition x="0.0" y="0.0"/>
              <celldesigner:boxSize width="80.0" height="60.0"/>
              <celldesigner:singleLine width="1.0"/>
              <celldesigner:paint color="3fff0000" scheme="Color"/>
            </celldesigner:briefView>
            <celldesigner:info state="empty" angle="-1.5707963267948966"/>
          </celldesigner:speciesAlias>
          <celldesigner:speciesAlias id="sa333" species="met539_c" compartmentAlias="ca3">
            <celldesigner:activity>inactive</celldesigner:activity>
            <celldesigner:bounds x="6275.508958992568" y="239.0" w="80.0" h="40.0"/>
            <celldesigner:font size="12"/>
            <celldesigner:view state="usual"/>
            <celldesigner:usualView>
              <celldesigner:innerPosition x="4670.907187773665" y="214.0"/>
              <celldesigner:boxSize width="80.0" height="40.0"/>
              <celldesigner:singleLine width="1.0"/>
              <celldesigner:paint color="ffccffcc" scheme="Color"/>
            </celldesigner:usualView>
            <celldesigner:briefView>
              <celldesigner:innerPosition x="0.0" y="0.0"/>
              <celldesigner:boxSize width="80.0" height="60.0"/>
              <celldesigner:singleLine width="1.0"/>
              <celldesigner:paint color="3fff0000" scheme="Color"/>
            </celldesigner:briefView>
            <celldesigner:info state="empty" angle="-1.5707963267948966"/>
          </celldesigner:speciesAlias>
          <celldesigner:speciesAlias id="sa334" species="met45_c" compartmentAlias="ca3">
            <celldesigner:activity>inactive</celldesigner:activity>
            <celldesigner:bounds x="13087.306170579403" y="67.0" w="80.0" h="40.0"/>
            <celldesigner:font size="12"/>
            <celldesigner:view state="usual"/>
            <celldesigner:usualView>
              <celldesigner:innerPosition x="11482.7043993605" y="42.0"/>
              <celldesigner:boxSize width="80.0" height="40.0"/>
              <celldesigner:singleLine width="1.0"/>
              <celldesigner:paint color="ffccffcc" scheme="Color"/>
            </celldesigner:usualView>
            <celldesigner:briefView>
              <celldesigner:innerPosition x="0.0" y="0.0"/>
              <celldesigner:boxSize width="80.0" height="60.0"/>
              <celldesigner:singleLine width="1.0"/>
              <celldesigner:paint color="3fff0000" scheme="Color"/>
            </celldesigner:briefView>
            <celldesigner:info state="empty" angle="-1.5707963267948966"/>
          </celldesigner:speciesAlias>
          <celldesigner:speciesAlias id="sa335" species="met107_c" compartmentAlias="ca3">
            <celldesigner:activity>inactive</celldesigner:activity>
            <celldesigner:bounds x="12044.840782207913" y="5009.0" w="80.0" h="40.0"/>
            <celldesigner:font size="12"/>
            <celldesigner:view state="usual"/>
            <celldesigner:usualView>
              <celldesigner:innerPosition x="10440.239010989011" y="4984.0"/>
              <celldesigner:boxSize width="80.0" height="40.0"/>
              <celldesigner:singleLine width="1.0"/>
              <celldesigner:paint color="ffccffcc" scheme="Color"/>
            </celldesigner:usualView>
            <celldesigner:briefView>
              <celldesigner:innerPosition x="0.0" y="0.0"/>
              <celldesigner:boxSize width="80.0" height="60.0"/>
              <celldesigner:singleLine width="1.0"/>
              <celldesigner:paint color="3fff0000" scheme="Color"/>
            </celldesigner:briefView>
            <celldesigner:info state="empty" angle="-1.5707963267948966"/>
          </celldesigner:speciesAlias>
          <celldesigner:speciesAlias id="sa336" species="met1117_c" compartmentAlias="ca3">
            <celldesigner:activity>inactive</celldesigner:activity>
            <celldesigner:bounds x="7852.1818069779165" y="3693.0" w="80.0" h="40.0"/>
            <celldesigner:font size="12"/>
            <celldesigner:view state="usual"/>
            <celldesigner:usualView>
              <celldesigner:innerPosition x="6247.580035759013" y="3668.0"/>
              <celldesigner:boxSize width="80.0" height="40.0"/>
              <celldesigner:singleLine width="1.0"/>
              <celldesigner:paint color="ffccffcc" scheme="Color"/>
            </celldesigner:usualView>
            <celldesigner:briefView>
              <celldesigner:innerPosition x="0.0" y="0.0"/>
              <celldesigner:boxSize width="80.0" height="60.0"/>
              <celldesigner:singleLine width="1.0"/>
              <celldesigner:paint color="3fff0000" scheme="Color"/>
            </celldesigner:briefView>
            <celldesigner:info state="empty" angle="-1.5707963267948966"/>
          </celldesigner:speciesAlias>
          <celldesigner:speciesAlias id="sa337" species="met1061_c" compartmentAlias="ca3">
            <celldesigner:activity>inactive</celldesigner:activity>
            <celldesigner:bounds x="13327.306170579403" y="67.0" w="80.0" h="40.0"/>
            <celldesigner:font size="12"/>
            <celldesigner:view state="usual"/>
            <celldesigner:usualView>
              <celldesigner:innerPosition x="11722.7043993605" y="42.0"/>
              <celldesigner:boxSize width="80.0" height="40.0"/>
              <celldesigner:singleLine width="1.0"/>
              <celldesigner:paint color="ffccffcc" scheme="Color"/>
            </celldesigner:usualView>
            <celldesigner:briefView>
              <celldesigner:innerPosition x="0.0" y="0.0"/>
              <celldesigner:boxSize width="80.0" height="60.0"/>
              <celldesigner:singleLine width="1.0"/>
              <celldesigner:paint color="3fff0000" scheme="Color"/>
            </celldesigner:briefView>
            <celldesigner:info state="empty" angle="-1.5707963267948966"/>
          </celldesigner:speciesAlias>
          <celldesigner:speciesAlias id="sa338" species="met1146_c" compartmentAlias="ca3">
            <celldesigner:activity>inactive</celldesigner:activity>
            <celldesigner:bounds x="6969.041917220413" y="1149.0" w="80.0" h="40.0"/>
            <celldesigner:font size="12"/>
            <celldesigner:view state="usual"/>
            <celldesigner:usualView>
              <celldesigner:innerPosition x="5364.44014600151" y="1124.0"/>
              <celldesigner:boxSize width="80.0" height="40.0"/>
              <celldesigner:singleLine width="1.0"/>
              <celldesigner:paint color="ffccffcc" scheme="Color"/>
            </celldesigner:usualView>
            <celldesigner:briefView>
              <celldesigner:innerPosition x="0.0" y="0.0"/>
              <celldesigner:boxSize width="80.0" height="60.0"/>
              <celldesigner:singleLine width="1.0"/>
              <celldesigner:paint color="3fff0000" scheme="Color"/>
            </celldesigner:briefView>
            <celldesigner:info state="empty" angle="-1.5707963267948966"/>
          </celldesigner:speciesAlias>
          <celldesigner:speciesAlias id="sa339" species="met831_c" compartmentAlias="ca3">
            <celldesigner:activity>inactive</celldesigner:activity>
            <celldesigner:bounds x="4574.874343607953" y="6021.0" w="80.0" h="40.0"/>
            <celldesigner:font size="12"/>
            <celldesigner:view state="usual"/>
            <celldesigner:usualView>
              <celldesigner:innerPosition x="2970.27257238905" y="5996.0"/>
              <celldesigner:boxSize width="80.0" height="40.0"/>
              <celldesigner:singleLine width="1.0"/>
              <celldesigner:paint color="ffccffcc" scheme="Color"/>
            </celldesigner:usualView>
            <celldesigner:briefView>
              <celldesigner:innerPosition x="0.0" y="0.0"/>
              <celldesigner:boxSize width="80.0" height="60.0"/>
              <celldesigner:singleLine width="1.0"/>
              <celldesigner:paint color="3fff0000" scheme="Color"/>
            </celldesigner:briefView>
            <celldesigner:info state="empty" angle="-1.5707963267948966"/>
          </celldesigner:speciesAlias>
          <celldesigner:speciesAlias id="sa340" species="met723_c" compartmentAlias="ca3">
            <celldesigner:activity>inactive</celldesigner:activity>
            <celldesigner:bounds x="5013.124343607953" y="4165.0" w="80.0" h="40.0"/>
            <celldesigner:font size="12"/>
            <celldesigner:view state="usual"/>
            <celldesigner:usualView>
              <celldesigner:innerPosition x="3408.52257238905" y="4140.0"/>
              <celldesigner:boxSize width="80.0" height="40.0"/>
              <celldesigner:singleLine width="1.0"/>
              <celldesigner:paint color="ffccffcc" scheme="Color"/>
            </celldesigner:usualView>
            <celldesigner:briefView>
              <celldesigner:innerPosition x="0.0" y="0.0"/>
              <celldesigner:boxSize width="80.0" height="60.0"/>
              <celldesigner:singleLine width="1.0"/>
              <celldesigner:paint color="3fff0000" scheme="Color"/>
            </celldesigner:briefView>
            <celldesigner:info state="empty" angle="-1.5707963267948966"/>
          </celldesigner:speciesAlias>
          <celldesigner:speciesAlias id="sa341" species="met395_c" compartmentAlias="ca3">
            <celldesigner:activity>inactive</celldesigner:activity>
            <celldesigner:bounds x="6165.041917220413" y="3111.0" w="80.0" h="40.0"/>
            <celldesigner:font size="12"/>
            <celldesigner:view state="usual"/>
            <celldesigner:usualView>
              <celldesigner:innerPosition x="4560.44014600151" y="3086.0"/>
              <celldesigner:boxSize width="80.0" height="40.0"/>
              <celldesigner:singleLine width="1.0"/>
              <celldesigner:paint color="ffccffcc" scheme="Color"/>
            </celldesigner:usualView>
            <celldesigner:briefView>
              <celldesigner:innerPosition x="0.0" y="0.0"/>
              <celldesigner:boxSize width="80.0" height="60.0"/>
              <celldesigner:singleLine width="1.0"/>
              <celldesigner:paint color="3fff0000" scheme="Color"/>
            </celldesigner:briefView>
            <celldesigner:info state="empty" angle="-1.5707963267948966"/>
          </celldesigner:speciesAlias>
          <celldesigner:speciesAlias id="sa342" species="met1175_c" compartmentAlias="ca3">
            <celldesigner:activity>inactive</celldesigner:activity>
            <celldesigner:bounds x="2606.601771218903" y="67.0" w="80.0" h="40.0"/>
            <celldesigner:font size="12"/>
            <celldesigner:view state="usual"/>
            <celldesigner:usualView>
              <celldesigner:innerPosition x="1002.0" y="42.0"/>
              <celldesigner:boxSize width="80.0" height="40.0"/>
              <celldesigner:singleLine width="1.0"/>
              <celldesigner:paint color="ffccffcc" scheme="Color"/>
            </celldesigner:usualView>
            <celldesigner:briefView>
              <celldesigner:innerPosition x="0.0" y="0.0"/>
              <celldesigner:boxSize width="80.0" height="60.0"/>
              <celldesigner:singleLine width="1.0"/>
              <celldesigner:paint color="3fff0000" scheme="Color"/>
            </celldesigner:briefView>
            <celldesigner:info state="empty" angle="-1.5707963267948966"/>
          </celldesigner:speciesAlias>
          <celldesigner:speciesAlias id="sa343" species="met68_c" compartmentAlias="ca3">
            <celldesigner:activity>inactive</celldesigner:activity>
            <celldesigner:bounds x="7159.458583887079" y="815.0" w="80.0" h="40.0"/>
            <celldesigner:font size="12"/>
            <celldesigner:view state="usual"/>
            <celldesigner:usualView>
              <celldesigner:innerPosition x="5554.856812668176" y="790.0"/>
              <celldesigner:boxSize width="80.0" height="40.0"/>
              <celldesigner:singleLine width="1.0"/>
              <celldesigner:paint color="ffccffcc" scheme="Color"/>
            </celldesigner:usualView>
            <celldesigner:briefView>
              <celldesigner:innerPosition x="0.0" y="0.0"/>
              <celldesigner:boxSize width="80.0" height="60.0"/>
              <celldesigner:singleLine width="1.0"/>
              <celldesigner:paint color="3fff0000" scheme="Color"/>
            </celldesigner:briefView>
            <celldesigner:info state="empty" angle="-1.5707963267948966"/>
          </celldesigner:speciesAlias>
          <celldesigner:speciesAlias id="sa344" species="met1186_c" compartmentAlias="ca3">
            <celldesigner:activity>inactive</celldesigner:activity>
            <celldesigner:bounds x="13207.306170579403" y="67.0" w="80.0" h="40.0"/>
            <celldesigner:font size="12"/>
            <celldesigner:view state="usual"/>
            <celldesigner:usualView>
              <celldesigner:innerPosition x="11602.7043993605" y="42.0"/>
              <celldesigner:boxSize width="80.0" height="40.0"/>
              <celldesigner:singleLine width="1.0"/>
              <celldesigner:paint color="ffccffcc" scheme="Color"/>
            </celldesigner:usualView>
            <celldesigner:briefView>
              <celldesigner:innerPosition x="0.0" y="0.0"/>
              <celldesigner:boxSize width="80.0" height="60.0"/>
              <celldesigner:singleLine width="1.0"/>
              <celldesigner:paint color="3fff0000" scheme="Color"/>
            </celldesigner:briefView>
            <celldesigner:info state="empty" angle="-1.5707963267948966"/>
          </celldesigner:speciesAlias>
          <celldesigner:speciesAlias id="sa345" species="met1124_c" compartmentAlias="ca3">
            <celldesigner:activity>inactive</celldesigner:activity>
            <celldesigner:bounds x="9331.979671096804" y="4807.0" w="80.0" h="40.0"/>
            <celldesigner:font size="12"/>
            <celldesigner:view state="usual"/>
            <celldesigner:usualView>
              <celldesigner:innerPosition x="7727.377899877901" y="4782.0"/>
              <celldesigner:boxSize width="80.0" height="40.0"/>
              <celldesigner:singleLine width="1.0"/>
              <celldesigner:paint color="ffccffcc" scheme="Color"/>
            </celldesigner:usualView>
            <celldesigner:briefView>
              <celldesigner:innerPosition x="0.0" y="0.0"/>
              <celldesigner:boxSize width="80.0" height="60.0"/>
              <celldesigner:singleLine width="1.0"/>
              <celldesigner:paint color="3fff0000" scheme="Color"/>
            </celldesigner:briefView>
            <celldesigner:info state="empty" angle="-1.5707963267948966"/>
          </celldesigner:speciesAlias>
          <celldesigner:speciesAlias id="sa346" species="met1120_c" compartmentAlias="ca3">
            <celldesigner:activity>inactive</celldesigner:activity>
            <celldesigner:bounds x="10890.840782207913" y="4165.0" w="80.0" h="40.0"/>
            <celldesigner:font size="12"/>
            <celldesigner:view state="usual"/>
            <celldesigner:usualView>
              <celldesigner:innerPosition x="9286.239010989011" y="4140.0"/>
              <celldesigner:boxSize width="80.0" height="40.0"/>
              <celldesigner:singleLine width="1.0"/>
              <celldesigner:paint color="ffccffcc" scheme="Color"/>
            </celldesigner:usualView>
            <celldesigner:briefView>
              <celldesigner:innerPosition x="0.0" y="0.0"/>
              <celldesigner:boxSize width="80.0" height="60.0"/>
              <celldesigner:singleLine width="1.0"/>
              <celldesigner:paint color="3fff0000" scheme="Color"/>
            </celldesigner:briefView>
            <celldesigner:info state="empty" angle="-1.5707963267948966"/>
          </celldesigner:speciesAlias>
          <celldesigner:speciesAlias id="sa347" species="met323_c" compartmentAlias="ca3">
            <celldesigner:activity>inactive</celldesigner:activity>
            <celldesigner:bounds x="6480.624343607953" y="4165.0" w="80.0" h="40.0"/>
            <celldesigner:font size="12"/>
            <celldesigner:view state="usual"/>
            <celldesigner:usualView>
              <celldesigner:innerPosition x="4876.02257238905" y="4140.0"/>
              <celldesigner:boxSize width="80.0" height="40.0"/>
              <celldesigner:singleLine width="1.0"/>
              <celldesigner:paint color="ffccffcc" scheme="Color"/>
            </celldesigner:usualView>
            <celldesigner:briefView>
              <celldesigner:innerPosition x="0.0" y="0.0"/>
              <celldesigner:boxSize width="80.0" height="60.0"/>
              <celldesigner:singleLine width="1.0"/>
              <celldesigner:paint color="3fff0000" scheme="Color"/>
            </celldesigner:briefView>
            <celldesigner:info state="empty" angle="-1.5707963267948966"/>
          </celldesigner:speciesAlias>
          <celldesigner:speciesAlias id="sa348" species="met454_c" compartmentAlias="ca3">
            <celldesigner:activity>inactive</celldesigner:activity>
            <celldesigner:bounds x="3313.601771218903" y="1995.0" w="80.0" h="40.0"/>
            <celldesigner:font size="12"/>
            <celldesigner:view state="usual"/>
            <celldesigner:usualView>
              <celldesigner:innerPosition x="1709.0" y="1970.0"/>
              <celldesigner:boxSize width="80.0" height="40.0"/>
              <celldesigner:singleLine width="1.0"/>
              <celldesigner:paint color="ffccffcc" scheme="Color"/>
            </celldesigner:usualView>
            <celldesigner:briefView>
              <celldesigner:innerPosition x="0.0" y="0.0"/>
              <celldesigner:boxSize width="80.0" height="60.0"/>
              <celldesigner:singleLine width="1.0"/>
              <celldesigner:paint color="3fff0000" scheme="Color"/>
            </celldesigner:briefView>
            <celldesigner:info state="empty" angle="-1.5707963267948966"/>
          </celldesigner:speciesAlias>
          <celldesigner:speciesAlias id="sa349" species="met206_c" compartmentAlias="ca3">
            <celldesigner:activity>inactive</celldesigner:activity>
            <celldesigner:bounds x="6839.519948003558" y="3693.0" w="80.0" h="40.0"/>
            <celldesigner:font size="12"/>
            <celldesigner:view state="usual"/>
            <celldesigner:usualView>
              <celldesigner:innerPosition x="5234.918176784655" y="3668.0"/>
              <celldesigner:boxSize width="80.0" height="40.0"/>
              <celldesigner:singleLine width="1.0"/>
              <celldesigner:paint color="ffccffcc" scheme="Color"/>
            </celldesigner:usualView>
            <celldesigner:briefView>
              <celldesigner:innerPosition x="0.0" y="0.0"/>
              <celldesigner:boxSize width="80.0" height="60.0"/>
              <celldesigner:singleLine width="1.0"/>
              <celldesigner:paint color="3fff0000" scheme="Color"/>
            </celldesigner:briefView>
            <celldesigner:info state="empty" angle="-1.5707963267948966"/>
          </celldesigner:speciesAlias>
          <celldesigner:speciesAlias id="sa350" species="met903_c" compartmentAlias="ca3">
            <celldesigner:activity>inactive</celldesigner:activity>
            <celldesigner:bounds x="10994.840782207913" y="3693.0" w="80.0" h="40.0"/>
            <celldesigner:font size="12"/>
            <celldesigner:view state="usual"/>
            <celldesigner:usualView>
              <celldesigner:innerPosition x="9390.239010989011" y="3668.0"/>
              <celldesigner:boxSize width="80.0" height="40.0"/>
              <celldesigner:singleLine width="1.0"/>
              <celldesigner:paint color="ffccffcc" scheme="Color"/>
            </celldesigner:usualView>
            <celldesigner:briefView>
              <celldesigner:innerPosition x="0.0" y="0.0"/>
              <celldesigner:boxSize width="80.0" height="60.0"/>
              <celldesigner:singleLine width="1.0"/>
              <celldesigner:paint color="3fff0000" scheme="Color"/>
            </celldesigner:briefView>
            <celldesigner:info state="empty" angle="-1.5707963267948966"/>
          </celldesigner:speciesAlias>
          <celldesigner:speciesAlias id="sa351" species="met829_c" compartmentAlias="ca3">
            <celldesigner:activity>inactive</celldesigner:activity>
            <celldesigner:bounds x="8038.855443027691" y="5323.0" w="80.0" h="40.0"/>
            <celldesigner:font size="12"/>
            <celldesigner:view state="usual"/>
            <celldesigner:usualView>
              <celldesigner:innerPosition x="6434.253671808788" y="5298.0"/>
              <celldesigner:boxSize width="80.0" height="40.0"/>
              <celldesigner:singleLine width="1.0"/>
              <celldesigner:paint color="ffccffcc" scheme="Color"/>
            </celldesigner:usualView>
            <celldesigner:briefView>
              <celldesigner:innerPosition x="0.0" y="0.0"/>
              <celldesigner:boxSize width="80.0" height="60.0"/>
              <celldesigner:singleLine width="1.0"/>
              <celldesigner:paint color="3fff0000" scheme="Color"/>
            </celldesigner:briefView>
            <celldesigner:info state="empty" angle="-1.5707963267948966"/>
          </celldesigner:speciesAlias>
          <celldesigner:speciesAlias id="sa352" species="met34_c" compartmentAlias="ca3">
            <celldesigner:activity>inactive</celldesigner:activity>
            <celldesigner:bounds x="4159.735479657727" y="491.0" w="80.0" h="40.0"/>
            <celldesigner:font size="12"/>
            <celldesigner:view state="usual"/>
            <celldesigner:usualView>
              <celldesigner:innerPosition x="2555.133708438824" y="466.0"/>
              <celldesigner:boxSize width="80.0" height="40.0"/>
              <celldesigner:singleLine width="1.0"/>
              <celldesigner:paint color="ffccffcc" scheme="Color"/>
            </celldesigner:usualView>
            <celldesigner:briefView>
              <celldesigner:innerPosition x="0.0" y="0.0"/>
              <celldesigner:boxSize width="80.0" height="60.0"/>
              <celldesigner:singleLine width="1.0"/>
              <celldesigner:paint color="3fff0000" scheme="Color"/>
            </celldesigner:briefView>
            <celldesigner:info state="empty" angle="-1.5707963267948966"/>
          </celldesigner:speciesAlias>
          <celldesigner:speciesAlias id="sa353" species="met201_c" compartmentAlias="ca3">
            <celldesigner:activity>inactive</celldesigner:activity>
            <celldesigner:bounds x="13447.306170579403" y="67.0" w="80.0" h="40.0"/>
            <celldesigner:font size="12"/>
            <celldesigner:view state="usual"/>
            <celldesigner:usualView>
              <celldesigner:innerPosition x="11842.7043993605" y="42.0"/>
              <celldesigner:boxSize width="80.0" height="40.0"/>
              <celldesigner:singleLine width="1.0"/>
              <celldesigner:paint color="ffccffcc" scheme="Color"/>
            </celldesigner:usualView>
            <celldesigner:briefView>
              <celldesigner:innerPosition x="0.0" y="0.0"/>
              <celldesigner:boxSize width="80.0" height="60.0"/>
              <celldesigner:singleLine width="1.0"/>
              <celldesigner:paint color="3fff0000" scheme="Color"/>
            </celldesigner:briefView>
            <celldesigner:info state="empty" angle="-1.5707963267948966"/>
          </celldesigner:speciesAlias>
          <celldesigner:speciesAlias id="sa354" species="met429_c" compartmentAlias="ca3">
            <celldesigner:activity>inactive</celldesigner:activity>
            <celldesigner:bounds x="4104.101771218904" y="3693.0" w="80.0" h="40.0"/>
            <celldesigner:font size="12"/>
            <celldesigner:view state="usual"/>
            <celldesigner:usualView>
              <celldesigner:innerPosition x="2499.500000000001" y="3668.0"/>
              <celldesigner:boxSize width="80.0" height="40.0"/>
              <celldesigner:singleLine width="1.0"/>
              <celldesigner:paint color="ffccffcc" scheme="Color"/>
            </celldesigner:usualView>
            <celldesigner:briefView>
              <celldesigner:innerPosition x="0.0" y="0.0"/>
              <celldesigner:boxSize width="80.0" height="60.0"/>
              <celldesigner:singleLine width="1.0"/>
              <celldesigner:paint color="3fff0000" scheme="Color"/>
            </celldesigner:briefView>
            <celldesigner:info state="empty" angle="-1.5707963267948966"/>
          </celldesigner:speciesAlias>
          <celldesigner:speciesAlias id="sa355" species="met1044_c" compartmentAlias="ca3">
            <celldesigner:activity>inactive</celldesigner:activity>
            <celldesigner:bounds x="9540.257448874583" y="4807.0" w="80.0" h="40.0"/>
            <celldesigner:font size="12"/>
            <celldesigner:view state="usual"/>
            <celldesigner:usualView>
              <celldesigner:innerPosition x="7935.65567765568" y="4782.0"/>
              <celldesigner:boxSize width="80.0" height="40.0"/>
              <celldesigner:singleLine width="1.0"/>
              <celldesigner:paint color="ffccffcc" scheme="Color"/>
            </celldesigner:usualView>
            <celldesigner:briefView>
              <celldesigner:innerPosition x="0.0" y="0.0"/>
              <celldesigner:boxSize width="80.0" height="60.0"/>
              <celldesigner:singleLine width="1.0"/>
              <celldesigner:paint color="3fff0000" scheme="Color"/>
            </celldesigner:briefView>
            <celldesigner:info state="empty" angle="-1.5707963267948966"/>
          </celldesigner:speciesAlias>
          <celldesigner:speciesAlias id="sa356" species="met108_c" compartmentAlias="ca3">
            <celldesigner:activity>inactive</celldesigner:activity>
            <celldesigner:bounds x="6526.366101849711" y="1149.0" w="80.0" h="40.0"/>
            <celldesigner:font size="12"/>
            <celldesigner:view state="usual"/>
            <celldesigner:usualView>
              <celldesigner:innerPosition x="4921.764330630808" y="1124.0"/>
              <celldesigner:boxSize width="80.0" height="40.0"/>
              <celldesigner:singleLine width="1.0"/>
              <celldesigner:paint color="ffccffcc" scheme="Color"/>
            </celldesigner:usualView>
            <celldesigner:briefView>
              <celldesigner:innerPosition x="0.0" y="0.0"/>
              <celldesigner:boxSize width="80.0" height="60.0"/>
              <celldesigner:singleLine width="1.0"/>
              <celldesigner:paint color="3fff0000" scheme="Color"/>
            </celldesigner:briefView>
            <celldesigner:info state="empty" angle="-1.5707963267948966"/>
          </celldesigner:speciesAlias>
          <celldesigner:speciesAlias id="sa357" species="met578_c" compartmentAlias="ca3">
            <celldesigner:activity>inactive</celldesigner:activity>
            <celldesigner:bounds x="6204.571356782088" y="3693.0" w="80.0" h="40.0"/>
            <celldesigner:font size="12"/>
            <celldesigner:view state="usual"/>
            <celldesigner:usualView>
              <celldesigner:innerPosition x="4599.969585563184" y="3668.0"/>
              <celldesigner:boxSize width="80.0" height="40.0"/>
              <celldesigner:singleLine width="1.0"/>
              <celldesigner:paint color="ffccffcc" scheme="Color"/>
            </celldesigner:usualView>
            <celldesigner:briefView>
              <celldesigner:innerPosition x="0.0" y="0.0"/>
              <celldesigner:boxSize width="80.0" height="60.0"/>
              <celldesigner:singleLine width="1.0"/>
              <celldesigner:paint color="3fff0000" scheme="Color"/>
            </celldesigner:briefView>
            <celldesigner:info state="empty" angle="-1.5707963267948966"/>
          </celldesigner:speciesAlias>
          <celldesigner:speciesAlias id="sa358" species="met160_c" compartmentAlias="ca3">
            <celldesigner:activity>inactive</celldesigner:activity>
            <celldesigner:bounds x="5939.124343607953" y="3693.0" w="80.0" h="40.0"/>
            <celldesigner:font size="12"/>
            <celldesigner:view state="usual"/>
            <celldesigner:usualView>
              <celldesigner:innerPosition x="4334.52257238905" y="3668.0"/>
              <celldesigner:boxSize width="80.0" height="40.0"/>
              <celldesigner:singleLine width="1.0"/>
              <celldesigner:paint color="ffccffcc" scheme="Color"/>
            </celldesigner:usualView>
            <celldesigner:briefView>
              <celldesigner:innerPosition x="0.0" y="0.0"/>
              <celldesigner:boxSize width="80.0" height="60.0"/>
              <celldesigner:singleLine width="1.0"/>
              <celldesigner:paint color="3fff0000" scheme="Color"/>
            </celldesigner:briefView>
            <celldesigner:info state="empty" angle="-1.5707963267948966"/>
          </celldesigner:speciesAlias>
          <celldesigner:speciesAlias id="sa359" species="met421_c" compartmentAlias="ca3">
            <celldesigner:activity>inactive</celldesigner:activity>
            <celldesigner:bounds x="7395.507448874581" y="4165.0" w="80.0" h="40.0"/>
            <celldesigner:font size="12"/>
            <celldesigner:view state="usual"/>
            <celldesigner:usualView>
              <celldesigner:innerPosition x="5790.905677655678" y="4140.0"/>
              <celldesigner:boxSize width="80.0" height="40.0"/>
              <celldesigner:singleLine width="1.0"/>
              <celldesigner:paint color="ffccffcc" scheme="Color"/>
            </celldesigner:usualView>
            <celldesigner:briefView>
[truncated: 2,684,033 more chars]
